# Supplementary material for: Highly Pathogenic Avian Influenza Virus (H5N1) Clade 2.3.4.4b Introduced by Wild Birds, China, 2021
Source: Emerg Infect Dis. 2023 Jul;29(7):1367–75. doi: 10.3201/eid2907.221149 (PMC10310395; doi:10.3201/eid2907.221149)
Supplement: Appendix 1 — Highly pathogenic avian influenza A (H5N1) virus information downloaded from GISAID (https://gisaid.org). [file 22-1149-Techapp-s1.xlsx]

## Sheet: Appendix 1
Article DOI: https://doi.org/10.3201/eid2907.221149
Highly Pathogenic Avian Influenza Virus (H5N1) Clade 2.3.4.4b Introduced by Wild Birds, China, 2021
Appendix 1. Virus information downloaded from GISAID and the genotypes of the H5N1 viruses
Virus	Host type	Region	PB2	PB1	PA	HA	NP	NA	M	NS	HA-Accession	Genotype
A/Amazon_parrot/Michigan/22-010848-001-original/2022(H5N1)2022.255	Domestic other	North America	A-Group 1 (EU-H5N1 2021)	A-Group 1 (EU-H5N1 2021)	A-Group 1 (EU-H5N1 2021)	A-2.3.4.4b	A-Group 1 (EU-H5N1 2021)	A-Group 1 (EU-H5N1 2021)	A-Group 1 (EU-H5N1 2021)	A-Group 1 (EU-H5N1 2021)	EPI2179548	G01
A/American_blue-winged_teal/South_Carolina/AH0195150/2021(H5N1)2021.995	Wild ans	North America	A-Group 1 (EU-H5N1 2021)	A-Group 1 (EU-H5N1 2021)	A-Group 1 (EU-H5N1 2021)	A-2.3.4.4b	A-Group 1 (EU-H5N1 2021)	A-Group 1 (EU-H5N1 2021)	A-Group 1 (EU-H5N1 2021)	A-Group 1 (EU-H5N1 2021)	EPI1985918	G01
A/American_Buff_goose/New_York/22-009324-006-original/2022(H5N1)2022.236	Wild ans	North America	A-Group 1 (EU-H5N1 2021)	A-Group 1 (EU-H5N1 2021)	A-Group 1 (EU-H5N1 2021)	A-2.3.4.4b	A-Group 1 (EU-H5N1 2021)	A-Group 1 (EU-H5N1 2021)	A-Group 1 (EU-H5N1 2021)	A-Group 1 (EU-H5N1 2021)	EPI2035137	G01
A/American_pelican/Kansas/W22-200/2022(H5N1)2022.186	wild other	North America	A-Group 1 (EU-H5N1 2021)	H-Group8 (NA-unkown)	A-Group 1 (EU-H5N1 2021)	A-2.3.4.4b	A-Group 1 (EU-H5N1 2021)	A-Group 1 (EU-H5N1 2021)	A-Group 1 (EU-H5N1 2021)	A-Group 1 (EU-H5N1 2021)	EPI2176455	G25
A/American_wigeon/North_Carolina/AH0182517/2022(H5N1)2022.019	Wild ans	North America	A-Group 1 (EU-H5N1 2021)	A-Group 1 (EU-H5N1 2021)	A-Group 1 (EU-H5N1 2021)	A-2.3.4.4b	A-Group 1 (EU-H5N1 2021)	A-Group 1 (EU-H5N1 2021)	A-Group 1 (EU-H5N1 2021)	A-Group 1 (EU-H5N1 2021)	EPI1985930	G01
A/American_wigeon/North_Carolina/AH0182954/2022(H5N1)2022.019	Wild ans	North America	A-Group 1 (EU-H5N1 2021)	A-Group 1 (EU-H5N1 2021)	A-Group 1 (EU-H5N1 2021)	A-2.3.4.4b	A-Group 1 (EU-H5N1 2021)	A-Group 1 (EU-H5N1 2021)	A-Group 1 (EU-H5N1 2021)	A-Group 1 (EU-H5N1 2021)	EPI1985970	G01
A/American_wigeon/South_Carolina/AH0195145/2021(H5N1)2021.995	Wild ans	North America	A-Group 1 (EU-H5N1 2021)	A-Group 1 (EU-H5N1 2021)	A-Group 1 (EU-H5N1 2021)	A-2.3.4.4b	A-Group 1 (EU-H5N1 2021)	A-Group 1 (EU-H5N1 2021)	A-Group 1 (EU-H5N1 2021)	A-Group 1 (EU-H5N1 2021)	EPI1985910	G01
A/Anser_albifrons/Belgium/15465_0010/2021(H5N1)2021.888	Wild ans	West Europe	A-Group 1 (EU-H5N1 2021)	A-Group 1 (EU-H5N1 2021)	A-Group 1 (EU-H5N1 2021)	A-2.3.4.4b	A-Group 1 (EU-H5N1 2021)	A-Group 1 (EU-H5N1 2021)	A-Group 1 (EU-H5N1 2021)	A-Group 1 (EU-H5N1 2021)	EPI1965994	G01
A/Anser_anser/Belgium/1809_0002/2022(H5N1)2022.060	Wild ans	West Europe	C-Group3 (RU-LP 2018~2019)	A-Group 1 (EU-H5N1 2021)	A-Group 1 (EU-H5N1 2021)	A-2.3.4.4b	A-Group 1 (EU-H5N1 2021)	A-Group 1 (EU-H5N1 2021)	A-Group 1 (EU-H5N1 2021)	A-Group 1 (EU-H5N1 2021)	EPI1988977	G04
A/Anser_anser/Spain/1035-5_22VIR6312-8/2022(H5N1)2022.197	Wild ans	South Europe	C-Group3 (RU-LP 2018~2019)	A-Group 1 (EU-H5N1 2021)	A-Group 1 (EU-H5N1 2021)	A-2.3.4.4b	A-Group 1 (EU-H5N1 2021)	A-Group 1 (EU-H5N1 2021)	A-Group 1 (EU-H5N1 2021)	A-Group 1 (EU-H5N1 2021)	EPI2102649	G04
A/Anser_anser/Spain/1124-65_22VIR6312-9/2022(H5N1)2022.208	Wild ans	South Europe	C-Group3 (RU-LP 2018~2019)	A-Group 1 (EU-H5N1 2021)	A-Group 1 (EU-H5N1 2021)	A-2.3.4.4b	A-Group 1 (EU-H5N1 2021)	A-Group 1 (EU-H5N1 2021)	A-Group 1 (EU-H5N1 2021)	A-Group 1 (EU-H5N1 2021)	EPI2102657	G04
A/Anser_anser/Spain/1277-10_22VIR6312-10/2022(H5N1)2022.230	Wild ans	South Europe	C-Group3 (RU-LP 2018~2019)	A-Group 1 (EU-H5N1 2021)	A-Group 1 (EU-H5N1 2021)	A-2.3.4.4b	A-Group 1 (EU-H5N1 2021)	A-Group 1 (EU-H5N1 2021)	A-Group 1 (EU-H5N1 2021)	A-Group 1 (EU-H5N1 2021)	EPI2102386	G04
A/Anser_anser/Spain/2010-3_22VIR6312-21/2022(H5N1)2022.416	Wild ans	South Europe	C-Group3 (RU-LP 2018~2019)	A-Group 1 (EU-H5N1 2021)	A-Group 1 (EU-H5N1 2021)	A-2.3.4.4b	A-Group 1 (EU-H5N1 2021)	A-Group 1 (EU-H5N1 2021)	A-Group 1 (EU-H5N1 2021)	A-Group 1 (EU-H5N1 2021)	EPI2102442	G04
A/Anser_anser/Spain/2636-3_22VIR8632-11/2022(H5N1)2022.490	Wild ans	South Europe	C-Group3 (RU-LP 2018~2019)	A-Group 1 (EU-H5N1 2021)	A-Group 1 (EU-H5N1 2021)	A-2.3.4.4b	A-Group 1 (EU-H5N1 2021)	A-Group 1 (EU-H5N1 2021)	A-Group 1 (EU-H5N1 2021)	A-Group 1 (EU-H5N1 2021)	EPI2191069	G04
A/Anser_anser/Spain/2753-3_22VIR8632-12/2022(H5N1)2022.586	Wild ans	South Europe	C-Group3 (RU-LP 2018~2019)	A-Group 1 (EU-H5N1 2021)	A-Group 1 (EU-H5N1 2021)	A-2.3.4.4b	A-Group 1 (EU-H5N1 2021)	A-Group 1 (EU-H5N1 2021)	A-Group 1 (EU-H5N1 2021)	A-Group 1 (EU-H5N1 2021)	EPI2191077	G04
A/Anser_anser/Spain/2825-1_22VIR8632-13/2022(H5N1)2022.605	Wild ans	South Europe	C-Group3 (RU-LP 2018~2019)	A-Group 1 (EU-H5N1 2021)	A-Group 1 (EU-H5N1 2021)	A-2.3.4.4b	A-Group 1 (EU-H5N1 2021)	A-Group 1 (EU-H5N1 2021)	A-Group 1 (EU-H5N1 2021)	A-Group 1 (EU-H5N1 2021)	EPI2191085	G04
A/Anser_anser/Spain/638-6_22VIR6312-39/2022(H5N1)2022.118	Wild ans	South Europe	C-Group3 (RU-LP 2018~2019)	A-Group 1 (EU-H5N1 2021)	A-Group 1 (EU-H5N1 2021)	A-2.3.4.4b	A-Group 1 (EU-H5N1 2021)	A-Group 1 (EU-H5N1 2021)	A-Group 1 (EU-H5N1 2021)	A-Group 1 (EU-H5N1 2021)	EPI2102578	G04
A/Anser_anser/Spain/750-4_22VIR6312-2/2022(H5N1)2022.088	Wild ans	South Europe	C-Group3 (RU-LP 2018~2019)	A-Group 1 (EU-H5N1 2021)	A-Group 1 (EU-H5N1 2021)	A-2.3.4.4b	A-Group 1 (EU-H5N1 2021)	A-Group 1 (EU-H5N1 2021)	A-Group 1 (EU-H5N1 2021)	A-Group 1 (EU-H5N1 2021)	EPI2102506	G04
A/Anser_anser/Spain/810-6_22VIR8632-16/2022(H5N1)2022.145	Wild ans	South Europe	A-Group 1 (EU-H5N1 2021)	A-Group 1 (EU-H5N1 2021)	A-Group 1 (EU-H5N1 2021)	A-2.3.4.4b	A-Group 1 (EU-H5N1 2021)	A-Group 1 (EU-H5N1 2021)	A-Group 1 (EU-H5N1 2021)	A-Group 1 (EU-H5N1 2021)	EPI2191093	G01
A/Anser_anser/Spain/863-2_22VIR6312-6/2022(H5N1)2022.164	Wild ans	South Europe	C-Group3 (RU-LP 2018~2019)	A-Group 1 (EU-H5N1 2021)	A-Group 1 (EU-H5N1 2021)	A-2.3.4.4b	A-Group 1 (EU-H5N1 2021)	A-Group 1 (EU-H5N1 2021)	A-Group 1 (EU-H5N1 2021)	A-Group 1 (EU-H5N1 2021)	EPI2102633	G04
A/Anser_anser_domesticus/Belgium/1668_0016/2022(H5N1)2022.068	domestic ans	West Europe	C-Group3 (RU-LP 2018~2019)	A-Group 1 (EU-H5N1 2021)	A-Group 1 (EU-H5N1 2021)	A-2.3.4.4b	A-Group 1 (EU-H5N1 2021)	A-Group 1 (EU-H5N1 2021)	A-Group 1 (EU-H5N1 2021)	A-Group 1 (EU-H5N1 2021)	EPI2122852	G04
A/Ardea_cinerea/Spain/863-1_22VIR6312-5/2022(H5N1)2022.164	wild other	South Europe	C-Group3 (RU-LP 2018~2019)	A-Group 1 (EU-H5N1 2021)	A-Group 1 (EU-H5N1 2021)	A-2.3.4.4b	A-Group 1 (EU-H5N1 2021)	A-Group 1 (EU-H5N1 2021)	A-Group 1 (EU-H5N1 2021)	A-Group 1 (EU-H5N1 2021)	EPI2102625	G04
A/avian/Burkina_Faso/21VIR11911-3/2021(H5N1)2021.932	wild other	Africa	A-Group 1 (EU-H5N1 2021)	A-Group 1 (EU-H5N1 2021)	G-Group7 (AF-H9N2 2016~2019）	A-2.3.4.4b	A-Group 1 (EU-H5N1 2021)	A-Group 1 (EU-H5N1 2021)	A-Group 1 (EU-H5N1 2021)	A-Group 1 (EU-H5N1 2021)	EPI2053431	G18
A/avian/Italy/21VIR10913-3/2021(H5N1)2021.937	wild other	South Europe	A-Group 1 (EU-H5N1 2021)	A-Group 1 (EU-H5N1 2021)	A-Group 1 (EU-H5N1 2021)	A-2.3.4.4b	A-Group 1 (EU-H5N1 2021)	A-Group 1 (EU-H5N1 2021)	A-Group 1 (EU-H5N1 2021)	A-Group 1 (EU-H5N1 2021)	EPI2140808	G01
A/avian/Italy/21VIR11236/2021(H5N1)2021.951	wild other	South Europe	A-Group 1 (EU-H5N1 2021)	A-Group 1 (EU-H5N1 2021)	A-Group 1 (EU-H5N1 2021)	A-2.3.4.4b	A-Group 1 (EU-H5N1 2021)	A-Group 1 (EU-H5N1 2021)	A-Group 1 (EU-H5N1 2021)	A-Group 1 (EU-H5N1 2021)	EPI2141060	G01
A/avian/Italy/21VIR11301/2021(H5N1)2021.953	wild other	South Europe	A-Group 1 (EU-H5N1 2021)	A-Group 1 (EU-H5N1 2021)	A-Group 1 (EU-H5N1 2021)	A-2.3.4.4b	A-Group 1 (EU-H5N1 2021)	A-Group 1 (EU-H5N1 2021)	A-Group 1 (EU-H5N1 2021)	A-Group 1 (EU-H5N1 2021)	EPI2141147	G01
A/avian/Italy/21VIR11773-4/2021(H5N1)2021.989	wild other	South Europe	A-Group 1 (EU-H5N1 2021)	A-Group 1 (EU-H5N1 2021)	A-Group 1 (EU-H5N1 2021)	A-2.3.4.4b	A-Group 1 (EU-H5N1 2021)	A-Group 1 (EU-H5N1 2021)	A-Group 1 (EU-H5N1 2021)	A-Group 1 (EU-H5N1 2021)	EPI2141567	G01
A/avian/Italy/21VIR9425-2/2021(H5N1)2021.852	wild other	South Europe	A-Group 1 (EU-H5N1 2021)	A-Group 1 (EU-H5N1 2021)	A-Group 1 (EU-H5N1 2021)	A-2.3.4.4b	A-Group 1 (EU-H5N1 2021)	A-Group 1 (EU-H5N1 2021)	A-Group 1 (EU-H5N1 2021)	A-Group 1 (EU-H5N1 2021)	EPI2139520	G01
A/bald_eagle/Florida/W22-189/2022(H5N1)2022.167	wild other	North America	H-Group8 (NA-LP-15~20 Group A)	H-Group8 (NA-unkown)	A-Group 1 (EU-H5N1 2021)	A-2.3.4.4b	E-Group5 (NA-LP 2015~2021)	A-Group 1 (EU-H5N1 2021)	A-Group 1 (EU-H5N1 2021)	A-Group 1 (EU-H5N1 2021)	EPI2176514	G24
A/bald_eagle/Florida/W22-191/2022(H5N1)2022.181	wild other	North America	H-Group8 (NA-LP-15~20 Group A)	H-Group8 (NA-unkown)	A-Group 1 (EU-H5N1 2021)	A-2.3.4.4b	E-Group5 (NA-LP 2015~2021)	A-Group 1 (EU-H5N1 2021)	A-Group 1 (EU-H5N1 2021)	A-Group 1 (EU-H5N1 2021)	EPI2176432	G24
A/bald_eagle/Florida/W22-195/2022(H5N1)2022.195	wild other	North America	H-Group8 (NA-LP-15~20 Group A)	E-Group5 (NA-LP-17~20)	H-Group8 (NA-LP-18~21)	A-2.3.4.4b	E-Group5 (NA-LP 2015~2021)	A-Group 1 (EU-H5N1 2021)	A-Group 1 (EU-H5N1 2021)	A-Group 1 (EU-H5N1 2021)	EPI2176439	G22
A/bald_eagle/Georgia/W22-194A/2022(H5N1)2022.181	wild other	North America	H-Group8 (NA-LP-15~20 Group A)	E-Group5 (NA-LP-17~20)	A-Group 1 (EU-H5N1 2021)	A-2.3.4.4b	E-Group5 (NA-LP 2015~2021)	A-Group 1 (EU-H5N1 2021)	A-Group 1 (EU-H5N1 2021)	A-Group 1 (EU-H5N1 2021)	EPI2176498	G23
A/bald_eagle/Georgia/W22-194B/2022(H5N1)2022.197	wild other	North America	H-Group8 (NA-LP-15~20 Group A)	E-Group5 (NA-LP-17~20)	H-Group8 (NA-LP-18~21)	A-2.3.4.4b	E-Group5 (NA-LP 2015~2021)	A-Group 1 (EU-H5N1 2021)	A-Group 1 (EU-H5N1 2021)	A-Group 1 (EU-H5N1 2021)	EPI2176424	G22
A/bald_eagle/Georgia/W22-202/2022(H5N1)2022.162	wild other	North America	H-Group8 (NA-LP-15~20 Group A)	E-Group5 (NA-LP-17~20)	H-Group8 (NA-LP-18~21)	A-2.3.4.4b	E-Group5 (NA-LP 2015~2021)	A-Group 1 (EU-H5N1 2021)	A-Group 1 (EU-H5N1 2021)	A-Group 1 (EU-H5N1 2021)	EPI2176447	G22
A/bald_eagle/Kansas/W22-197/2022(H5N1)2022.195	wild other	North America	A-Group 1 (EU-H5N1 2021)	A-Group 1 (EU-H5N1 2021)	A-Group 1 (EU-H5N1 2021)	A-2.3.4.4b	A-Group 1 (EU-H5N1 2021)	A-Group 1 (EU-H5N1 2021)	A-Group 1 (EU-H5N1 2021)	A-Group 1 (EU-H5N1 2021)	EPI2176400	G01
A/bald_eagle/South_Carolina/W22-205/2022(H5N1)2022.162	wild other	North America	H-Group8 (NA-LP-15~20 Group A)	E-Group5 (NA-LP-17~20)	A-Group 1 (EU-H5N1 2021)	A-2.3.4.4b	E-Group5 (NA-LP 2015~2021)	A-Group 1 (EU-H5N1 2021)	A-Group 1 (EU-H5N1 2021)	A-Group 1 (EU-H5N1 2021)	EPI2176479	G23
A/bald_eagle/Wyoming/22-013015-001-original/2022(H5N1)2022.304	wild other	North America	J-Group10 (NA-LP 15~20 Group C)	A-Group 1 (EU-H5N1 2021)	A-Group 1 (EU-H5N1 2021)	A-2.3.4.4b	E-Group5 (NA-LP 2015~2021)	A-Group 1 (EU-H5N1 2021)	A-Group 1 (EU-H5N1 2021)	A-Group 1 (EU-H5N1 2021)	EPI2182047	G32
A/Bar-headed_Goose/Tibet/XZ1131/2021(H5N1)2021.381	wild ans	China	F-group6 (RU-LP 2019~2020)	C-Group3 (RU-H5N8 2020)	A-Group 1 (EU-H5N1 2021)	A-2.3.4.4b	A-Group 1 (EU-H5N1 2021)	A-Group 1 (EU-H5N1 2021)	A-Group 1 (EU-H5N1 2021)	B-Group2 (NEA-LP 2015~2020)	EPI1949190	G07
A/Bar-headed_Goose/Tibet/XZ901/2021(H5N1)2021.381	wild ans	China	F-group6 (RU-LP 2019~2020)	C-Group3 (RU-H5N8 2020)	A-Group 1 (EU-H5N1 2021)	A-2.3.4.4b	A-Group 1 (EU-H5N1 2021)	A-Group 1 (EU-H5N1 2021)	A-Group 1 (EU-H5N1 2021)	B-Group2 (NEA-LP 2015~2020)	EPI1949198	G07
A/barnacle/goose_Denmark/19027-1.02/2021-04-18(H5N1)2021.293	wild ans	North Europe	A-Group 1 (EU-H5N1 2021)	A-Group 1 (EU-H5N1 2021)	A-Group 1 (EU-H5N1 2021)	A-2.3.4.4b	A-Group 1 (EU-H5N1 2021)	A-Group 1 (EU-H5N1 2021)	A-Group 1 (EU-H5N1 2021)	A-Group 1 (EU-H5N1 2021)	EPI2011624	G01
A/barnacle_goose/Denmark/17572-1.01/2021-03-01(H5N1)2021.162	wild ans	North Europe	A-Group 1 (EU-H5N1 2021)	A-Group 1 (EU-H5N1 2021)	A-Group 1 (EU-H5N1 2021)	A-2.3.4.4b	A-Group 1 (EU-H5N1 2021)	A-Group 1 (EU-H5N1 2021)	A-Group 1 (EU-H5N1 2021)	A-Group 1 (EU-H5N1 2021)	EPI1922851	G01
A/barnacle_goose/Denmark/24273-1.02/2021-10-26(H5N1)2021.816	wild ans	North Europe	A-Group 1 (EU-H5N1 2021)	A-Group 1 (EU-H5N1 2021)	A-Group 1 (EU-H5N1 2021)	A-2.3.4.4b	A-Group 1 (EU-H5N1 2021)	A-Group 1 (EU-H5N1 2021)	A-Group 1 (EU-H5N1 2021)	A-Group 1 (EU-H5N1 2021)	EPI2011632	G01
A/barnacle_goose/Denmark/24342-1.02/2021-10-30(H5N1)2021.827	wild ans	North Europe	A-Group 1 (EU-H5N1 2021)	A-Group 1 (EU-H5N1 2021)	A-Group 1 (EU-H5N1 2021)	A-2.3.4.4b	A-Group 1 (EU-H5N1 2021)	A-Group 1 (EU-H5N1 2021)	A-Group 1 (EU-H5N1 2021)	A-Group 1 (EU-H5N1 2021)	EPI2011640	G01
A/barnacle_goose/Finland//6378_21VIR7689-7/2021(H5N1)2021.329	wild ans	North Europe	A-Group 1 (EU-H5N1 2021)	A-Group 1 (EU-H5N1 2021)	A-Group 1 (EU-H5N1 2021)	A-2.3.4.4b	A-Group 1 (EU-H5N1 2021)	A-Group 1 (EU-H5N1 2021)	A-Group 1 (EU-H5N1 2021)	A-Group 1 (EU-H5N1 2021)	EPI1945530	G01
A/barnacle_goose/Finland/6247_21VIR7689-6/2021(H5N1)2021.329	wild ans	North Europe	A-Group 1 (EU-H5N1 2021)	A-Group 1 (EU-H5N1 2021)	A-Group 1 (EU-H5N1 2021)	A-2.3.4.4b	A-Group 1 (EU-H5N1 2021)	A-Group 1 (EU-H5N1 2021)	A-Group 1 (EU-H5N1 2021)	A-Group 1 (EU-H5N1 2021)	EPI1945522	G01
A/barnacle_goose/Finland/6955_21VIR7689-9/2021(H5N1)2021.414	wild ans	North Europe	A-Group 1 (EU-H5N1 2021)	A-Group 1 (EU-H5N1 2021)	A-Group 1 (EU-H5N1 2021)	A-2.3.4.4b	A-Group 1 (EU-H5N1 2021)	A-Group 1 (EU-H5N1 2021)	A-Group 1 (EU-H5N1 2021)	A-Group 1 (EU-H5N1 2021)	EPI1945538	G01
A/barnacle_goose/Germany-MV/AI06175/2021(H5N1)2021.816	wild ans	West Europe	C-Group3 (RU-LP 2018~2019)	A-Group 1 (EU-H5N1 2021)	A-Group 1 (EU-H5N1 2021)	A-2.3.4.4b	A-Group 1 (EU-H5N1 2021)	A-Group 1 (EU-H5N1 2021)	A-Group 1 (EU-H5N1 2021)	A-Group 1 (EU-H5N1 2021)	EPI2009959	G04
A/barnacle_goose/Germany-NI/AI01605/2021(H5N1)2021.129	wild ans	West Europe	A-Group 1 (EU-H5N1 2021)	A-Group 1 (EU-H5N1 2021)	A-Group 1 (EU-H5N1 2021)	A-2.3.4.4b	A-Group 1 (EU-H5N1 2021)	A-Group 1 (EU-H5N1 2021)	A-Group 1 (EU-H5N1 2021)	A-Group 1 (EU-H5N1 2021)	EPI1944198	G01
A/barnacle_goose/Germany-NI/AI03914/2021(H5N1)2021.266	wild ans	West Europe	A-Group 1 (EU-H5N1 2021)	A-Group 1 (EU-H5N1 2021)	A-Group 1 (EU-H5N1 2021)	A-2.3.4.4b	A-Group 1 (EU-H5N1 2021)	A-Group 1 (EU-H5N1 2021)	A-Group 1 (EU-H5N1 2021)	A-Group 1 (EU-H5N1 2021)	EPI1943856	G01
A/barnacle_goose/Germany-NI/AI03980/2021(H5N1)2021.282	wild ans	West Europe	A-Group 1 (EU-H5N1 2021)	A-Group 1 (EU-H5N1 2021)	A-Group 1 (EU-H5N1 2021)	A-2.3.4.4b	A-Group 1 (EU-H5N1 2021)	A-Group 1 (EU-H5N1 2021)	A-Group 1 (EU-H5N1 2021)	A-Group 1 (EU-H5N1 2021)	EPI1943846	G01
A/barnacle_goose/Germany-SH/AI06005/2021(H5N1)2021.797	wild ans	West Europe	A-Group 1 (EU-H5N1 2021)	A-Group 1 (EU-H5N1 2021)	A-Group 1 (EU-H5N1 2021)	A-2.3.4.4b	A-Group 1 (EU-H5N1 2021)	A-Group 1 (EU-H5N1 2021)	A-Group 1 (EU-H5N1 2021)	A-Group 1 (EU-H5N1 2021)	EPI1945171	G01
A/barnacle_goose/Germany-SH/AI06145/2021(H5N1)2021.814	wild ans	West Europe	A-Group 1 (EU-H5N1 2021)	A-Group 1 (EU-H5N1 2021)	A-Group 1 (EU-H5N1 2021)	A-2.3.4.4b	A-Group 1 (EU-H5N1 2021)	A-Group 1 (EU-H5N1 2021)	A-Group 1 (EU-H5N1 2021)	A-Group 1 (EU-H5N1 2021)	EPI1945275	G01
A/Barnacle_goose/Luxembourg/22033922/2022(H5N1)2022.093	wild ans	West Europe	C-Group3 (RU-LP 2018~2019)	A-Group 1 (EU-H5N1 2021)	A-Group 1 (EU-H5N1 2021)	A-2.3.4.4b	A-Group 1 (EU-H5N1 2021)	A-Group 1 (EU-H5N1 2021)	A-Group 1 (EU-H5N1 2021)	A-Group 1 (EU-H5N1 2021)	EPI2050822	G04
A/Barnacle_goose/Netherlands/1/2022(H5N1)2022.008	wild ans	West Europe	C-Group3 (RU-LP 2018~2019)	A-Group 1 (EU-H5N1 2021)	A-Group 1 (EU-H5N1 2021)	A-2.3.4.4b	A-Group 1 (EU-H5N1 2021)	A-Group 1 (EU-H5N1 2021)	A-Group 1 (EU-H5N1 2021)	A-Group 1 (EU-H5N1 2021)	EPI1966954	G04
A/Barnacle_Goose/Netherlands/10/2022(H5N1)2022.101	wild ans	West Europe	C-Group3 (RU-LP 2018~2019)	A-Group 1 (EU-H5N1 2021)	A-Group 1 (EU-H5N1 2021)	A-2.3.4.4b	A-Group 1 (EU-H5N1 2021)	A-Group 1 (EU-H5N1 2021)	A-Group 1 (EU-H5N1 2021)	A-Group 1 (EU-H5N1 2021)	EPI1995569	G04
A/Barnacle_Goose/Netherlands/11/2022(H5N1)2022.107	wild ans	West Europe	C-Group3 (RU-LP 2018~2019)	A-Group 1 (EU-H5N1 2021)	A-Group 1 (EU-H5N1 2021)	A-2.3.4.4b	A-Group 1 (EU-H5N1 2021)	A-Group 1 (EU-H5N1 2021)	A-Group 1 (EU-H5N1 2021)	A-Group 1 (EU-H5N1 2021)	EPI1995586	G04
A/Barnacle_Goose/Netherlands/12/2022(H5N1)2022.107	wild ans	West Europe	C-Group3 (RU-LP 2018~2019)	A-Group 1 (EU-H5N1 2021)	A-Group 1 (EU-H5N1 2021)	A-2.3.4.4b	A-Group 1 (EU-H5N1 2021)	A-Group 1 (EU-H5N1 2021)	A-Group 1 (EU-H5N1 2021)	A-Group 1 (EU-H5N1 2021)	EPI1995602	G04
A/Barnacle_Goose/Netherlands/13/2022(H5N1)2022.145	wild ans	West Europe	C-Group3 (RU-LP 2018~2019)	A-Group 1 (EU-H5N1 2021)	A-Group 1 (EU-H5N1 2021)	A-2.3.4.4b	A-Group 1 (EU-H5N1 2021)	A-Group 1 (EU-H5N1 2021)	A-Group 1 (EU-H5N1 2021)	A-Group 1 (EU-H5N1 2021)	EPI1995618	G04
A/Barnacle_Goose/Netherlands/15/2022(H5N1)2022.153	wild ans	West Europe	C-Group3 (RU-LP 2018~2019)	A-Group 1 (EU-H5N1 2021)	A-Group 1 (EU-H5N1 2021)	A-2.3.4.4b	A-Group 1 (EU-H5N1 2021)	A-Group 1 (EU-H5N1 2021)	A-Group 1 (EU-H5N1 2021)	A-Group 1 (EU-H5N1 2021)	EPI1995645	G04
A/Barnacle_Goose/Netherlands/16/2022(H5N1)2022.167	wild ans	West Europe	C-Group3 (RU-LP 2018~2019)	A-Group 1 (EU-H5N1 2021)	A-Group 1 (EU-H5N1 2021)	A-2.3.4.4b	A-Group 1 (EU-H5N1 2021)	A-Group 1 (EU-H5N1 2021)	A-Group 1 (EU-H5N1 2021)	A-Group 1 (EU-H5N1 2021)	EPI2008061	G04
A/Barnacle_Goose/Netherlands/17/2022(H5N1)2022.167	wild ans	West Europe	C-Group3 (RU-LP 2018~2019)	A-Group 1 (EU-H5N1 2021)	A-Group 1 (EU-H5N1 2021)	A-2.3.4.4b	A-Group 1 (EU-H5N1 2021)	A-Group 1 (EU-H5N1 2021)	A-Group 1 (EU-H5N1 2021)	A-Group 1 (EU-H5N1 2021)	EPI2008069	G04
A/Barnacle_Goose/Netherlands/18/2022(H5N1)2022.170	wild ans	West Europe	C-Group3 (RU-LP 2018~2019)	A-Group 1 (EU-H5N1 2021)	A-Group 1 (EU-H5N1 2021)	A-2.3.4.4b	A-Group 1 (EU-H5N1 2021)	A-Group 1 (EU-H5N1 2021)	A-Group 1 (EU-H5N1 2021)	A-Group 1 (EU-H5N1 2021)	EPI2008077	G04
A/Barnacle_goose/Netherlands/2/2022(H5N1)2022.027	wild ans	West Europe	A-Group 1 (EU-H5N1 2021)	A-Group 1 (EU-H5N1 2021)	A-Group 1 (EU-H5N1 2021)	A-2.3.4.4b	A-Group 1 (EU-H5N1 2021)	A-Group 1 (EU-H5N1 2021)	A-Group 1 (EU-H5N1 2021)	A-Group 1 (EU-H5N1 2021)	EPI1966978	G01
A/barnacle_goose/Netherlands/21021591-001/2021(H5N1)2021.036	wild ans	West Europe	A-Group 1 (EU-H5N1 2021)	A-Group 1 (EU-H5N1 2021)	A-Group 1 (EU-H5N1 2021)	A-2.3.4.4b	A-Group 1 (EU-H5N1 2021)	A-Group 1 (EU-H5N1 2021)	A-Group 1 (EU-H5N1 2021)	A-Group 1 (EU-H5N1 2021)	EPI1847708	G01
A/barnacle_goose/Netherlands/21022611-001/2021(H5N1)2021.082	wild ans	West Europe	A-Group 1 (EU-H5N1 2021)	A-Group 1 (EU-H5N1 2021)	A-Group 1 (EU-H5N1 2021)	A-2.3.4.4b	A-Group 1 (EU-H5N1 2021)	A-Group 1 (EU-H5N1 2021)	A-Group 1 (EU-H5N1 2021)	A-Group 1 (EU-H5N1 2021)	EPI1850253	G01
A/barnacle_goose/Netherlands/21024066-001/2021(H5N1)2021.142	wild ans	West Europe	A-Group 1 (EU-H5N1 2021)	A-Group 1 (EU-H5N1 2021)	A-Group 1 (EU-H5N1 2021)	A-2.3.4.4b	A-Group 1 (EU-H5N1 2021)	A-Group 1 (EU-H5N1 2021)	A-Group 1 (EU-H5N1 2021)	A-Group 1 (EU-H5N1 2021)	EPI1859739	G01
A/barnacle_goose/Netherlands/21025769-002/2021(H5N1)2021.219	wild ans	West Europe	A-Group 1 (EU-H5N1 2021)	A-Group 1 (EU-H5N1 2021)	A-Group 1 (EU-H5N1 2021)	A-2.3.4.4b	A-Group 1 (EU-H5N1 2021)	A-Group 1 (EU-H5N1 2021)	A-Group 1 (EU-H5N1 2021)	A-Group 1 (EU-H5N1 2021)	EPI1859811	G01
A/barnacle_goose/Netherlands/21027016-002/2021(H5N1)2021.285	wild ans	West Europe	A-Group 1 (EU-H5N1 2021)	A-Group 1 (EU-H5N1 2021)	A-Group 1 (EU-H5N1 2021)	A-2.3.4.4b	A-Group 1 (EU-H5N1 2021)	A-Group 1 (EU-H5N1 2021)	A-Group 1 (EU-H5N1 2021)	A-Group 1 (EU-H5N1 2021)	EPI1859921	G01
A/barnacle_goose/Netherlands/21027357-002/2021(H5N1)2021.299	wild ans	West Europe	A-Group 1 (EU-H5N1 2021)	A-Group 1 (EU-H5N1 2021)	A-Group 1 (EU-H5N1 2021)	A-2.3.4.4b	A-Group 1 (EU-H5N1 2021)	A-Group 1 (EU-H5N1 2021)	A-Group 1 (EU-H5N1 2021)	A-Group 1 (EU-H5N1 2021)	EPI1862714	G01
A/barnacle_goose/Netherlands/21028196-002/2021(H5N1)2021.304	wild ans	West Europe	A-Group 1 (EU-H5N1 2021)	A-Group 1 (EU-H5N1 2021)	A-Group 1 (EU-H5N1 2021)	A-2.3.4.4b	A-Group 1 (EU-H5N1 2021)	A-Group 1 (EU-H5N1 2021)	A-Group 1 (EU-H5N1 2021)	A-Group 1 (EU-H5N1 2021)	EPI1859937	G01
A/barnacle_goose/Netherlands/21028534-002/2021(H5N1)2021.362	wild ans	West Europe	A-Group 1 (EU-H5N1 2021)	A-Group 1 (EU-H5N1 2021)	A-Group 1 (EU-H5N1 2021)	A-2.3.4.4b	A-Group 1 (EU-H5N1 2021)	A-Group 1 (EU-H5N1 2021)	A-Group 1 (EU-H5N1 2021)	A-Group 1 (EU-H5N1 2021)	EPI1862722	G01
A/Barnacle_goose/Netherlands/21037293-001/2021(H5N1)2021.814	wild ans	West Europe	C-Group3 (RU-LP 2018~2019)	A-Group 1 (EU-H5N1 2021)	A-Group 1 (EU-H5N1 2021)	A-2.3.4.4b	A-Group 1 (EU-H5N1 2021)	A-Group 1 (EU-H5N1 2021)	A-Group 1 (EU-H5N1 2021)	A-Group 1 (EU-H5N1 2021)	EPI1925356	G04
A/barnacle_goose/Netherlands/22000419-002/2022(H5N1)2022.014	wild ans	West Europe	C-Group3 (RU-LP 2018~2019)	A-Group 1 (EU-H5N1 2021)	A-Group 1 (EU-H5N1 2021)	A-2.3.4.4b	A-Group 1 (EU-H5N1 2021)	A-Group 1 (EU-H5N1 2021)	A-Group 1 (EU-H5N1 2021)	A-Group 1 (EU-H5N1 2021)	EPI1966262	G04
A/barnacle_goose/Netherlands/22007405-004/2022(H5N1)2022.290	wild ans	West Europe	C-Group3 (RU-LP 2018~2019)	A-Group 1 (EU-H5N1 2021)	A-Group 1 (EU-H5N1 2021)	A-2.3.4.4b	A-Group 1 (EU-H5N1 2021)	A-Group 1 (EU-H5N1 2021)	A-Group 1 (EU-H5N1 2021)	A-Group 1 (EU-H5N1 2021)	EPI2028769	G04
A/Barnacle_goose/Netherlands/3/2022(H5N1)2022.027	wild ans	West Europe	C-Group3 (RU-LP 2018~2019)	A-Group 1 (EU-H5N1 2021)	A-Group 1 (EU-H5N1 2021)	A-2.3.4.4b	A-Group 1 (EU-H5N1 2021)	A-Group 1 (EU-H5N1 2021)	A-Group 1 (EU-H5N1 2021)	A-Group 1 (EU-H5N1 2021)	EPI1966986	G04
A/Barnacle_goose/Netherlands/5/2022(H5N1)2022.036	wild ans	West Europe	C-Group3 (RU-LP 2018~2019)	A-Group 1 (EU-H5N1 2021)	A-Group 1 (EU-H5N1 2021)	A-2.3.4.4b	A-Group 1 (EU-H5N1 2021)	A-Group 1 (EU-H5N1 2021)	A-Group 1 (EU-H5N1 2021)	A-Group 1 (EU-H5N1 2021)	EPI1967001	G04
A/Barnacle_Goose/Netherlands/6/2021(H5N1)2021.992	wild ans	West Europe	C-Group3 (RU-LP 2018~2019)	A-Group 1 (EU-H5N1 2021)	A-Group 1 (EU-H5N1 2021)	A-2.3.4.4b	A-Group 1 (EU-H5N1 2021)	A-Group 1 (EU-H5N1 2021)	A-Group 1 (EU-H5N1 2021)	A-Group 1 (EU-H5N1 2021)	EPI1987666	G04
A/Barnacle_goose/Netherlands/6/2022(H5N1)2022.036	wild ans	West Europe	A-Group 1 (EU-H5N1 2021)	A-Group 1 (EU-H5N1 2021)	A-Group 1 (EU-H5N1 2021)	A-2.3.4.4b	A-Group 1 (EU-H5N1 2021)	A-Group 1 (EU-H5N1 2021)	A-Group 1 (EU-H5N1 2021)	A-Group 1 (EU-H5N1 2021)	EPI1967033	G01
A/Barnacle_Goose/Netherlands/7/2021(H5N1)2021.992	wild ans	West Europe	C-Group3 (RU-LP 2018~2019)	A-Group 1 (EU-H5N1 2021)	A-Group 1 (EU-H5N1 2021)	A-2.3.4.4b	A-Group 1 (EU-H5N1 2021)	A-Group 1 (EU-H5N1 2021)	A-Group 1 (EU-H5N1 2021)	A-Group 1 (EU-H5N1 2021)	EPI1987682	G04
A/Barnacle_Goose/Netherlands/8/2022(H5N1)2022.074	wild ans	West Europe	C-Group3 (RU-LP 2018~2019)	A-Group 1 (EU-H5N1 2021)	A-Group 1 (EU-H5N1 2021)	A-2.3.4.4b	A-Group 1 (EU-H5N1 2021)	A-Group 1 (EU-H5N1 2021)	A-Group 1 (EU-H5N1 2021)	A-Group 1 (EU-H5N1 2021)	EPI1987674	G04
A/Barnacle_Goose/Netherlands/9/2022(H5N1)2022.101	wild ans	West Europe	C-Group3 (RU-LP 2018~2019)	A-Group 1 (EU-H5N1 2021)	A-Group 1 (EU-H5N1 2021)	A-2.3.4.4b	A-Group 1 (EU-H5N1 2021)	A-Group 1 (EU-H5N1 2021)	A-Group 1 (EU-H5N1 2021)	A-Group 1 (EU-H5N1 2021)	EPI1995661	G04
A/barnacle_goose/Sweden/SVA210511SZ0567/FB001840/M-2021(H5N1)2021.356	wild ans	North Europe	A-Group 1 (EU-H5N1 2021)	A-Group 1 (EU-H5N1 2021)	A-Group 1 (EU-H5N1 2021)	A-2.3.4.4b	A-Group 1 (EU-H5N1 2021)	A-Group 1 (EU-H5N1 2021)	A-Group 1 (EU-H5N1 2021)	A-Group 1 (EU-H5N1 2021)	EPI1882784	G01
A/barnacle_goose/Sweden/SVA211102SZ0402/FB004395/M-2021(H5N1)2021.836	wild ans	North Europe	A-Group 1 (EU-H5N1 2021)	A-Group 1 (EU-H5N1 2021)	A-Group 1 (EU-H5N1 2021)	A-2.3.4.4b	A-Group 1 (EU-H5N1 2021)	A-Group 1 (EU-H5N1 2021)	A-Group 1 (EU-H5N1 2021)	A-Group 1 (EU-H5N1 2021)	EPI1928239	G01
A/barnacle_goose/Sweden/SVA211111SZ0376/FB004496/2021(H5N1)2021.833	wild ans	North Europe	C-Group3 (RU-LP 2018~2019)	A-Group 1 (EU-H5N1 2021)	A-Group 1 (EU-H5N1 2021)	A-2.3.4.4b	A-Group 1 (EU-H5N1 2021)	A-Group 1 (EU-H5N1 2021)	A-Group 1 (EU-H5N1 2021)	A-Group 1 (EU-H5N1 2021)	EPI1938844	G04
A/bean_goose/Sweden/SVA211111SZ0372/FB004482/2021(H5N1)2021.844	wild ans	North Europe	A-Group 1 (EU-H5N1 2021)	A-Group 1 (EU-H5N1 2021)	A-Group 1 (EU-H5N1 2021)	A-2.3.4.4b	A-Group 1 (EU-H5N1 2021)	A-Group 1 (EU-H5N1 2021)	A-Group 1 (EU-H5N1 2021)	A-Group 1 (EU-H5N1 2021)	EPI1938820	G01
A/bearded_vulture/Spain/2116-3_22VIR8632-8/2022(H5N1)2022.436	wild other	South Europe	C-Group3 (RU-LP 2018~2019)	A-Group 1 (EU-H5N1 2021)	A-Group 1 (EU-H5N1 2021)	A-2.3.4.4b	A-Group 1 (EU-H5N1 2021)	A-Group 1 (EU-H5N1 2021)	A-Group 1 (EU-H5N1 2021)	A-Group 1 (EU-H5N1 2021)	EPI2191157	G04
A/black_vulture/Florida/22-010358-001-original/2022(H5N1)2022.244	wild other	North America	H-Group8 (NA-LP-15~20 Group A)	E-Group5 (NA-LP-17~20)	A-Group 1 (EU-H5N1 2021)	A-2.3.4.4b	E-Group5 (NA-LP 2015~2021)	A-Group 1 (EU-H5N1 2021)	A-Group 1 (EU-H5N1 2021)	A-Group 1 (EU-H5N1 2021)	EPI2181847	G23
A/black_vulture/Florida/22-012331-001-original/2022(H5N1)2022.285	wild other	North America	H-Group8 (NA-LP-15~20 Group A)	E-Group5 (NA-LP-17~20)	A-Group 1 (EU-H5N1 2021)	A-2.3.4.4b	E-Group5 (NA-LP 2015~2021)	A-Group 1 (EU-H5N1 2021)	A-Group 1 (EU-H5N1 2021)	A-Group 1 (EU-H5N1 2021)	EPI2181863	G23
A/black_vulture/Florida/22-012333-001-original/2022(H5N1)2022.288	wild other	North America	H-Group8 (NA-LP-15~20 Group A)	E-Group5 (NA-LP-17~20)	A-Group 1 (EU-H5N1 2021)	A-2.3.4.4b	E-Group5 (NA-LP 2015~2021)	A-Group 1 (EU-H5N1 2021)	A-Group 1 (EU-H5N1 2021)	A-Group 1 (EU-H5N1 2021)	EPI2181871	G23
A/black_vulture/Maryland/22-012407-001-original/2022(H5N1)2022.301	wild other	North America	H-Group8 (NA-LP-15~20 Group A)	E-Group5 (NA-LP-17~20)	A-Group 1 (EU-H5N1 2021)	A-2.3.4.4b	E-Group5 (NA-LP 2015~2021)	A-Group 1 (EU-H5N1 2021)	A-Group 1 (EU-H5N1 2021)	A-Group 1 (EU-H5N1 2021)	EPI2182031	G23
A/black-backed_gull/Netherlands/22006192-001/2022(H5N1)2022.233	wild cha	West Europe	C-Group3 (RU-LP 2018~2019)	A-Group 1 (EU-H5N1 2021)	A-Group 1 (EU-H5N1 2021)	A-2.3.4.4b	A-Group 1 (EU-H5N1 2021)	A-Group 1 (EU-H5N1 2021)	A-Group 1 (EU-H5N1 2021)	A-Group 1 (EU-H5N1 2021)	EPI2018107	G04
A/black-backed_gull/Netherlands/22006711-001/2022(H5N1)2022.258	wild cha	West Europe	C-Group3 (RU-LP 2018~2019)	A-Group 1 (EU-H5N1 2021)	A-Group 1 (EU-H5N1 2021)	A-2.3.4.4b	A-Group 1 (EU-H5N1 2021)	A-Group 1 (EU-H5N1 2021)	A-Group 1 (EU-H5N1 2021)	A-Group 1 (EU-H5N1 2021)	EPI2022148	G04
A/black-headed_gull/England/306270/2022(H5N1)2022.082	wild cha	West Europe	A-Group 1 (EU-H5N1 2021)	A-Group 1 (EU-H5N1 2021)	A-Group 1 (EU-H5N1 2021)	A-2.3.4.4b	A-Group 1 (EU-H5N1 2021)	A-Group 1 (EU-H5N1 2021)	A-Group 1 (EU-H5N1 2021)	A-Group 1 (EU-H5N1 2021)	EPI2001636	G01
A/black-headed_gull/England/388256/2022(H5N1)2022.090	wild cha	West Europe	A-Group 1 (EU-H5N1 2021)	A-Group 1 (EU-H5N1 2021)	A-Group 1 (EU-H5N1 2021)	A-2.3.4.4b	A-Group 1 (EU-H5N1 2021)	A-Group 1 (EU-H5N1 2021)	A-Group 1 (EU-H5N1 2021)	A-Group 1 (EU-H5N1 2021)	EPI2008133	G01
A/black-headed_gull/Germany-NI/AI05962/2021(H5N1)2021.778	wild cha	West Europe	A-Group 1 (EU-H5N1 2021)	A-Group 1 (EU-H5N1 2021)	A-Group 1 (EU-H5N1 2021)	A-2.3.4.4b	A-Group 1 (EU-H5N1 2021)	A-Group 1 (EU-H5N1 2021)	A-Group 1 (EU-H5N1 2021)	A-Group 1 (EU-H5N1 2021)	EPI1944225	G01
A/Black-headed_gull/Netherlands/1/2022(H5N1)2022.036	wild cha	West Europe	A-Group 1 (EU-H5N1 2021)	A-Group 1 (EU-H5N1 2021)	A-Group 1 (EU-H5N1 2021)	A-2.3.4.4b	A-Group 1 (EU-H5N1 2021)	A-Group 1 (EU-H5N1 2021)	A-Group 1 (EU-H5N1 2021)	A-Group 1 (EU-H5N1 2021)	EPI1967025	G01
A/Black-headed_gull/Netherlands/10/2022(H5N1)2022.605	wild cha	West Europe	C-Group3 (RU-LP 2018~2019)	A-Group 1 (EU-H5N1 2021)	A-Group 1 (EU-H5N1 2021)	A-2.3.4.4b	A-Group 1 (EU-H5N1 2021)	A-Group 1 (EU-H5N1 2021)	A-Group 1 (EU-H5N1 2021)	A-Group 1 (EU-H5N1 2021)	EPI2181772	G04
A/Black-headed_gull/Netherlands/2/2022(H5N1)2022.260	wild cha	West Europe	C-Group3 (RU-LP 2018~2019)	A-Group 1 (EU-H5N1 2021)	A-Group 1 (EU-H5N1 2021)	A-2.3.4.4b	A-Group 1 (EU-H5N1 2021)	A-Group 1 (EU-H5N1 2021)	A-Group 1 (EU-H5N1 2021)	A-Group 1 (EU-H5N1 2021)	EPI2028983	G04
A/black-headed_gull/Netherlands/21037589-002/2021(H5N1)2021.819	wild cha	West Europe	C-Group3 (RU-LP 2018~2019)	A-Group 1 (EU-H5N1 2021)	A-Group 1 (EU-H5N1 2021)	A-2.3.4.4b	A-Group 1 (EU-H5N1 2021)	A-Group 1 (EU-H5N1 2021)	A-Group 1 (EU-H5N1 2021)	A-Group 1 (EU-H5N1 2021)	EPI1925540	G04
A/Black-headed_gull/Netherlands/4/2022(H5N1)2022.282	wild cha	West Europe	C-Group3 (RU-LP 2018~2019)	A-Group 1 (EU-H5N1 2021)	A-Group 1 (EU-H5N1 2021)	A-2.3.4.4b	A-Group 1 (EU-H5N1 2021)	A-Group 1 (EU-H5N1 2021)	A-Group 1 (EU-H5N1 2021)	A-Group 1 (EU-H5N1 2021)	EPI2029059	G04
A/Black-headed_gull/Netherlands/5/2022(H5N1)2022.419	wild cha	West Europe	C-Group3 (RU-LP 2018~2019)	A-Group 1 (EU-H5N1 2021)	A-Group 1 (EU-H5N1 2021)	A-2.3.4.4b	A-Group 1 (EU-H5N1 2021)	A-Group 1 (EU-H5N1 2021)	A-Group 1 (EU-H5N1 2021)	A-Group 1 (EU-H5N1 2021)	EPI2073648	G04
A/Black-headed_gull/Netherlands/6/2022(H5N1)2022.419	wild cha	West Europe	C-Group3 (RU-LP 2018~2019)	A-Group 1 (EU-H5N1 2021)	A-Group 1 (EU-H5N1 2021)	A-2.3.4.4b	A-Group 1 (EU-H5N1 2021)	A-Group 1 (EU-H5N1 2021)	A-Group 1 (EU-H5N1 2021)	A-Group 1 (EU-H5N1 2021)	EPI2073656	G04
A/Black-headed_gull/Netherlands/7/2022(H5N1)2022.438	wild cha	West Europe	C-Group3 (RU-LP 2018~2019)	A-Group 1 (EU-H5N1 2021)	A-Group 1 (EU-H5N1 2021)	A-2.3.4.4b	A-Group 1 (EU-H5N1 2021)	A-Group 1 (EU-H5N1 2021)	A-Group 1 (EU-H5N1 2021)	A-Group 1 (EU-H5N1 2021)	EPI2082757	G04
A/Black-headed_gull/Netherlands/8/2022(H5N1)2022.438	wild cha	West Europe	C-Group3 (RU-LP 2018~2019)	A-Group 1 (EU-H5N1 2021)	A-Group 1 (EU-H5N1 2021)	A-2.3.4.4b	A-Group 1 (EU-H5N1 2021)	A-Group 1 (EU-H5N1 2021)	A-Group 1 (EU-H5N1 2021)	A-Group 1 (EU-H5N1 2021)	EPI2082765	G04
A/Black-headed_gull/Netherlands/9/2022(H5N1)2022.438	wild cha	West Europe	C-Group3 (RU-LP 2018~2019)	A-Group 1 (EU-H5N1 2021)	A-Group 1 (EU-H5N1 2021)	A-2.3.4.4b	A-Group 1 (EU-H5N1 2021)	A-Group 1 (EU-H5N1 2021)	A-Group 1 (EU-H5N1 2021)	A-Group 1 (EU-H5N1 2021)	EPI2082773	G04
A/black-headed_gull/Poland/MB139/2022(H5N1)2022.408	wild cha	East and Central Europe	C-Group3 (RU-LP 2018~2019)	A-Group 1 (EU-H5N1 2021)	A-Group 1 (EU-H5N1 2021)	A-2.3.4.4b	A-Group 1 (EU-H5N1 2021)	A-Group 1 (EU-H5N1 2021)	A-Group 1 (EU-H5N1 2021)	A-Group 1 (EU-H5N1 2021)	EPI2167230	G04
A/bobcat/Wisconsin/22-016051-001-original/2022(H5N1)2022.392	mammal	North America	I-Group9 (NA-LP 15~20 GroupB)	F-Group6 (NA-LP 15~16)	A-Group 1 (EU-H5N1 2021)	A-2.3.4.4b	E-Group5 (NA-LP 2015~2021)	A-Group 1 (EU-H5N1 2021)	A-Group 1 (EU-H5N1 2021)	F-Group6 (EU H13)	EPI2182087	G30
A/bottlenose_dolphin/UFTt2203/2022(H5N1)2022.241	marine mammals	North America	H-Group8 (NA-LP-15~20 Group A)	E-Group5 (NA-LP-17~20)	H-Group8 (NA-LP-18~21)	A-2.3.4.4b	E-Group5 (NA-LP 2015~2021)	A-Group 1 (EU-H5N1 2021)	A-Group 1 (EU-H5N1 2021)	A-Group 1 (EU-H5N1 2021)	EPI2181752	G22
A/brant_goose/Netherlands/22009881-002/2022(H5N1)2022.397	wild ans	West Europe	C-Group3 (RU-LP 2018~2019)	A-Group 1 (EU-H5N1 2021)	A-Group 1 (EU-H5N1 2021)	A-2.3.4.4b	A-Group 1 (EU-H5N1 2021)	A-Group 1 (EU-H5N1 2021)	A-Group 1 (EU-H5N1 2021)	A-Group 1 (EU-H5N1 2021)	EPI2068311	G04
A/Branta_canadensis/Belgium/4821_0001/2022(H5N1)2022.263	wild ans	West Europe	C-Group3 (RU-LP 2018~2019)	A-Group 1 (EU-H5N1 2021)	A-Group 1 (EU-H5N1 2021)	A-2.3.4.4b	A-Group 1 (EU-H5N1 2021)	A-Group 1 (EU-H5N1 2021)	A-Group 1 (EU-H5N1 2021)	A-Group 1 (EU-H5N1 2021)	EPI2122972	G04
A/Branta_canadensis/Belgium/5177_0003/2022(H5N1)2022.279	wild ans	West Europe	C-Group3 (RU-LP 2018~2019)	A-Group 1 (EU-H5N1 2021)	A-Group 1 (EU-H5N1 2021)	A-2.3.4.4b	A-Group 1 (EU-H5N1 2021)	A-Group 1 (EU-H5N1 2021)	A-Group 1 (EU-H5N1 2021)	A-Group 1 (EU-H5N1 2021)	EPI2122980	G04
A/Branta_leucopsis/Belgium/14735_0001/2021(H5N1)2021.841	wild ans	West Europe	C-Group3 (RU-LP 2018~2019)	A-Group 1 (EU-H5N1 2021)	A-Group 1 (EU-H5N1 2021)	A-2.3.4.4b	A-Group 1 (EU-H5N1 2021)	A-Group 1 (EU-H5N1 2021)	A-Group 1 (EU-H5N1 2021)	A-Group 1 (EU-H5N1 2021)	EPI1930158	G04
A/Branta_leucopsis/Belgium/2606_0009/2022(H5N1)2022.129	wild ans	West Europe	C-Group3 (RU-LP 2018~2019)	A-Group 1 (EU-H5N1 2021)	A-Group 1 (EU-H5N1 2021)	A-2.3.4.4b	A-Group 1 (EU-H5N1 2021)	A-Group 1 (EU-H5N1 2021)	A-Group 1 (EU-H5N1 2021)	A-Group 1 (EU-H5N1 2021)	EPI2122917	G04
A/brent_goose/Ireland/033257_22VIR1325-9/2021(H5N1)2021.874	wild ans	West Europe	C-Group3 (RU-LP 2018~2019)	A-Group 1 (EU-H5N1 2021)	A-Group 1 (EU-H5N1 2021)	A-2.3.4.4b	A-Group 1 (EU-H5N1 2021)	A-Group 1 (EU-H5N1 2021)	A-Group 1 (EU-H5N1 2021)	A-Group 1 (EU-H5N1 2021)	EPI1998130	G04
A/Brent_goose/Netherlands/1/2022(H5N1)2022.167	wild ans	West Europe	C-Group3 (RU-LP 2018~2019)	A-Group 1 (EU-H5N1 2021)	A-Group 1 (EU-H5N1 2021)	A-2.3.4.4b	A-Group 1 (EU-H5N1 2021)	A-Group 1 (EU-H5N1 2021)	A-Group 1 (EU-H5N1 2021)	A-Group 1 (EU-H5N1 2021)	EPI2008053	G04
A/broiler/Ireland/033734_22VIR1325-20/2021(H5N1)2021.890	domestic gal	West Europe	A-Group 1 (EU-H5N1 2021)	A-Group 1 (EU-H5N1 2021)	A-Group 1 (EU-H5N1 2021)	A-2.3.4.4b	A-Group 1 (EU-H5N1 2021)	A-Group 1 (EU-H5N1 2021)	A-Group 1 (EU-H5N1 2021)	A-Group 1 (EU-H5N1 2021)	EPI1998042	G01
A/broiler/Italy/21VIR11583-1/2021(H5N1)2021.973	domestic gal	South Europe	A-Group 1 (EU-H5N1 2021)	A-Group 1 (EU-H5N1 2021)	A-Group 1 (EU-H5N1 2021)	A-2.3.4.4b	A-Group 1 (EU-H5N1 2021)	A-Group 1 (EU-H5N1 2021)	A-Group 1 (EU-H5N1 2021)	A-Group 1 (EU-H5N1 2021)	EPI2141435	G01
A/broiler/Italy/21VIR11800/2021(H5N1)2021.986	domestic gal	South Europe	A-Group 1 (EU-H5N1 2021)	A-Group 1 (EU-H5N1 2021)	A-Group 1 (EU-H5N1 2021)	A-2.3.4.4b	A-Group 1 (EU-H5N1 2021)	A-Group 1 (EU-H5N1 2021)	A-Group 1 (EU-H5N1 2021)	A-Group 1 (EU-H5N1 2021)	EPI2141532	G01
A/broiler/Italy/21VIR11802-1/2021(H5N1)2021.986	domestic gal	South Europe	A-Group 1 (EU-H5N1 2021)	A-Group 1 (EU-H5N1 2021)	A-Group 1 (EU-H5N1 2021)	A-2.3.4.4b	A-Group 1 (EU-H5N1 2021)	A-Group 1 (EU-H5N1 2021)	A-Group 1 (EU-H5N1 2021)	A-Group 1 (EU-H5N1 2021)	EPI2141549	G01
A/broiler/Italy/21VIR11847-1/2021(H5N1)2021.992	domestic gal	South Europe	A-Group 1 (EU-H5N1 2021)	A-Group 1 (EU-H5N1 2021)	A-Group 1 (EU-H5N1 2021)	A-2.3.4.4b	A-Group 1 (EU-H5N1 2021)	A-Group 1 (EU-H5N1 2021)	A-Group 1 (EU-H5N1 2021)	A-Group 1 (EU-H5N1 2021)	EPI2141594	G01
A/broiler/Italy/21VIR11886-1/2021(H5N1)2021.992	domestic gal	South Europe	A-Group 1 (EU-H5N1 2021)	A-Group 1 (EU-H5N1 2021)	A-Group 1 (EU-H5N1 2021)	A-2.3.4.4b	A-Group 1 (EU-H5N1 2021)	A-Group 1 (EU-H5N1 2021)	A-Group 1 (EU-H5N1 2021)	A-Group 1 (EU-H5N1 2021)	EPI2141602	G01
A/broiler/Italy/22VIR1892-3/2022(H5N1)2022.145	domestic gal	South Europe	A-Group 1 (EU-H5N1 2021)	A-Group 1 (EU-H5N1 2021)	A-Group 1 (EU-H5N1 2021)	A-2.3.4.4b	A-Group 1 (EU-H5N1 2021)	A-Group 1 (EU-H5N1 2021)	A-Group 1 (EU-H5N1 2021)	A-Group 1 (EU-H5N1 2021)	EPI2141832	G01
A/broiler/Italy/22VIR278-3/2022(H5N1)2022.027	domestic gal	South Europe	F-group6 (RU-LP 2019~2020)	B-Group2 (NEA-LP 2015~2020)	A-Group 1 (EU-H5N1 2021)	A-2.3.4.4b	A-Group 1 (EU-H5N1 2021)	A-Group 1 (EU-H5N1 2021)	A-Group 1 (EU-H5N1 2021)	A-Group 1 (EU-H5N1 2021)	EPI2141690	G12
A/broiler/Italy/22VIR54-1/2022(H5N1)2022.005	domestic gal	South Europe	A-Group 1 (EU-H5N1 2021)	A-Group 1 (EU-H5N1 2021)	A-Group 1 (EU-H5N1 2021)	A-2.3.4.4b	A-Group 1 (EU-H5N1 2021)	A-Group 1 (EU-H5N1 2021)	A-Group 1 (EU-H5N1 2021)	A-Group 1 (EU-H5N1 2021)	EPI2141620	G01
A/Broiler_chicken/BC/FAV-0228-OS/2022(H5N1)2022.277	domestic gal	North America	J-Group10 (NA-LP 15~20 Group C)	A-Group 1 (EU-H5N1 2021)	A-Group 1 (EU-H5N1 2021)	A-2.3.4.4b	E-Group5 (NA-LP 2015~2021)	A-Group 1 (EU-H5N1 2021)	A-Group 1 (EU-H5N1 2021)	A-Group 1 (EU-H5N1 2021)	EPI2056381	G32
A/Buteo_buteo/Belgium/2606_0006/2022(H5N1)2022.137	wild other	West Europe	A-Group 1 (EU-H5N1 2021)	B-Group2 (NEA-LP 2015~2020)	A-Group 1 (EU-H5N1 2021)	A-2.3.4.4b	C-Group 3 (EU LP 10~20)	A-Group 1 (EU-H5N1 2021)	A-Group 1 (EU-H5N1 2021)	A-Group 1 (EU-H5N1 2021)	EPI2122909	G21
A/Buteo_buteo/belgium/334_0013/2021(H5N1)2021.978	wild other	West Europe	A-Group 1 (EU-H5N1 2021)	A-Group 1 (EU-H5N1 2021)	A-Group 1 (EU-H5N1 2021)	A-2.3.4.4b	A-Group 1 (EU-H5N1 2021)	A-Group 1 (EU-H5N1 2021)	A-Group 1 (EU-H5N1 2021)	A-Group 1 (EU-H5N1 2021)	EPI2122817	G01
A/buzzard/Germany-BB/AI01212/2022(H5N1)2022.112	wild other	West Europe	A-Group 1 (EU-H5N1 2021)	A-Group 1 (EU-H5N1 2021)	A-Group 1 (EU-H5N1 2021)	A-2.3.4.4b	C-Group 3 (EU LP 10~20)	A-Group 1 (EU-H5N1 2021)	A-Group 1 (EU-H5N1 2021)	A-Group 1 (EU-H5N1 2021)	EPI1988861	G16
A/buzzard/Germany-SH/AI06210/2021(H5N1)2021.816	wild other	West Europe	A-Group 1 (EU-H5N1 2021)	A-Group 1 (EU-H5N1 2021)	A-Group 1 (EU-H5N1 2021)	A-2.3.4.4b	A-Group 1 (EU-H5N1 2021)	A-Group 1 (EU-H5N1 2021)	A-Group 1 (EU-H5N1 2021)	A-Group 1 (EU-H5N1 2021)	EPI1954434	G01
A/buzzard/Germany-SH/AI07099/2021(H5N1)2021.855	wild other	West Europe	A-Group 1 (EU-H5N1 2021)	A-Group 1 (EU-H5N1 2021)	A-Group 1 (EU-H5N1 2021)	A-2.3.4.4b	A-Group 1 (EU-H5N1 2021)	A-Group 1 (EU-H5N1 2021)	A-Group 1 (EU-H5N1 2021)	A-Group 1 (EU-H5N1 2021)	EPI1945291	G01
A/buzzard/Ireland/000656_22VIR1325-12/2022(H5N1)2022.016	wild other	West Europe	A-Group 1 (EU-H5N1 2021)	A-Group 1 (EU-H5N1 2021)	A-Group 1 (EU-H5N1 2021)	A-2.3.4.4b	A-Group 1 (EU-H5N1 2021)	A-Group 1 (EU-H5N1 2021)	A-Group 1 (EU-H5N1 2021)	A-Group 1 (EU-H5N1 2021)	EPI2009967	G01
A/buzzard/Italy/21VIR11899-5/2021(H5N1)2021.986	wild other	South Europe	A-Group 1 (EU-H5N1 2021)	A-Group 1 (EU-H5N1 2021)	A-Group 1 (EU-H5N1 2021)	A-2.3.4.4b	A-Group 1 (EU-H5N1 2021)	A-Group 1 (EU-H5N1 2021)	A-Group 1 (EU-H5N1 2021)	A-Group 1 (EU-H5N1 2021)	EPI1997977	G01
A/buzzard/Italy/22VIR767-1/2022(H5N1)2022.063	wild other	South Europe	B-Group 2 (EU-LP 2010~2015)	D-Group4 (EU-LP <2010)	A-Group 1 (EU-H5N1 2021)	A-2.3.4.4b	A-Group 1 (EU-H5N1 2021)	A-Group 1 (EU-H5N1 2021)	A-Group 1 (EU-H5N1 2021)	D-Group4 (EU LP 10~15)	EPI1962121	G08
A/buzzard/Italy/22VIR767-2/2022(H5N1)2022.063	wild other	South Europe	B-Group 2 (EU-LP 2010~2015)	D-Group4 (EU-LP <2010)	A-Group 1 (EU-H5N1 2021)	A-2.3.4.4b	A-Group 1 (EU-H5N1 2021)	A-Group 1 (EU-H5N1 2021)	A-Group 1 (EU-H5N1 2021)	D-Group4 (EU LP 10~15)	EPI2141717	G08
A/Canada_goose/England/385250/2021(H5N1)2021.833	wild ans	West Europe	A-Group 1 (EU-H5N1 2021)	A-Group 1 (EU-H5N1 2021)	A-Group 1 (EU-H5N1 2021)	A-2.3.4.4b	A-Group 1 (EU-H5N1 2021)	A-Group 1 (EU-H5N1 2021)	A-Group 1 (EU-H5N1 2021)	A-Group 1 (EU-H5N1 2021)	EPI2141726	G01
A/Canada_goose/Luxembourg/21217776/2021(H5N1)2021.896	wild ans	West Europe	A-Group 1 (EU-H5N1 2021)	A-Group 1 (EU-H5N1 2021)	A-Group 1 (EU-H5N1 2021)	A-2.3.4.4b	A-Group 1 (EU-H5N1 2021)	A-Group 1 (EU-H5N1 2021)	A-Group 1 (EU-H5N1 2021)	A-Group 1 (EU-H5N1 2021)	EPI2050760	G01
A/Canada_goose/Luxembourg/21237199/2021(H5N1)2021.937	wild ans	West Europe	A-Group 1 (EU-H5N1 2021)	A-Group 1 (EU-H5N1 2021)	A-Group 1 (EU-H5N1 2021)	A-2.3.4.4b	A-Group 1 (EU-H5N1 2021)	A-Group 1 (EU-H5N1 2021)	A-Group 1 (EU-H5N1 2021)	A-Group 1 (EU-H5N1 2021)	EPI2050768	G01
A/Canada_goose/Luxembourg/21239614/2021(H5N1)2021.940	wild ans	West Europe	A-Group 1 (EU-H5N1 2021)	A-Group 1 (EU-H5N1 2021)	A-Group 1 (EU-H5N1 2021)	A-2.3.4.4b	A-Group 1 (EU-H5N1 2021)	A-Group 1 (EU-H5N1 2021)	A-Group 1 (EU-H5N1 2021)	A-Group 1 (EU-H5N1 2021)	EPI2050776	G01
A/Canada_goose/Luxembourg/22012198/2022(H5N1)2022.044	wild ans	West Europe	A-Group 1 (EU-H5N1 2021)	A-Group 1 (EU-H5N1 2021)	A-Group 1 (EU-H5N1 2021)	A-2.3.4.4b	A-Group 1 (EU-H5N1 2021)	A-Group 1 (EU-H5N1 2021)	A-Group 1 (EU-H5N1 2021)	A-Group 1 (EU-H5N1 2021)	EPI2050814	G01
A/Canada_goose/Wyoming/22-011671-001-original/2022(H5N1)2022.279	wild ans	North America	H-Group8 (NA-LP-15~20 Group A)	A-Group 1 (EU-H5N1 2021)	A-Group 1 (EU-H5N1 2021)	A-2.3.4.4b	E-Group5 (NA-LP 2015~2021)	A-Group 1 (EU-H5N1 2021)	A-Group 1 (EU-H5N1 2021)	A-Group 1 (EU-H5N1 2021)	EPI2182015	G26
A/Cascade_duck/Montana/22-010454-001-original/2022(H5N1)2022.260	wild ans	North America	J-Group10 (NA-LP 15~20 Group C)	A-Group 1 (EU-H5N1 2021)	A-Group 1 (EU-H5N1 2021)	A-2.3.4.4b	E-Group5 (NA-LP 2015~2021)	A-Group 1 (EU-H5N1 2021)	A-Group 1 (EU-H5N1 2021)	A-Group 1 (EU-H5N1 2021)	EPI2074948	G32
A/Cascade_duck/Montana/22-010454-003-original/2022(H5N1)2022.260	wild ans	North America	J-Group10 (NA-LP 15~20 Group C)	A-Group 1 (EU-H5N1 2021)	A-Group 1 (EU-H5N1 2021)	A-2.3.4.4b	E-Group5 (NA-LP 2015~2021)	A-Group 1 (EU-H5N1 2021)	A-Group 1 (EU-H5N1 2021)	A-Group 1 (EU-H5N1 2021)	EPI2074956	G32
A/Caspian_gull/Netherlands/1/2022(H5N1)2022.036	wild cha	West Europe	A-Group 1 (EU-H5N1 2021)	A-Group 1 (EU-H5N1 2021)	A-Group 1 (EU-H5N1 2021)	A-2.3.4.4b	A-Group 1 (EU-H5N1 2021)	A-Group 1 (EU-H5N1 2021)	A-Group 1 (EU-H5N1 2021)	A-Group 1 (EU-H5N1 2021)	EPI1967017	G01
A/Caspian_Gull/Netherlands/2/2022(H5N1)2022.145	wild cha	West Europe	C-Group3 (RU-LP 2018~2019)	A-Group 1 (EU-H5N1 2021)	A-Group 1 (EU-H5N1 2021)	A-2.3.4.4b	A-Group 1 (EU-H5N1 2021)	A-Group 1 (EU-H5N1 2021)	A-Group 1 (EU-H5N1 2021)	A-Group 1 (EU-H5N1 2021)	EPI1995847	G04
A/Caspian_Gull/Netherlands/3/2022(H5N1)2022.282	wild cha	West Europe	C-Group3 (RU-LP 2018~2019)	A-Group 1 (EU-H5N1 2021)	A-Group 1 (EU-H5N1 2021)	A-2.3.4.4b	A-Group 1 (EU-H5N1 2021)	A-Group 1 (EU-H5N1 2021)	A-Group 1 (EU-H5N1 2021)	A-Group 1 (EU-H5N1 2021)	EPI2029067	G04
A/Caspian_Gull/Netherlands/4/2022(H5N1)2022.419	wild cha	West Europe	C-Group3 (RU-LP 2018~2019)	A-Group 1 (EU-H5N1 2021)	A-Group 1 (EU-H5N1 2021)	A-2.3.4.4b	A-Group 1 (EU-H5N1 2021)	A-Group 1 (EU-H5N1 2021)	A-Group 1 (EU-H5N1 2021)	A-Group 1 (EU-H5N1 2021)	EPI2073624	G04
A/Caspian_Gull/Netherlands/5/2022(H5N1)2022.515	wild cha	West Europe	C-Group3 (RU-LP 2018~2019)	A-Group 1 (EU-H5N1 2021)	A-Group 1 (EU-H5N1 2021)	A-2.3.4.4b	A-Group 1 (EU-H5N1 2021)	A-Group 1 (EU-H5N1 2021)	A-Group 1 (EU-H5N1 2021)	A-Group 1 (EU-H5N1 2021)	EPI2114018	G04
A/Caspian_Gull/Netherlands/6/2022(H5N1)2022.534	wild cha	West Europe	C-Group3 (RU-LP 2018~2019)	A-Group 1 (EU-H5N1 2021)	A-Group 1 (EU-H5N1 2021)	A-2.3.4.4b	A-Group 1 (EU-H5N1 2021)	A-Group 1 (EU-H5N1 2021)	A-Group 1 (EU-H5N1 2021)	A-Group 1 (EU-H5N1 2021)	EPI2119275	G04
A/Catalina_macaw/Michigan/22-010848-002-original/2022(H5N1)2022.255	domestic other	North America	A-Group 1 (EU-H5N1 2021)	A-Group 1 (EU-H5N1 2021)	A-Group 1 (EU-H5N1 2021)	A-2.3.4.4b	A-Group 1 (EU-H5N1 2021)	A-Group 1 (EU-H5N1 2021)	A-Group 1 (EU-H5N1 2021)	A-Group 1 (EU-H5N1 2021)	EPI2179556	G01
A/chicken/Anhui/S1740/2022(H5N1)(H5N1)2022.167	domestic gal	China	D-Group 4 (RU-H5N8 2020)	B-Group2 (NEA-LP 2015~2020)	B-Group2 (NEA-LP 2015~2020)	A-2.3.4.4b	A-Group 1 (EU-H5N1 2021)	C-Group3 (EAS-H1N1 2020)	A-Group 1 (EU-H5N1 2021)	C-Group3 (RU H5N8 20)	EPI2029818	G09
A/Chicken/BC/FAV-0346-OS/2022(H5N1)2022.323	domestic gal	North America	J-Group10 (NA-LP 15~20 Group C)	A-Group 1 (EU-H5N1 2021)	A-Group 1 (EU-H5N1 2021)	A-2.3.4.4b	E-Group5 (NA-LP 2015~2021)	A-Group 1 (EU-H5N1 2021)	A-Group 1 (EU-H5N1 2021)	A-Group 1 (EU-H5N1 2021)	EPI2056389	G32
A/Chicken/BC/FAV-0348-OS/2022(H5N1)2022.340	domestic gal	North America	J-Group10 (NA-LP 15~20 Group C)	A-Group 1 (EU-H5N1 2021)	A-Group 1 (EU-H5N1 2021)	A-2.3.4.4b	E-Group5 (NA-LP 2015~2021)	A-Group 1 (EU-H5N1 2021)	A-Group 1 (EU-H5N1 2021)	A-Group 1 (EU-H5N1 2021)	EPI2056397	G32
A/Chicken/BC/FAV-0488-OS/2022(H5N1)2022.375	domestic gal	North America	H-Group8 (NA-LP-15~20 Group A)	A-Group 1 (EU-H5N1 2021)	A-Group 1 (EU-H5N1 2021)	A-2.3.4.4b	E-Group5 (NA-LP 2015~2021)	A-Group 1 (EU-H5N1 2021)	A-Group 1 (EU-H5N1 2021)	A-Group 1 (EU-H5N1 2021)	EPI2056429	G26
A/chicken/Burkina_Faso/21VIR11911-5/2021(H5N1)2021.956	domestic gal	Africa	A-Group 1 (EU-H5N1 2021)	A-Group 1 (EU-H5N1 2021)	G-Group7 (AF-H9N2 2016~2019）	A-2.3.4.4b	A-Group 1 (EU-H5N1 2021)	A-Group 1 (EU-H5N1 2021)	A-Group 1 (EU-H5N1 2021)	A-Group 1 (EU-H5N1 2021)	EPI2053439	G18
A/chicken/Colorado/22-010668-001-original/2022(H5N1)2022.263	domestic gal	North America	H-Group8 (NA-LP-15~20 Group A)	A-Group 1 (EU-H5N1 2021)	A-Group 1 (EU-H5N1 2021)	A-2.3.4.4b	E-Group5 (NA-LP 2015~2021)	A-Group 1 (EU-H5N1 2021)	A-Group 1 (EU-H5N1 2021)	A-Group 1 (EU-H5N1 2021)	EPI2179300	G26
A/chicken/Connecticut/22-006118-001/2022(H5N1)2022.159	domestic gal	North America	A-Group 1 (EU-H5N1 2021)	A-Group 1 (EU-H5N1 2021)	A-Group 1 (EU-H5N1 2021)	A-2.3.4.4b	A-Group 1 (EU-H5N1 2021)	A-Group 1 (EU-H5N1 2021)	A-Group 1 (EU-H5N1 2021)	A-Group 1 (EU-H5N1 2021)	EPI2008749	G01
A/chicken/Czech_Republic/22224-2T/2021(H5N1)2021.863	domestic gal	East and Central Europe	A-Group 1 (EU-H5N1 2021)	A-Group 1 (EU-H5N1 2021)	A-Group 1 (EU-H5N1 2021)	A-2.3.4.4b	A-Group 1 (EU-H5N1 2021)	A-Group 1 (EU-H5N1 2021)	A-Group 1 (EU-H5N1 2021)	A-Group 1 (EU-H5N1 2021)	EPI1940257	G01
A/chicken/Czech_Republic/22224-3K/2021(H5N1)2021.863	domestic gal	East and Central Europe	A-Group 1 (EU-H5N1 2021)	A-Group 1 (EU-H5N1 2021)	A-Group 1 (EU-H5N1 2021)	A-2.3.4.4b	A-Group 1 (EU-H5N1 2021)	A-Group 1 (EU-H5N1 2021)	A-Group 1 (EU-H5N1 2021)	A-Group 1 (EU-H5N1 2021)	EPI1940265	G01
A/chicken/Czech_Republic/22224-3T/2021(H5N1)2021.863	domestic gal	East and Central Europe	A-Group 1 (EU-H5N1 2021)	A-Group 1 (EU-H5N1 2021)	A-Group 1 (EU-H5N1 2021)	A-2.3.4.4b	A-Group 1 (EU-H5N1 2021)	A-Group 1 (EU-H5N1 2021)	A-Group 1 (EU-H5N1 2021)	A-Group 1 (EU-H5N1 2021)	EPI1940273	G01
A/chicken/Czech_Republic/22224-4T/2021(H5N1)2021.863	domestic gal	East and Central Europe	A-Group 1 (EU-H5N1 2021)	A-Group 1 (EU-H5N1 2021)	A-Group 1 (EU-H5N1 2021)	A-2.3.4.4b	A-Group 1 (EU-H5N1 2021)	A-Group 1 (EU-H5N1 2021)	A-Group 1 (EU-H5N1 2021)	A-Group 1 (EU-H5N1 2021)	EPI1940281	G01
A/chicken/Czech_Republic/23404/2021(H5N1)2021.899	domestic gal	East and Central Europe	A-Group 1 (EU-H5N1 2021)	A-Group 1 (EU-H5N1 2021)	A-Group 1 (EU-H5N1 2021)	A-2.3.4.4b	A-Group 1 (EU-H5N1 2021)	A-Group 1 (EU-H5N1 2021)	A-Group 1 (EU-H5N1 2021)	A-Group 1 (EU-H5N1 2021)	EPI1951309	G01
A/chicken/Czech_Republic/23404-2K/2021(H5N1)2021.899	domestic gal	East and Central Europe	A-Group 1 (EU-H5N1 2021)	A-Group 1 (EU-H5N1 2021)	A-Group 1 (EU-H5N1 2021)	A-2.3.4.4b	A-Group 1 (EU-H5N1 2021)	A-Group 1 (EU-H5N1 2021)	A-Group 1 (EU-H5N1 2021)	A-Group 1 (EU-H5N1 2021)	EPI1943030	G01
A/chicken/Czech_Republic/23404-2T/2021(H5N1)2021.899	domestic gal	East and Central Europe	A-Group 1 (EU-H5N1 2021)	A-Group 1 (EU-H5N1 2021)	A-Group 1 (EU-H5N1 2021)	A-2.3.4.4b	A-Group 1 (EU-H5N1 2021)	A-Group 1 (EU-H5N1 2021)	A-Group 1 (EU-H5N1 2021)	A-Group 1 (EU-H5N1 2021)	EPI1943046	G01
A/chicken/Czech_Republic/23404-4K/2021(H5N1)2021.899	domestic gal	East and Central Europe	A-Group 1 (EU-H5N1 2021)	A-Group 1 (EU-H5N1 2021)	A-Group 1 (EU-H5N1 2021)	A-2.3.4.4b	A-Group 1 (EU-H5N1 2021)	A-Group 1 (EU-H5N1 2021)	A-Group 1 (EU-H5N1 2021)	A-Group 1 (EU-H5N1 2021)	EPI1943038	G01
A/chicken/Czech_Republic/23404-4T/2021(H5N1)2021.899	domestic gal	East and Central Europe	A-Group 1 (EU-H5N1 2021)	A-Group 1 (EU-H5N1 2021)	A-Group 1 (EU-H5N1 2021)	A-2.3.4.4b	A-Group 1 (EU-H5N1 2021)	A-Group 1 (EU-H5N1 2021)	A-Group 1 (EU-H5N1 2021)	A-Group 1 (EU-H5N1 2021)	EPI1943054	G01
A/chicken/Czech_Republic/23589-1T/2021(H5N1)2021.910	domestic gal	East and Central Europe	A-Group 1 (EU-H5N1 2021)	A-Group 1 (EU-H5N1 2021)	A-Group 1 (EU-H5N1 2021)	A-2.3.4.4b	A-Group 1 (EU-H5N1 2021)	A-Group 1 (EU-H5N1 2021)	A-Group 1 (EU-H5N1 2021)	A-Group 1 (EU-H5N1 2021)	EPI1943070	G01
A/chicken/Czech_Republic/23589-3/2021(H5N1)2021.910	domestic gal	East and Central Europe	A-Group 1 (EU-H5N1 2021)	A-Group 1 (EU-H5N1 2021)	A-Group 1 (EU-H5N1 2021)	A-2.3.4.4b	A-Group 1 (EU-H5N1 2021)	A-Group 1 (EU-H5N1 2021)	A-Group 1 (EU-H5N1 2021)	A-Group 1 (EU-H5N1 2021)	EPI1943078	G01
A/chicken/Czech_Republic/23589-4/2021(H5N1)2021.910	domestic gal	East and Central Europe	A-Group 1 (EU-H5N1 2021)	A-Group 1 (EU-H5N1 2021)	A-Group 1 (EU-H5N1 2021)	A-2.3.4.4b	A-Group 1 (EU-H5N1 2021)	A-Group 1 (EU-H5N1 2021)	A-Group 1 (EU-H5N1 2021)	A-Group 1 (EU-H5N1 2021)	EPI1943086	G01
A/chicken/Czech_Republic/25690/2021(H5N1)2021.973	domestic gal	East and Central Europe	F-group6 (RU-LP 2019~2020)	B-Group2 (NEA-LP 2015~2020)	A-Group 1 (EU-H5N1 2021)	A-2.3.4.4b	A-Group 1 (EU-H5N1 2021)	A-Group 1 (EU-H5N1 2021)	A-Group 1 (EU-H5N1 2021)	A-Group 1 (EU-H5N1 2021)	EPI1980621	G12
A/chicken/Czech_Republic/2968/2022(H5N1)2022.093	domestic gal	East and Central Europe	B-Group 2 (EU-LP 2010~2015)	D-Group4 (EU-LP <2010)	A-Group 1 (EU-H5N1 2021)	A-2.3.4.4b	A-Group 1 (EU-H5N1 2021)	A-Group 1 (EU-H5N1 2021)	A-Group 1 (EU-H5N1 2021)	D-Group4 (EU LP 10~15)	EPI2098374	G08
A/chicken/Czech_Republic/3306-2/2022(H5N1)2022.107	domestic gal	East and Central Europe	C-Group3 (RU-LP 2018~2019)	A-Group 1 (EU-H5N1 2021)	C-Group3 (EU-LP 2015~2020)	A-2.3.4.4b	B-Group2 (NEA-LP 2010~2015)	A-Group 1 (EU-H5N1 2021)	A-Group 1 (EU-H5N1 2021)	B-Group2 (NEA-LP 2015~2020)	EPI2026148	G20
A/chicken/Czech_Republic/61-1/2022(H5N1)2021.997	domestic gal	East and Central Europe	A-Group 1 (EU-H5N1 2021)	A-Group 1 (EU-H5N1 2021)	A-Group 1 (EU-H5N1 2021)	A-2.3.4.4b	A-Group 1 (EU-H5N1 2021)	A-Group 1 (EU-H5N1 2021)	A-Group 1 (EU-H5N1 2021)	A-Group 1 (EU-H5N1 2021)	EPI1999361	G01
A/chicken/Czech_Republic/61-2/2022(H5N1)2021.997	domestic gal	East and Central Europe	A-Group 1 (EU-H5N1 2021)	A-Group 1 (EU-H5N1 2021)	A-Group 1 (EU-H5N1 2021)	A-2.3.4.4b	A-Group 1 (EU-H5N1 2021)	A-Group 1 (EU-H5N1 2021)	A-Group 1 (EU-H5N1 2021)	A-Group 1 (EU-H5N1 2021)	EPI1999369	G01
A/chicken/Czech_Republic/63/2022(H5N1)2022.005	domestic gal	East and Central Europe	A-Group 1 (EU-H5N1 2021)	A-Group 1 (EU-H5N1 2021)	A-Group 1 (EU-H5N1 2021)	A-2.3.4.4b	A-Group 1 (EU-H5N1 2021)	A-Group 1 (EU-H5N1 2021)	A-Group 1 (EU-H5N1 2021)	A-Group 1 (EU-H5N1 2021)	EPI1999377	G01
A/chicken/Czech_Republic/8028-1/2022(H5N1)2022.279	domestic gal	East and Central Europe	B-Group 2 (EU-LP 2010~2015)	D-Group4 (EU-LP <2010)	A-Group 1 (EU-H5N1 2021)	A-2.3.4.4b	A-Group 1 (EU-H5N1 2021)	A-Group 1 (EU-H5N1 2021)	A-Group 1 (EU-H5N1 2021)	D-Group4 (EU LP 10~15)	EPI2098396	G08
A/chicken/Czech_Republic/8028-2/2022(H5N1)2022.279	domestic gal	East and Central Europe	B-Group 2 (EU-LP 2010~2015)	D-Group4 (EU-LP <2010)	A-Group 1 (EU-H5N1 2021)	A-2.3.4.4b	A-Group 1 (EU-H5N1 2021)	A-Group 1 (EU-H5N1 2021)	A-Group 1 (EU-H5N1 2021)	D-Group4 (EU LP 10~15)	EPI2100179	G08
A/chicken/Czech_Republic/913/2022(H5N1)2022.030	domestic gal	East and Central Europe	A-Group 1 (EU-H5N1 2021)	A-Group 1 (EU-H5N1 2021)	A-Group 1 (EU-H5N1 2021)	A-2.3.4.4b	A-Group 1 (EU-H5N1 2021)	A-Group 1 (EU-H5N1 2021)	A-Group 1 (EU-H5N1 2021)	A-Group 1 (EU-H5N1 2021)	EPI2021874	G01
A/chicken/Delaware/22-005260-001/2022(H5N1)2022.140	domestic gal	North America	A-Group 1 (EU-H5N1 2021)	A-Group 1 (EU-H5N1 2021)	A-Group 1 (EU-H5N1 2021)	A-2.3.4.4b	A-Group 1 (EU-H5N1 2021)	A-Group 1 (EU-H5N1 2021)	A-Group 1 (EU-H5N1 2021)	A-Group 1 (EU-H5N1 2021)	EPI2008613	G01
A/chicken/Delaware/22-005260-002/2022(H5N1)2022.140	domestic gal	North America	A-Group 1 (EU-H5N1 2021)	A-Group 1 (EU-H5N1 2021)	A-Group 1 (EU-H5N1 2021)	A-2.3.4.4b	A-Group 1 (EU-H5N1 2021)	A-Group 1 (EU-H5N1 2021)	A-Group 1 (EU-H5N1 2021)	A-Group 1 (EU-H5N1 2021)	EPI2008621	G01
A/chicken/Delaware/22-005260-003/2022(H5N1)2022.140	domestic gal	North America	A-Group 1 (EU-H5N1 2021)	A-Group 1 (EU-H5N1 2021)	A-Group 1 (EU-H5N1 2021)	A-2.3.4.4b	A-Group 1 (EU-H5N1 2021)	A-Group 1 (EU-H5N1 2021)	A-Group 1 (EU-H5N1 2021)	A-Group 1 (EU-H5N1 2021)	EPI2008629	G01
A/chicken/Delaware/22-006945-001-original/2022(H5N1)2022.178	domestic gal	North America	A-Group 1 (EU-H5N1 2021)	A-Group 1 (EU-H5N1 2021)	A-Group 1 (EU-H5N1 2021)	A-2.3.4.4b	A-Group 1 (EU-H5N1 2021)	A-Group 1 (EU-H5N1 2021)	A-Group 1 (EU-H5N1 2021)	A-Group 1 (EU-H5N1 2021)	EPI2013949	G01
A/chicken/Delaware/22-006945-002-original/2022(H5N1)2022.178	domestic gal	North America	A-Group 1 (EU-H5N1 2021)	A-Group 1 (EU-H5N1 2021)	A-Group 1 (EU-H5N1 2021)	A-2.3.4.4b	A-Group 1 (EU-H5N1 2021)	A-Group 1 (EU-H5N1 2021)	A-Group 1 (EU-H5N1 2021)	A-Group 1 (EU-H5N1 2021)	EPI2013957	G01
A/chicken/Delaware/22-008054-002-original/2022(H5N1)2022.203	domestic gal	North America	A-Group 1 (EU-H5N1 2021)	A-Group 1 (EU-H5N1 2021)	A-Group 1 (EU-H5N1 2021)	A-2.3.4.4b	A-Group 1 (EU-H5N1 2021)	A-Group 1 (EU-H5N1 2021)	A-Group 1 (EU-H5N1 2021)	A-Group 1 (EU-H5N1 2021)	EPI2014149	G01
A/chicken/Delaware/22-008054-003-original/2022(H5N1)2022.203	domestic gal	North America	A-Group 1 (EU-H5N1 2021)	A-Group 1 (EU-H5N1 2021)	A-Group 1 (EU-H5N1 2021)	A-2.3.4.4b	A-Group 1 (EU-H5N1 2021)	A-Group 1 (EU-H5N1 2021)	A-Group 1 (EU-H5N1 2021)	A-Group 1 (EU-H5N1 2021)	EPI2014157	G01
A/chicken/Denmark/24357-11/2021-11-02(H5N1)2021.836	domestic gal	North Europe	A-Group 1 (EU-H5N1 2021)	A-Group 1 (EU-H5N1 2021)	A-Group 1 (EU-H5N1 2021)	A-2.3.4.4b	A-Group 1 (EU-H5N1 2021)	A-Group 1 (EU-H5N1 2021)	A-Group 1 (EU-H5N1 2021)	A-Group 1 (EU-H5N1 2021)	EPI2011648	G01
A/chicken/England/000187/2022(H5N1)2022.005	domestic gal	West Europe	A-Group 1 (EU-H5N1 2021)	A-Group 1 (EU-H5N1 2021)	A-Group 1 (EU-H5N1 2021)	A-2.3.4.4b	A-Group 1 (EU-H5N1 2021)	A-Group 1 (EU-H5N1 2021)	A-Group 1 (EU-H5N1 2021)	A-Group 1 (EU-H5N1 2021)	EPI2001620	G01
A/chicken/England/002070/2022(H5N1)2022.014	domestic gal	West Europe	A-Group 1 (EU-H5N1 2021)	A-Group 1 (EU-H5N1 2021)	A-Group 1 (EU-H5N1 2021)	A-2.3.4.4b	A-Group 1 (EU-H5N1 2021)	A-Group 1 (EU-H5N1 2021)	A-Group 1 (EU-H5N1 2021)	A-Group 1 (EU-H5N1 2021)	EPI2001596	G01
A/chicken/England/011981/2022(H5N1)2022.088	domestic gal	West Europe	A-Group 1 (EU-H5N1 2021)	A-Group 1 (EU-H5N1 2021)	A-Group 1 (EU-H5N1 2021)	A-2.3.4.4b	A-Group 1 (EU-H5N1 2021)	A-Group 1 (EU-H5N1 2021)	A-Group 1 (EU-H5N1 2021)	A-Group 1 (EU-H5N1 2021)	EPI2008101	G01
A/chicken/England/012967/2022(H5N1)2022.104	domestic gal	West Europe	A-Group 1 (EU-H5N1 2021)	A-Group 1 (EU-H5N1 2021)	A-Group 1 (EU-H5N1 2021)	A-2.3.4.4b	A-Group 1 (EU-H5N1 2021)	A-Group 1 (EU-H5N1 2021)	A-Group 1 (EU-H5N1 2021)	A-Group 1 (EU-H5N1 2021)	EPI2008109	G01
A/chicken/England/053052/2021(H5N1)2021.811	domestic gal	West Europe	A-Group 1 (EU-H5N1 2021)	A-Group 1 (EU-H5N1 2021)	A-Group 1 (EU-H5N1 2021)	A-2.3.4.4b	A-Group 1 (EU-H5N1 2021)	A-Group 1 (EU-H5N1 2021)	A-Group 1 (EU-H5N1 2021)	A-Group 1 (EU-H5N1 2021)	EPI1963312	G01
A/chicken/England/057314/2021(H5N1)2021.868	domestic gal	West Europe	A-Group 1 (EU-H5N1 2021)	A-Group 1 (EU-H5N1 2021)	A-Group 1 (EU-H5N1 2021)	A-2.3.4.4b	A-Group 1 (EU-H5N1 2021)	A-Group 1 (EU-H5N1 2021)	A-Group 1 (EU-H5N1 2021)	A-Group 1 (EU-H5N1 2021)	EPI1963857	G01
A/chicken/France/21P013076/2021(H5N1)2021.899	domestic gal	West Europe	C-Group3 (RU-LP 2018~2019)	A-Group 1 (EU-H5N1 2021)	A-Group 1 (EU-H5N1 2021)	A-2.3.4.4b	A-Group 1 (EU-H5N1 2021)	A-Group 1 (EU-H5N1 2021)	A-Group 1 (EU-H5N1 2021)	A-Group 1 (EU-H5N1 2021)	EPI1949890	G04
A/chicken/Germany-BB/AI06219/2021(H5N1)2021.825	domestic gal	West Europe	A-Group 1 (EU-H5N1 2021)	A-Group 1 (EU-H5N1 2021)	A-Group 1 (EU-H5N1 2021)	A-2.3.4.4b	A-Group 1 (EU-H5N1 2021)	A-Group 1 (EU-H5N1 2021)	A-Group 1 (EU-H5N1 2021)	A-Group 1 (EU-H5N1 2021)	EPI2009943	G01
A/chicken/Germany-BB/AI06242/2021(H5N1)2021.836	domestic gal	West Europe	A-Group 1 (EU-H5N1 2021)	A-Group 1 (EU-H5N1 2021)	A-Group 1 (EU-H5N1 2021)	A-2.3.4.4b	A-Group 1 (EU-H5N1 2021)	A-Group 1 (EU-H5N1 2021)	A-Group 1 (EU-H5N1 2021)	A-Group 1 (EU-H5N1 2021)	EPI2009951	G01
A/chicken/Germany-NI/AI01599/2021(H5N1)2021.145	domestic gal	West Europe	A-Group 1 (EU-H5N1 2021)	A-Group 1 (EU-H5N1 2021)	A-Group 1 (EU-H5N1 2021)	A-2.3.4.4b	A-Group 1 (EU-H5N1 2021)	A-Group 1 (EU-H5N1 2021)	A-Group 1 (EU-H5N1 2021)	A-Group 1 (EU-H5N1 2021)	EPI1944199	G01
A/chicken/Ghana/AVL-763_21VIR7050-39/2021(H5N1)2021.433	domestic gal	Africa	A-Group 1 (EU-H5N1 2021)	A-Group 1 (EU-H5N1 2021)	A-Group 1 (EU-H5N1 2021)	A-2.3.4.4b	A-Group 1 (EU-H5N1 2021)	A-Group 1 (EU-H5N1 2021)	A-Group 1 (EU-H5N1 2021)	A-Group 1 (EU-H5N1 2021)	EPI2193007	G01
A/chicken/Hokkaido/I-1/2022(H5N1)2022.288	domestic gal	East Asia	A-Group 1 (EU-H5N1 2021)	A-Group 1 (EU-H5N1 2021)	A-Group 1 (EU-H5N1 2021)	A-2.3.4.4b	A-Group 1 (EU-H5N1 2021)	A-Group 1 (EU-H5N1 2021)	A-Group 1 (EU-H5N1 2021)	A-Group 1 (EU-H5N1 2021)	EPI2181795	G01
A/chicken/Idaho/22-011347-004-original/2022(H5N1)2022.282	domestic gal	North America	H-Group8 (NA-LP-15~20 Group A)	A-Group 1 (EU-H5N1 2021)	A-Group 1 (EU-H5N1 2021)	A-2.3.4.4b	E-Group5 (NA-LP 2015~2021)	A-Group 1 (EU-H5N1 2021)	A-Group 1 (EU-H5N1 2021)	A-Group 1 (EU-H5N1 2021)	EPI2181823	G26
A/chicken/Illinois/22-009720-001-original/2022(H5N1)2022.238	domestic gal	North America	H-Group8 (NA-LP-15~20 Group A)	A-Group 1 (EU-H5N1 2021)	A-Group 1 (EU-H5N1 2021)	A-2.3.4.4b	E-Group5 (NA-LP 2015~2021)	A-Group 1 (EU-H5N1 2021)	A-Group 1 (EU-H5N1 2021)	A-Group 1 (EU-H5N1 2021)	EPI2053704	G26
A/chicken/Iowa/22-007376-001-original/2022(H5N1)2022.186	domestic gal	North America	A-Group 1 (EU-H5N1 2021)	A-Group 1 (EU-H5N1 2021)	A-Group 1 (EU-H5N1 2021)	A-2.3.4.4b	A-Group 1 (EU-H5N1 2021)	A-Group 1 (EU-H5N1 2021)	A-Group 1 (EU-H5N1 2021)	A-Group 1 (EU-H5N1 2021)	EPI2014013	G01
A/chicken/Iowa/22-007376-002-original/2022(H5N1)2022.186	domestic gal	North America	A-Group 1 (EU-H5N1 2021)	A-Group 1 (EU-H5N1 2021)	A-Group 1 (EU-H5N1 2021)	A-2.3.4.4b	A-Group 1 (EU-H5N1 2021)	A-Group 1 (EU-H5N1 2021)	A-Group 1 (EU-H5N1 2021)	A-Group 1 (EU-H5N1 2021)	EPI2014021	G01
A/chicken/Iowa/22-008176-003-original/2022(H5N1)2022.205	domestic gal	North America	A-Group 1 (EU-H5N1 2021)	A-Group 1 (EU-H5N1 2021)	A-Group 1 (EU-H5N1 2021)	A-2.3.4.4b	A-Group 1 (EU-H5N1 2021)	A-Group 1 (EU-H5N1 2021)	A-Group 1 (EU-H5N1 2021)	A-Group 1 (EU-H5N1 2021)	EPI2014197	G01
A/chicken/Iowa/22-008373-001-original/2022(H5N1)2022.211	domestic gal	North America	H-Group8 (NA-LP-15~20 Group A)	A-Group 1 (EU-H5N1 2021)	A-Group 1 (EU-H5N1 2021)	A-2.3.4.4b	E-Group5 (NA-LP 2015~2021)	A-Group 1 (EU-H5N1 2021)	A-Group 1 (EU-H5N1 2021)	A-Group 1 (EU-H5N1 2021)	EPI2017007	G26
A/chicken/Iowa/22-008373-002-original/2022(H5N1)2022.211	domestic gal	North America	H-Group8 (NA-LP-15~20 Group A)	A-Group 1 (EU-H5N1 2021)	A-Group 1 (EU-H5N1 2021)	A-2.3.4.4b	E-Group5 (NA-LP 2015~2021)	A-Group 1 (EU-H5N1 2021)	A-Group 1 (EU-H5N1 2021)	A-Group 1 (EU-H5N1 2021)	EPI2017015	G26
A/chicken/Iowa/22-009180-001-original/2022(H5N1)2022.227	domestic gal	North America	A-Group 1 (EU-H5N1 2021)	A-Group 1 (EU-H5N1 2021)	A-Group 1 (EU-H5N1 2021)	A-2.3.4.4b	A-Group 1 (EU-H5N1 2021)	A-Group 1 (EU-H5N1 2021)	A-Group 1 (EU-H5N1 2021)	A-Group 1 (EU-H5N1 2021)	EPI2029310	G01
A/chicken/Iowa/22-009180-002-original/2022(H5N1)2022.227	domestic gal	North America	A-Group 1 (EU-H5N1 2021)	A-Group 1 (EU-H5N1 2021)	A-Group 1 (EU-H5N1 2021)	A-2.3.4.4b	A-Group 1 (EU-H5N1 2021)	A-Group 1 (EU-H5N1 2021)	A-Group 1 (EU-H5N1 2021)	A-Group 1 (EU-H5N1 2021)	EPI2029318	G01
A/chicken/Iowa/22-009287-001-original/2022(H5N1)2022.236	domestic gal	North America	H-Group8 (NA-LP-15~20 Group A)	E-Group5 (NA-LP-17~20)	A-Group 1 (EU-H5N1 2021)	A-2.3.4.4b	E-Group5 (NA-LP 2015~2021)	A-Group 1 (EU-H5N1 2021)	A-Group 1 (EU-H5N1 2021)	A-Group 1 (EU-H5N1 2021)	EPI2035081	G23
A/chicken/Iowa/22-009287-002-original/2022(H5N1)2022.236	domestic gal	North America	H-Group8 (NA-LP-15~20 Group A)	E-Group5 (NA-LP-17~20)	A-Group 1 (EU-H5N1 2021)	A-2.3.4.4b	E-Group5 (NA-LP 2015~2021)	A-Group 1 (EU-H5N1 2021)	A-Group 1 (EU-H5N1 2021)	A-Group 1 (EU-H5N1 2021)	EPI2035089	G23
A/chicken/Iowa/22-009819-001-original/2022(H5N1)2022.244	domestic gal	North America	H-Group8 (NA-LP-15~20 Group A)	A-Group 1 (EU-H5N1 2021)	A-Group 1 (EU-H5N1 2021)	A-2.3.4.4b	E-Group5 (NA-LP 2015~2021)	A-Group 1 (EU-H5N1 2021)	A-Group 1 (EU-H5N1 2021)	A-Group 1 (EU-H5N1 2021)	EPI2035249	G26
A/chicken/Iowa/22-009985-001-original/2022(H5N1)2022.247	domestic gal	North America	A-Group 1 (EU-H5N1 2021)	A-Group 1 (EU-H5N1 2021)	A-Group 1 (EU-H5N1 2021)	A-2.3.4.4b	A-Group 1 (EU-H5N1 2021)	A-Group 1 (EU-H5N1 2021)	A-Group 1 (EU-H5N1 2021)	A-Group 1 (EU-H5N1 2021)	EPI2067123	G01
A/chicken/Italy/21VIR10000/2021(H5N1)2021.890	domestic gal	South Europe	A-Group 1 (EU-H5N1 2021)	A-Group 1 (EU-H5N1 2021)	A-Group 1 (EU-H5N1 2021)	A-2.3.4.4b	A-Group 1 (EU-H5N1 2021)	A-Group 1 (EU-H5N1 2021)	A-Group 1 (EU-H5N1 2021)	A-Group 1 (EU-H5N1 2021)	EPI2139975	G01
A/chicken/Italy/21VIR10093/2021(H5N1)2021.893	domestic gal	South Europe	A-Group 1 (EU-H5N1 2021)	A-Group 1 (EU-H5N1 2021)	A-Group 1 (EU-H5N1 2021)	A-2.3.4.4b	A-Group 1 (EU-H5N1 2021)	A-Group 1 (EU-H5N1 2021)	A-Group 1 (EU-H5N1 2021)	A-Group 1 (EU-H5N1 2021)	EPI2140057	G01
A/chicken/Italy/21VIR10094/2021(H5N1)2021.893	domestic gal	South Europe	A-Group 1 (EU-H5N1 2021)	A-Group 1 (EU-H5N1 2021)	A-Group 1 (EU-H5N1 2021)	A-2.3.4.4b	A-Group 1 (EU-H5N1 2021)	A-Group 1 (EU-H5N1 2021)	A-Group 1 (EU-H5N1 2021)	A-Group 1 (EU-H5N1 2021)	EPI2140083	G01
A/chicken/Italy/21VIR10096/2021(H5N1)2021.893	domestic gal	South Europe	A-Group 1 (EU-H5N1 2021)	A-Group 1 (EU-H5N1 2021)	A-Group 1 (EU-H5N1 2021)	A-2.3.4.4b	A-Group 1 (EU-H5N1 2021)	A-Group 1 (EU-H5N1 2021)	A-Group 1 (EU-H5N1 2021)	A-Group 1 (EU-H5N1 2021)	EPI2140049	G01
A/chicken/Italy/21VIR10146/2021(H5N1)2021.899	domestic gal	South Europe	A-Group 1 (EU-H5N1 2021)	A-Group 1 (EU-H5N1 2021)	A-Group 1 (EU-H5N1 2021)	A-2.3.4.4b	A-Group 1 (EU-H5N1 2021)	A-Group 1 (EU-H5N1 2021)	A-Group 1 (EU-H5N1 2021)	A-Group 1 (EU-H5N1 2021)	EPI2140139	G01
A/chicken/Italy/21VIR10239/2021(H5N1)2021.899	domestic gal	South Europe	A-Group 1 (EU-H5N1 2021)	A-Group 1 (EU-H5N1 2021)	A-Group 1 (EU-H5N1 2021)	A-2.3.4.4b	A-Group 1 (EU-H5N1 2021)	A-Group 1 (EU-H5N1 2021)	A-Group 1 (EU-H5N1 2021)	A-Group 1 (EU-H5N1 2021)	EPI1944280	G01
A/chicken/Italy/21VIR10252/2021(H5N1)2021.899	domestic gal	South Europe	A-Group 1 (EU-H5N1 2021)	A-Group 1 (EU-H5N1 2021)	A-Group 1 (EU-H5N1 2021)	A-2.3.4.4b	A-Group 1 (EU-H5N1 2021)	A-Group 1 (EU-H5N1 2021)	A-Group 1 (EU-H5N1 2021)	A-Group 1 (EU-H5N1 2021)	EPI2140131	G01
A/chicken/Italy/21VIR10262/2021(H5N1)2021.904	domestic gal	South Europe	A-Group 1 (EU-H5N1 2021)	A-Group 1 (EU-H5N1 2021)	A-Group 1 (EU-H5N1 2021)	A-2.3.4.4b	A-Group 1 (EU-H5N1 2021)	A-Group 1 (EU-H5N1 2021)	A-Group 1 (EU-H5N1 2021)	A-Group 1 (EU-H5N1 2021)	EPI2140190	G01
A/chicken/Italy/21VIR10263/2021(H5N1)2021.904	domestic gal	South Europe	A-Group 1 (EU-H5N1 2021)	A-Group 1 (EU-H5N1 2021)	A-Group 1 (EU-H5N1 2021)	A-2.3.4.4b	A-Group 1 (EU-H5N1 2021)	A-Group 1 (EU-H5N1 2021)	A-Group 1 (EU-H5N1 2021)	A-Group 1 (EU-H5N1 2021)	EPI2140199	G01
A/chicken/Italy/21VIR10264/2021(H5N1)2021.907	domestic gal	South Europe	A-Group 1 (EU-H5N1 2021)	A-Group 1 (EU-H5N1 2021)	A-Group 1 (EU-H5N1 2021)	A-2.3.4.4b	A-Group 1 (EU-H5N1 2021)	A-Group 1 (EU-H5N1 2021)	A-Group 1 (EU-H5N1 2021)	A-Group 1 (EU-H5N1 2021)	EPI2140217	G01
A/chicken/Italy/21VIR10265/2021(H5N1)2021.907	domestic gal	South Europe	A-Group 1 (EU-H5N1 2021)	A-Group 1 (EU-H5N1 2021)	A-Group 1 (EU-H5N1 2021)	A-2.3.4.4b	A-Group 1 (EU-H5N1 2021)	A-Group 1 (EU-H5N1 2021)	A-Group 1 (EU-H5N1 2021)	A-Group 1 (EU-H5N1 2021)	EPI2140226	G01
A/chicken/Italy/21VIR10271/2021(H5N1)2021.907	domestic gal	South Europe	A-Group 1 (EU-H5N1 2021)	A-Group 1 (EU-H5N1 2021)	A-Group 1 (EU-H5N1 2021)	A-2.3.4.4b	A-Group 1 (EU-H5N1 2021)	A-Group 1 (EU-H5N1 2021)	A-Group 1 (EU-H5N1 2021)	A-Group 1 (EU-H5N1 2021)	EPI2140208	G01
A/chicken/Italy/21VIR10352/2021(H5N1)2021.901	domestic gal	South Europe	F-group6 (RU-LP 2019~2020)	B-Group2 (NEA-LP 2015~2020)	A-Group 1 (EU-H5N1 2021)	A-2.3.4.4b	A-Group 1 (EU-H5N1 2021)	A-Group 1 (EU-H5N1 2021)	A-Group 1 (EU-H5N1 2021)	A-Group 1 (EU-H5N1 2021)	EPI1944453	G12
A/chicken/Italy/21VIR10357/2021(H5N1)2021.901	domestic gal	South Europe	A-Group 1 (EU-H5N1 2021)	A-Group 1 (EU-H5N1 2021)	A-Group 1 (EU-H5N1 2021)	A-2.3.4.4b	A-Group 1 (EU-H5N1 2021)	A-Group 1 (EU-H5N1 2021)	A-Group 1 (EU-H5N1 2021)	A-Group 1 (EU-H5N1 2021)	EPI2140181	G01
A/chicken/Italy/21VIR10358/2021(H5N1)2021.901	domestic gal	South Europe	A-Group 1 (EU-H5N1 2021)	A-Group 1 (EU-H5N1 2021)	A-Group 1 (EU-H5N1 2021)	A-2.3.4.4b	A-Group 1 (EU-H5N1 2021)	A-Group 1 (EU-H5N1 2021)	A-Group 1 (EU-H5N1 2021)	A-Group 1 (EU-H5N1 2021)	EPI2140172	G01
A/chicken/Italy/21VIR10382/2021(H5N1)2021.910	domestic gal	South Europe	A-Group 1 (EU-H5N1 2021)	A-Group 1 (EU-H5N1 2021)	A-Group 1 (EU-H5N1 2021)	A-2.3.4.4b	A-Group 1 (EU-H5N1 2021)	A-Group 1 (EU-H5N1 2021)	A-Group 1 (EU-H5N1 2021)	A-Group 1 (EU-H5N1 2021)	EPI2140243	G01
A/chicken/Italy/21VIR10384/2021(H5N1)2021.912	domestic gal	South Europe	A-Group 1 (EU-H5N1 2021)	A-Group 1 (EU-H5N1 2021)	A-Group 1 (EU-H5N1 2021)	A-2.3.4.4b	A-Group 1 (EU-H5N1 2021)	A-Group 1 (EU-H5N1 2021)	A-Group 1 (EU-H5N1 2021)	A-Group 1 (EU-H5N1 2021)	EPI1944320	G01
A/chicken/Italy/21VIR10385/2021(H5N1)2021.912	domestic gal	South Europe	A-Group 1 (EU-H5N1 2021)	A-Group 1 (EU-H5N1 2021)	A-Group 1 (EU-H5N1 2021)	A-2.3.4.4b	A-Group 1 (EU-H5N1 2021)	A-Group 1 (EU-H5N1 2021)	A-Group 1 (EU-H5N1 2021)	A-Group 1 (EU-H5N1 2021)	EPI2140323	G01
A/chicken/Italy/21VIR10386/2021(H5N1)2021.912	domestic gal	South Europe	A-Group 1 (EU-H5N1 2021)	A-Group 1 (EU-H5N1 2021)	A-Group 1 (EU-H5N1 2021)	A-2.3.4.4b	A-Group 1 (EU-H5N1 2021)	A-Group 1 (EU-H5N1 2021)	A-Group 1 (EU-H5N1 2021)	A-Group 1 (EU-H5N1 2021)	EPI2140350	G01
A/chicken/Italy/21VIR10387/2021(H5N1)2021.912	domestic gal	South Europe	A-Group 1 (EU-H5N1 2021)	A-Group 1 (EU-H5N1 2021)	A-Group 1 (EU-H5N1 2021)	A-2.3.4.4b	A-Group 1 (EU-H5N1 2021)	A-Group 1 (EU-H5N1 2021)	A-Group 1 (EU-H5N1 2021)	A-Group 1 (EU-H5N1 2021)	EPI2140305	G01
A/chicken/Italy/21VIR10388/2021(H5N1)2021.912	domestic gal	South Europe	A-Group 1 (EU-H5N1 2021)	A-Group 1 (EU-H5N1 2021)	A-Group 1 (EU-H5N1 2021)	A-2.3.4.4b	A-Group 1 (EU-H5N1 2021)	A-Group 1 (EU-H5N1 2021)	A-Group 1 (EU-H5N1 2021)	A-Group 1 (EU-H5N1 2021)	EPI1944240	G01
A/chicken/Italy/21VIR10394/2021(H5N1)2021.910	domestic gal	South Europe	A-Group 1 (EU-H5N1 2021)	A-Group 1 (EU-H5N1 2021)	A-Group 1 (EU-H5N1 2021)	A-2.3.4.4b	A-Group 1 (EU-H5N1 2021)	A-Group 1 (EU-H5N1 2021)	A-Group 1 (EU-H5N1 2021)	A-Group 1 (EU-H5N1 2021)	EPI2140270	G01
A/chicken/Italy/21VIR10463-1/2021(H5N1)2021.915	domestic gal	South Europe	A-Group 1 (EU-H5N1 2021)	A-Group 1 (EU-H5N1 2021)	A-Group 1 (EU-H5N1 2021)	A-2.3.4.4b	A-Group 1 (EU-H5N1 2021)	A-Group 1 (EU-H5N1 2021)	A-Group 1 (EU-H5N1 2021)	A-Group 1 (EU-H5N1 2021)	EPI2140385	G01
A/chicken/Italy/21VIR10469/2021(H5N1)2021.912	domestic gal	South Europe	A-Group 1 (EU-H5N1 2021)	A-Group 1 (EU-H5N1 2021)	A-Group 1 (EU-H5N1 2021)	A-2.3.4.4b	A-Group 1 (EU-H5N1 2021)	A-Group 1 (EU-H5N1 2021)	A-Group 1 (EU-H5N1 2021)	A-Group 1 (EU-H5N1 2021)	EPI2140332	G01
A/chicken/Italy/21VIR10470/2021(H5N1)2021.912	domestic gal	South Europe	A-Group 1 (EU-H5N1 2021)	A-Group 1 (EU-H5N1 2021)	A-Group 1 (EU-H5N1 2021)	A-2.3.4.4b	A-Group 1 (EU-H5N1 2021)	A-Group 1 (EU-H5N1 2021)	A-Group 1 (EU-H5N1 2021)	A-Group 1 (EU-H5N1 2021)	EPI2140297	G01
A/chicken/Italy/21VIR10522-13/2021(H5N1)2021.915	domestic gal	South Europe	A-Group 1 (EU-H5N1 2021)	A-Group 1 (EU-H5N1 2021)	A-Group 1 (EU-H5N1 2021)	A-2.3.4.4b	A-Group 1 (EU-H5N1 2021)	A-Group 1 (EU-H5N1 2021)	A-Group 1 (EU-H5N1 2021)	A-Group 1 (EU-H5N1 2021)	EPI2140394	G01
A/chicken/Italy/21VIR10573-1/2021(H5N1)2021.921	domestic gal	South Europe	A-Group 1 (EU-H5N1 2021)	A-Group 1 (EU-H5N1 2021)	A-Group 1 (EU-H5N1 2021)	A-2.3.4.4b	A-Group 1 (EU-H5N1 2021)	A-Group 1 (EU-H5N1 2021)	A-Group 1 (EU-H5N1 2021)	A-Group 1 (EU-H5N1 2021)	EPI1962009	G01
A/chicken/Italy/21VIR10616-1/2021(H5N1)2021.918	domestic gal	South Europe	A-Group 1 (EU-H5N1 2021)	A-Group 1 (EU-H5N1 2021)	A-Group 1 (EU-H5N1 2021)	A-2.3.4.4b	A-Group 1 (EU-H5N1 2021)	A-Group 1 (EU-H5N1 2021)	A-Group 1 (EU-H5N1 2021)	A-Group 1 (EU-H5N1 2021)	EPI2140429	G01
A/chicken/Italy/21VIR10618-19/2021(H5N1)2021.918	domestic gal	South Europe	A-Group 1 (EU-H5N1 2021)	A-Group 1 (EU-H5N1 2021)	A-Group 1 (EU-H5N1 2021)	A-2.3.4.4b	A-Group 1 (EU-H5N1 2021)	A-Group 1 (EU-H5N1 2021)	A-Group 1 (EU-H5N1 2021)	A-Group 1 (EU-H5N1 2021)	EPI2140438	G01
A/chicken/Italy/21VIR10619-1/2021(H5N1)2021.918	domestic gal	South Europe	A-Group 1 (EU-H5N1 2021)	A-Group 1 (EU-H5N1 2021)	A-Group 1 (EU-H5N1 2021)	A-2.3.4.4b	A-Group 1 (EU-H5N1 2021)	A-Group 1 (EU-H5N1 2021)	A-Group 1 (EU-H5N1 2021)	A-Group 1 (EU-H5N1 2021)	EPI2140447	G01
A/chicken/Italy/21VIR10620-1/2021(H5N1)2021.918	domestic gal	South Europe	A-Group 1 (EU-H5N1 2021)	A-Group 1 (EU-H5N1 2021)	A-Group 1 (EU-H5N1 2021)	A-2.3.4.4b	A-Group 1 (EU-H5N1 2021)	A-Group 1 (EU-H5N1 2021)	A-Group 1 (EU-H5N1 2021)	A-Group 1 (EU-H5N1 2021)	EPI2140456	G01
A/chicken/Italy/21VIR10634-1/2021(H5N1)2021.923	domestic gal	South Europe	A-Group 1 (EU-H5N1 2021)	A-Group 1 (EU-H5N1 2021)	A-Group 1 (EU-H5N1 2021)	A-2.3.4.4b	A-Group 1 (EU-H5N1 2021)	A-Group 1 (EU-H5N1 2021)	A-Group 1 (EU-H5N1 2021)	A-Group 1 (EU-H5N1 2021)	EPI2140483	G01
A/chicken/Italy/21VIR10635-1/2021(H5N1)2021.923	domestic gal	South Europe	A-Group 1 (EU-H5N1 2021)	A-Group 1 (EU-H5N1 2021)	A-Group 1 (EU-H5N1 2021)	A-2.3.4.4b	A-Group 1 (EU-H5N1 2021)	A-Group 1 (EU-H5N1 2021)	A-Group 1 (EU-H5N1 2021)	A-Group 1 (EU-H5N1 2021)	EPI2140491	G01
A/chicken/Italy/21VIR10637-2/2021(H5N1)2021.923	domestic gal	South Europe	A-Group 1 (EU-H5N1 2021)	A-Group 1 (EU-H5N1 2021)	A-Group 1 (EU-H5N1 2021)	A-2.3.4.4b	A-Group 1 (EU-H5N1 2021)	A-Group 1 (EU-H5N1 2021)	A-Group 1 (EU-H5N1 2021)	A-Group 1 (EU-H5N1 2021)	EPI2140500	G01
A/chicken/Italy/21VIR10696-7/2021(H5N1)2021.929	domestic gal	South Europe	A-Group 1 (EU-H5N1 2021)	A-Group 1 (EU-H5N1 2021)	A-Group 1 (EU-H5N1 2021)	A-2.3.4.4b	A-Group 1 (EU-H5N1 2021)	A-Group 1 (EU-H5N1 2021)	A-Group 1 (EU-H5N1 2021)	A-Group 1 (EU-H5N1 2021)	EPI2140589	G01
A/chicken/Italy/21VIR10723-1/2021(H5N1)2021.921	domestic gal	South Europe	A-Group 1 (EU-H5N1 2021)	A-Group 1 (EU-H5N1 2021)	A-Group 1 (EU-H5N1 2021)	A-2.3.4.4b	A-Group 1 (EU-H5N1 2021)	A-Group 1 (EU-H5N1 2021)	A-Group 1 (EU-H5N1 2021)	A-Group 1 (EU-H5N1 2021)	EPI2140474	G01
A/chicken/Italy/21VIR10724-13/2021(H5N1)2021.921	domestic gal	South Europe	A-Group 1 (EU-H5N1 2021)	A-Group 1 (EU-H5N1 2021)	A-Group 1 (EU-H5N1 2021)	A-2.3.4.4b	A-Group 1 (EU-H5N1 2021)	A-Group 1 (EU-H5N1 2021)	A-Group 1 (EU-H5N1 2021)	A-Group 1 (EU-H5N1 2021)	EPI2140465	G01
A/chicken/Italy/21VIR10808-1/2021(H5N1)2021.932	domestic gal	South Europe	A-Group 1 (EU-H5N1 2021)	A-Group 1 (EU-H5N1 2021)	A-Group 1 (EU-H5N1 2021)	A-2.3.4.4b	A-Group 1 (EU-H5N1 2021)	A-Group 1 (EU-H5N1 2021)	A-Group 1 (EU-H5N1 2021)	A-Group 1 (EU-H5N1 2021)	EPI2140624	G01
A/chicken/Italy/21VIR10811-28/2021(H5N1)2021.932	domestic gal	South Europe	A-Group 1 (EU-H5N1 2021)	A-Group 1 (EU-H5N1 2021)	A-Group 1 (EU-H5N1 2021)	A-2.3.4.4b	A-Group 1 (EU-H5N1 2021)	A-Group 1 (EU-H5N1 2021)	A-Group 1 (EU-H5N1 2021)	A-Group 1 (EU-H5N1 2021)	EPI2140651	G01
A/chicken/Italy/21VIR10812-11/2021(H5N1)2021.932	domestic gal	South Europe	A-Group 1 (EU-H5N1 2021)	A-Group 1 (EU-H5N1 2021)	A-Group 1 (EU-H5N1 2021)	A-2.3.4.4b	A-Group 1 (EU-H5N1 2021)	A-Group 1 (EU-H5N1 2021)	A-Group 1 (EU-H5N1 2021)	A-Group 1 (EU-H5N1 2021)	EPI2140660	G01
A/chicken/Italy/21VIR10814-1/2021(H5N1)2021.932	domestic gal	South Europe	F-group6 (RU-LP 2019~2020)	B-Group2 (NEA-LP 2015~2020)	A-Group 1 (EU-H5N1 2021)	A-2.3.4.4b	A-Group 1 (EU-H5N1 2021)	A-Group 1 (EU-H5N1 2021)	A-Group 1 (EU-H5N1 2021)	A-Group 1 (EU-H5N1 2021)	EPI2140615	G12
A/chicken/Italy/21VIR10843-1/2021(H5N1)2021.934	domestic gal	South Europe	F-group6 (RU-LP 2019~2020)	B-Group2 (NEA-LP 2015~2020)	A-Group 1 (EU-H5N1 2021)	A-2.3.4.4b	A-Group 1 (EU-H5N1 2021)	A-Group 1 (EU-H5N1 2021)	A-Group 1 (EU-H5N1 2021)	A-Group 1 (EU-H5N1 2021)	EPI2140703	G12
A/chicken/Italy/21VIR10850/2021(H5N1)2021.929	domestic gal	South Europe	A-Group 1 (EU-H5N1 2021)	A-Group 1 (EU-H5N1 2021)	A-Group 1 (EU-H5N1 2021)	A-2.3.4.4b	A-Group 1 (EU-H5N1 2021)	A-Group 1 (EU-H5N1 2021)	A-Group 1 (EU-H5N1 2021)	A-Group 1 (EU-H5N1 2021)	EPI1962001	G01
A/chicken/Italy/21VIR10853/2021(H5N1)2021.929	domestic gal	South Europe	F-group6 (RU-LP 2019~2020)	B-Group2 (NEA-LP 2015~2020)	A-Group 1 (EU-H5N1 2021)	A-2.3.4.4b	A-Group 1 (EU-H5N1 2021)	A-Group 1 (EU-H5N1 2021)	A-Group 1 (EU-H5N1 2021)	A-Group 1 (EU-H5N1 2021)	EPI2140527	G12
A/chicken/Italy/21VIR10928/2021(H5N1)2021.932	domestic gal	South Europe	A-Group 1 (EU-H5N1 2021)	A-Group 1 (EU-H5N1 2021)	A-Group 1 (EU-H5N1 2021)	A-2.3.4.4b	A-Group 1 (EU-H5N1 2021)	A-Group 1 (EU-H5N1 2021)	A-Group 1 (EU-H5N1 2021)	A-Group 1 (EU-H5N1 2021)	EPI2140677	G01
A/chicken/Italy/21VIR10969-3/2021(H5N1)2021.937	domestic gal	South Europe	A-Group 1 (EU-H5N1 2021)	A-Group 1 (EU-H5N1 2021)	A-Group 1 (EU-H5N1 2021)	A-2.3.4.4b	A-Group 1 (EU-H5N1 2021)	A-Group 1 (EU-H5N1 2021)	A-Group 1 (EU-H5N1 2021)	A-Group 1 (EU-H5N1 2021)	EPI2140755	G01
A/chicken/Italy/21VIR10971-3/2021(H5N1)2021.937	domestic gal	South Europe	A-Group 1 (EU-H5N1 2021)	A-Group 1 (EU-H5N1 2021)	A-Group 1 (EU-H5N1 2021)	A-2.3.4.4b	A-Group 1 (EU-H5N1 2021)	A-Group 1 (EU-H5N1 2021)	A-Group 1 (EU-H5N1 2021)	A-Group 1 (EU-H5N1 2021)	EPI2140729	G01
A/chicken/Italy/21VIR10972-3/2021(H5N1)2021.937	domestic gal	South Europe	A-Group 1 (EU-H5N1 2021)	A-Group 1 (EU-H5N1 2021)	A-Group 1 (EU-H5N1 2021)	A-2.3.4.4b	A-Group 1 (EU-H5N1 2021)	A-Group 1 (EU-H5N1 2021)	A-Group 1 (EU-H5N1 2021)	A-Group 1 (EU-H5N1 2021)	EPI2140747	G01
A/chicken/Italy/21VIR10973-4/2021(H5N1)2021.937	domestic gal	South Europe	A-Group 1 (EU-H5N1 2021)	A-Group 1 (EU-H5N1 2021)	A-Group 1 (EU-H5N1 2021)	A-2.3.4.4b	A-Group 1 (EU-H5N1 2021)	A-Group 1 (EU-H5N1 2021)	A-Group 1 (EU-H5N1 2021)	A-Group 1 (EU-H5N1 2021)	EPI2140738	G01
A/chicken/Italy/21VIR10987-1/2021(H5N1)2021.937	domestic gal	South Europe	A-Group 1 (EU-H5N1 2021)	A-Group 1 (EU-H5N1 2021)	A-Group 1 (EU-H5N1 2021)	A-2.3.4.4b	A-Group 1 (EU-H5N1 2021)	A-Group 1 (EU-H5N1 2021)	A-Group 1 (EU-H5N1 2021)	A-Group 1 (EU-H5N1 2021)	EPI2140816	G01
A/chicken/Italy/21VIR10989/2021(H5N1)2021.937	domestic gal	South Europe	A-Group 1 (EU-H5N1 2021)	A-Group 1 (EU-H5N1 2021)	A-Group 1 (EU-H5N1 2021)	A-2.3.4.4b	A-Group 1 (EU-H5N1 2021)	A-Group 1 (EU-H5N1 2021)	A-Group 1 (EU-H5N1 2021)	A-Group 1 (EU-H5N1 2021)	EPI2140773	G01
A/chicken/Italy/21VIR10995-1/2021(H5N1)2021.942	domestic gal	South Europe	F-group6 (RU-LP 2019~2020)	B-Group2 (NEA-LP 2015~2020)	A-Group 1 (EU-H5N1 2021)	A-2.3.4.4b	A-Group 1 (EU-H5N1 2021)	A-Group 1 (EU-H5N1 2021)	A-Group 1 (EU-H5N1 2021)	A-Group 1 (EU-H5N1 2021)	EPI2140877	G12
A/chicken/Italy/21VIR10997-1/2021(H5N1)2021.942	domestic gal	South Europe	A-Group 1 (EU-H5N1 2021)	A-Group 1 (EU-H5N1 2021)	A-Group 1 (EU-H5N1 2021)	A-2.3.4.4b	A-Group 1 (EU-H5N1 2021)	A-Group 1 (EU-H5N1 2021)	A-Group 1 (EU-H5N1 2021)	A-Group 1 (EU-H5N1 2021)	EPI2140895	G01
A/chicken/Italy/21VIR10999-1/2021(H5N1)2021.942	domestic gal	South Europe	A-Group 1 (EU-H5N1 2021)	A-Group 1 (EU-H5N1 2021)	A-Group 1 (EU-H5N1 2021)	A-2.3.4.4b	A-Group 1 (EU-H5N1 2021)	A-Group 1 (EU-H5N1 2021)	A-Group 1 (EU-H5N1 2021)	A-Group 1 (EU-H5N1 2021)	EPI2140886	G01
A/chicken/Italy/21VIR11054-1/2021(H5N1)2021.948	domestic gal	South Europe	A-Group 1 (EU-H5N1 2021)	A-Group 1 (EU-H5N1 2021)	A-Group 1 (EU-H5N1 2021)	A-2.3.4.4b	A-Group 1 (EU-H5N1 2021)	A-Group 1 (EU-H5N1 2021)	A-Group 1 (EU-H5N1 2021)	A-Group 1 (EU-H5N1 2021)	EPI2141008	G01
A/chicken/Italy/21VIR11055-1/2021(H5N1)2021.948	domestic gal	South Europe	F-group6 (RU-LP 2019~2020)	B-Group2 (NEA-LP 2015~2020)	A-Group 1 (EU-H5N1 2021)	A-2.3.4.4b	A-Group 1 (EU-H5N1 2021)	A-Group 1 (EU-H5N1 2021)	A-Group 1 (EU-H5N1 2021)	A-Group 1 (EU-H5N1 2021)	EPI2140929	G12
A/chicken/Italy/21VIR11056-1/2021(H5N1)2021.948	domestic gal	South Europe	A-Group 1 (EU-H5N1 2021)	A-Group 1 (EU-H5N1 2021)	A-Group 1 (EU-H5N1 2021)	A-2.3.4.4b	A-Group 1 (EU-H5N1 2021)	A-Group 1 (EU-H5N1 2021)	A-Group 1 (EU-H5N1 2021)	A-Group 1 (EU-H5N1 2021)	EPI2141016	G01
A/chicken/Italy/21VIR11056-6/2021(H5N1)2021.948	domestic gal	South Europe	A-Group 1 (EU-H5N1 2021)	A-Group 1 (EU-H5N1 2021)	A-Group 1 (EU-H5N1 2021)	A-2.3.4.4b	A-Group 1 (EU-H5N1 2021)	A-Group 1 (EU-H5N1 2021)	A-Group 1 (EU-H5N1 2021)	A-Group 1 (EU-H5N1 2021)	EPI2141025	G01
A/chicken/Italy/21VIR11071-2/2021(H5N1)2021.937	domestic gal	South Europe	A-Group 1 (EU-H5N1 2021)	A-Group 1 (EU-H5N1 2021)	A-Group 1 (EU-H5N1 2021)	A-2.3.4.4b	A-Group 1 (EU-H5N1 2021)	A-Group 1 (EU-H5N1 2021)	A-Group 1 (EU-H5N1 2021)	A-Group 1 (EU-H5N1 2021)	EPI2140799	G01
A/chicken/Italy/21VIR11072-1/2021(H5N1)2021.937	domestic gal	South Europe	A-Group 1 (EU-H5N1 2021)	A-Group 1 (EU-H5N1 2021)	A-Group 1 (EU-H5N1 2021)	A-2.3.4.4b	A-Group 1 (EU-H5N1 2021)	A-Group 1 (EU-H5N1 2021)	A-Group 1 (EU-H5N1 2021)	A-Group 1 (EU-H5N1 2021)	EPI2140782	G01
A/chicken/Italy/21VIR11073-1/2021(H5N1)2021.940	domestic gal	South Europe	A-Group 1 (EU-H5N1 2021)	A-Group 1 (EU-H5N1 2021)	A-Group 1 (EU-H5N1 2021)	A-2.3.4.4b	A-Group 1 (EU-H5N1 2021)	A-Group 1 (EU-H5N1 2021)	A-Group 1 (EU-H5N1 2021)	A-Group 1 (EU-H5N1 2021)	EPI2140851	G01
A/chicken/Italy/21VIR11074-1/2021(H5N1)2021.937	domestic gal	South Europe	A-Group 1 (EU-H5N1 2021)	A-Group 1 (EU-H5N1 2021)	A-Group 1 (EU-H5N1 2021)	A-2.3.4.4b	A-Group 1 (EU-H5N1 2021)	A-Group 1 (EU-H5N1 2021)	A-Group 1 (EU-H5N1 2021)	A-Group 1 (EU-H5N1 2021)	EPI2140790	G01
A/chicken/Italy/21VIR11075-2/2021(H5N1)2021.940	domestic gal	South Europe	A-Group 1 (EU-H5N1 2021)	A-Group 1 (EU-H5N1 2021)	A-Group 1 (EU-H5N1 2021)	A-2.3.4.4b	A-Group 1 (EU-H5N1 2021)	A-Group 1 (EU-H5N1 2021)	A-Group 1 (EU-H5N1 2021)	A-Group 1 (EU-H5N1 2021)	EPI2140860	G01
A/chicken/Italy/21VIR11076-1/2021(H5N1)2021.940	domestic gal	South Europe	A-Group 1 (EU-H5N1 2021)	A-Group 1 (EU-H5N1 2021)	A-Group 1 (EU-H5N1 2021)	A-2.3.4.4b	A-Group 1 (EU-H5N1 2021)	A-Group 1 (EU-H5N1 2021)	A-Group 1 (EU-H5N1 2021)	A-Group 1 (EU-H5N1 2021)	EPI2140825	G01
A/chicken/Italy/21VIR11078-10/2021(H5N1)2021.940	domestic gal	South Europe	A-Group 1 (EU-H5N1 2021)	A-Group 1 (EU-H5N1 2021)	A-Group 1 (EU-H5N1 2021)	A-2.3.4.4b	A-Group 1 (EU-H5N1 2021)	A-Group 1 (EU-H5N1 2021)	A-Group 1 (EU-H5N1 2021)	A-Group 1 (EU-H5N1 2021)	EPI2140842	G01
A/chicken/Italy/21VIR11079-11/2021(H5N1)2021.940	domestic gal	South Europe	A-Group 1 (EU-H5N1 2021)	A-Group 1 (EU-H5N1 2021)	A-Group 1 (EU-H5N1 2021)	A-2.3.4.4b	A-Group 1 (EU-H5N1 2021)	A-Group 1 (EU-H5N1 2021)	A-Group 1 (EU-H5N1 2021)	A-Group 1 (EU-H5N1 2021)	EPI2140834	G01
A/chicken/Italy/21VIR11234/2021(H5N1)2021.948	domestic gal	South Europe	A-Group 1 (EU-H5N1 2021)	A-Group 1 (EU-H5N1 2021)	A-Group 1 (EU-H5N1 2021)	A-2.3.4.4b	A-Group 1 (EU-H5N1 2021)	A-Group 1 (EU-H5N1 2021)	A-Group 1 (EU-H5N1 2021)	A-Group 1 (EU-H5N1 2021)	EPI2140990	G01
A/chicken/Italy/21VIR11235/2021(H5N1)2021.951	domestic gal	South Europe	F-group6 (RU-LP 2019~2020)	B-Group2 (NEA-LP 2015~2020)	A-Group 1 (EU-H5N1 2021)	A-2.3.4.4b	A-Group 1 (EU-H5N1 2021)	A-Group 1 (EU-H5N1 2021)	A-Group 1 (EU-H5N1 2021)	A-Group 1 (EU-H5N1 2021)	EPI2141051	G12
A/chicken/Italy/21VIR11238/2021(H5N1)2021.951	domestic gal	South Europe	A-Group 1 (EU-H5N1 2021)	A-Group 1 (EU-H5N1 2021)	A-Group 1 (EU-H5N1 2021)	A-2.3.4.4b	A-Group 1 (EU-H5N1 2021)	A-Group 1 (EU-H5N1 2021)	A-Group 1 (EU-H5N1 2021)	A-Group 1 (EU-H5N1 2021)	EPI2141077	G01
A/chicken/Italy/21VIR11385-1/2021(H5N1)2021.956	domestic gal	South Europe	A-Group 1 (EU-H5N1 2021)	A-Group 1 (EU-H5N1 2021)	A-Group 1 (EU-H5N1 2021)	A-2.3.4.4b	A-Group 1 (EU-H5N1 2021)	A-Group 1 (EU-H5N1 2021)	A-Group 1 (EU-H5N1 2021)	A-Group 1 (EU-H5N1 2021)	EPI2141216	G01
A/chicken/Italy/21VIR11485/2021(H5N1)2021.959	domestic gal	South Europe	A-Group 1 (EU-H5N1 2021)	A-Group 1 (EU-H5N1 2021)	A-Group 1 (EU-H5N1 2021)	A-2.3.4.4b	A-Group 1 (EU-H5N1 2021)	A-Group 1 (EU-H5N1 2021)	A-Group 1 (EU-H5N1 2021)	A-Group 1 (EU-H5N1 2021)	EPI2141268	G01
A/chicken/Italy/21VIR11508/2021(H5N1)2021.967	domestic gal	South Europe	A-Group 1 (EU-H5N1 2021)	A-Group 1 (EU-H5N1 2021)	A-Group 1 (EU-H5N1 2021)	A-2.3.4.4b	A-Group 1 (EU-H5N1 2021)	A-Group 1 (EU-H5N1 2021)	A-Group 1 (EU-H5N1 2021)	A-Group 1 (EU-H5N1 2021)	EPI2141303	G01
A/chicken/Italy/21VIR11571/2021(H5N1)2021.970	domestic gal	South Europe	A-Group 1 (EU-H5N1 2021)	A-Group 1 (EU-H5N1 2021)	A-Group 1 (EU-H5N1 2021)	A-2.3.4.4b	A-Group 1 (EU-H5N1 2021)	A-Group 1 (EU-H5N1 2021)	A-Group 1 (EU-H5N1 2021)	A-Group 1 (EU-H5N1 2021)	EPI2141408	G01
A/chicken/Italy/21VIR11572/2021(H5N1)2021.970	domestic gal	South Europe	A-Group 1 (EU-H5N1 2021)	A-Group 1 (EU-H5N1 2021)	A-Group 1 (EU-H5N1 2021)	A-2.3.4.4b	A-Group 1 (EU-H5N1 2021)	A-Group 1 (EU-H5N1 2021)	A-Group 1 (EU-H5N1 2021)	A-Group 1 (EU-H5N1 2021)	EPI2141417	G01
A/chicken/Italy/21VIR11774-2/2021(H5N1)2021.989	domestic gal	South Europe	A-Group 1 (EU-H5N1 2021)	A-Group 1 (EU-H5N1 2021)	A-Group 1 (EU-H5N1 2021)	A-2.3.4.4b	A-Group 1 (EU-H5N1 2021)	A-Group 1 (EU-H5N1 2021)	A-Group 1 (EU-H5N1 2021)	A-Group 1 (EU-H5N1 2021)	EPI2141576	G01
A/chicken/Italy/21VIR9074-10/2021(H5N1)2021.836	domestic gal	South Europe	A-Group 1 (EU-H5N1 2021)	A-Group 1 (EU-H5N1 2021)	A-Group 1 (EU-H5N1 2021)	A-2.3.4.4b	A-Group 1 (EU-H5N1 2021)	A-Group 1 (EU-H5N1 2021)	A-Group 1 (EU-H5N1 2021)	A-Group 1 (EU-H5N1 2021)	EPI2139432	G01
A/chicken/Italy/21VIR9133-20/2021(H5N1)2021.841	domestic gal	South Europe	A-Group 1 (EU-H5N1 2021)	A-Group 1 (EU-H5N1 2021)	A-Group 1 (EU-H5N1 2021)	A-2.3.4.4b	A-Group 1 (EU-H5N1 2021)	A-Group 1 (EU-H5N1 2021)	A-Group 1 (EU-H5N1 2021)	A-Group 1 (EU-H5N1 2021)	EPI1944365	G01
A/chicken/Italy/21VIR9133-21/2021(H5N1)2021.841	domestic gal	South Europe	A-Group 1 (EU-H5N1 2021)	A-Group 1 (EU-H5N1 2021)	A-Group 1 (EU-H5N1 2021)	A-2.3.4.4b	A-Group 1 (EU-H5N1 2021)	A-Group 1 (EU-H5N1 2021)	A-Group 1 (EU-H5N1 2021)	A-Group 1 (EU-H5N1 2021)	EPI2139448	G01
A/chicken/Italy/21VIR9212-1/2021(H5N1)2021.844	domestic gal	South Europe	A-Group 1 (EU-H5N1 2021)	A-Group 1 (EU-H5N1 2021)	A-Group 1 (EU-H5N1 2021)	A-2.3.4.4b	A-Group 1 (EU-H5N1 2021)	A-Group 1 (EU-H5N1 2021)	A-Group 1 (EU-H5N1 2021)	A-Group 1 (EU-H5N1 2021)	EPI2139464	G01
A/chicken/Italy/21VIR9219-6/2021(H5N1)2021.849	domestic gal	South Europe	A-Group 1 (EU-H5N1 2021)	A-Group 1 (EU-H5N1 2021)	A-Group 1 (EU-H5N1 2021)	A-2.3.4.4b	A-Group 1 (EU-H5N1 2021)	A-Group 1 (EU-H5N1 2021)	A-Group 1 (EU-H5N1 2021)	A-Group 1 (EU-H5N1 2021)	EPI2139504	G01
A/chicken/Italy/21VIR9371-1/2021(H5N1)2021.852	domestic gal	South Europe	A-Group 1 (EU-H5N1 2021)	A-Group 1 (EU-H5N1 2021)	A-Group 1 (EU-H5N1 2021)	A-2.3.4.4b	A-Group 1 (EU-H5N1 2021)	A-Group 1 (EU-H5N1 2021)	A-Group 1 (EU-H5N1 2021)	A-Group 1 (EU-H5N1 2021)	EPI2139512	G01
A/chicken/Italy/21VIR9507-7/2021(H5N1)2021.860	domestic gal	South Europe	A-Group 1 (EU-H5N1 2021)	A-Group 1 (EU-H5N1 2021)	A-Group 1 (EU-H5N1 2021)	A-2.3.4.4b	A-Group 1 (EU-H5N1 2021)	A-Group 1 (EU-H5N1 2021)	A-Group 1 (EU-H5N1 2021)	A-Group 1 (EU-H5N1 2021)	EPI2139584	G01
A/chicken/Italy/21VIR9508-3/2021(H5N1)2021.860	domestic gal	South Europe	A-Group 1 (EU-H5N1 2021)	A-Group 1 (EU-H5N1 2021)	A-Group 1 (EU-H5N1 2021)	A-2.3.4.4b	A-Group 1 (EU-H5N1 2021)	A-Group 1 (EU-H5N1 2021)	A-Group 1 (EU-H5N1 2021)	A-Group 1 (EU-H5N1 2021)	EPI2139592	G01
A/chicken/Italy/21VIR9509-1/2021(H5N1)2021.860	domestic gal	South Europe	A-Group 1 (EU-H5N1 2021)	A-Group 1 (EU-H5N1 2021)	A-Group 1 (EU-H5N1 2021)	A-2.3.4.4b	A-Group 1 (EU-H5N1 2021)	A-Group 1 (EU-H5N1 2021)	A-Group 1 (EU-H5N1 2021)	A-Group 1 (EU-H5N1 2021)	EPI2139576	G01
A/chicken/Italy/21VIR9580-22/2021(H5N1)2021.871	domestic gal	South Europe	A-Group 1 (EU-H5N1 2021)	A-Group 1 (EU-H5N1 2021)	A-Group 1 (EU-H5N1 2021)	A-2.3.4.4b	A-Group 1 (EU-H5N1 2021)	A-Group 1 (EU-H5N1 2021)	A-Group 1 (EU-H5N1 2021)	A-Group 1 (EU-H5N1 2021)	EPI1944328	G01
A/chicken/Italy/21VIR9580-23/2021(H5N1)2021.871	domestic gal	South Europe	A-Group 1 (EU-H5N1 2021)	A-Group 1 (EU-H5N1 2021)	A-Group 1 (EU-H5N1 2021)	A-2.3.4.4b	A-Group 1 (EU-H5N1 2021)	A-Group 1 (EU-H5N1 2021)	A-Group 1 (EU-H5N1 2021)	A-Group 1 (EU-H5N1 2021)	EPI2139704	G01
A/chicken/Italy/21VIR9691-2/2021(H5N1)2021.871	domestic gal	South Europe	A-Group 1 (EU-H5N1 2021)	A-Group 1 (EU-H5N1 2021)	A-Group 1 (EU-H5N1 2021)	A-2.3.4.4b	A-Group 1 (EU-H5N1 2021)	A-Group 1 (EU-H5N1 2021)	A-Group 1 (EU-H5N1 2021)	A-Group 1 (EU-H5N1 2021)	EPI1944405	G01
A/chicken/Italy/21VIR9765-12/2021(H5N1)2021.877	domestic gal	South Europe	A-Group 1 (EU-H5N1 2021)	A-Group 1 (EU-H5N1 2021)	A-Group 1 (EU-H5N1 2021)	A-2.3.4.4b	A-Group 1 (EU-H5N1 2021)	A-Group 1 (EU-H5N1 2021)	A-Group 1 (EU-H5N1 2021)	A-Group 1 (EU-H5N1 2021)	EPI1944429	G01
A/chicken/Italy/21VIR9830-27/2021(H5N1)2021.882	domestic gal	South Europe	A-Group 1 (EU-H5N1 2021)	A-Group 1 (EU-H5N1 2021)	A-Group 1 (EU-H5N1 2021)	A-2.3.4.4b	A-Group 1 (EU-H5N1 2021)	A-Group 1 (EU-H5N1 2021)	A-Group 1 (EU-H5N1 2021)	A-Group 1 (EU-H5N1 2021)	EPI2139864	G01
A/chicken/Italy/21VIR9858-3/2021(H5N1)2021.890	domestic gal	South Europe	A-Group 1 (EU-H5N1 2021)	A-Group 1 (EU-H5N1 2021)	A-Group 1 (EU-H5N1 2021)	A-2.3.4.4b	A-Group 1 (EU-H5N1 2021)	A-Group 1 (EU-H5N1 2021)	A-Group 1 (EU-H5N1 2021)	A-Group 1 (EU-H5N1 2021)	EPI2139943	G01
A/chicken/Italy/21VIR9868-8/2021(H5N1)2021.877	domestic gal	South Europe	A-Group 1 (EU-H5N1 2021)	A-Group 1 (EU-H5N1 2021)	A-Group 1 (EU-H5N1 2021)	A-2.3.4.4b	A-Group 1 (EU-H5N1 2021)	A-Group 1 (EU-H5N1 2021)	A-Group 1 (EU-H5N1 2021)	A-Group 1 (EU-H5N1 2021)	EPI2139824	G01
A/chicken/Italy/21VIR9902-2/2021(H5N1)2021.879	domestic gal	South Europe	A-Group 1 (EU-H5N1 2021)	A-Group 1 (EU-H5N1 2021)	A-Group 1 (EU-H5N1 2021)	A-2.3.4.4b	A-Group 1 (EU-H5N1 2021)	A-Group 1 (EU-H5N1 2021)	A-Group 1 (EU-H5N1 2021)	A-Group 1 (EU-H5N1 2021)	EPI2139832	G01
A/chicken/Italy/21VIR9904-16/2021(H5N1)2021.882	domestic gal	South Europe	A-Group 1 (EU-H5N1 2021)	A-Group 1 (EU-H5N1 2021)	A-Group 1 (EU-H5N1 2021)	A-2.3.4.4b	A-Group 1 (EU-H5N1 2021)	A-Group 1 (EU-H5N1 2021)	A-Group 1 (EU-H5N1 2021)	A-Group 1 (EU-H5N1 2021)	EPI2139872	G01
A/chicken/Italy/21VIR9904-17/2021(H5N1)2021.882	domestic gal	South Europe	A-Group 1 (EU-H5N1 2021)	A-Group 1 (EU-H5N1 2021)	A-Group 1 (EU-H5N1 2021)	A-2.3.4.4b	A-Group 1 (EU-H5N1 2021)	A-Group 1 (EU-H5N1 2021)	A-Group 1 (EU-H5N1 2021)	A-Group 1 (EU-H5N1 2021)	EPI2139880	G01
A/chicken/Italy/21VIR9904-18/2021(H5N1)2021.882	domestic gal	South Europe	A-Group 1 (EU-H5N1 2021)	A-Group 1 (EU-H5N1 2021)	A-Group 1 (EU-H5N1 2021)	A-2.3.4.4b	A-Group 1 (EU-H5N1 2021)	A-Group 1 (EU-H5N1 2021)	A-Group 1 (EU-H5N1 2021)	A-Group 1 (EU-H5N1 2021)	EPI2139888	G01
A/chicken/Italy/21VIR9940-5/2021(H5N1)2021.893	domestic gal	South Europe	A-Group 1 (EU-H5N1 2021)	A-Group 1 (EU-H5N1 2021)	A-Group 1 (EU-H5N1 2021)	A-2.3.4.4b	A-Group 1 (EU-H5N1 2021)	A-Group 1 (EU-H5N1 2021)	A-Group 1 (EU-H5N1 2021)	A-Group 1 (EU-H5N1 2021)	EPI2140039	G01
A/chicken/Italy/21VIR9944-2/2021(H5N1)2021.893	domestic gal	South Europe	A-Group 1 (EU-H5N1 2021)	A-Group 1 (EU-H5N1 2021)	A-Group 1 (EU-H5N1 2021)	A-2.3.4.4b	A-Group 1 (EU-H5N1 2021)	A-Group 1 (EU-H5N1 2021)	A-Group 1 (EU-H5N1 2021)	A-Group 1 (EU-H5N1 2021)	EPI2140023	G01
A/chicken/Italy/21VIR9951-25/2021(H5N1)2021.890	domestic gal	South Europe	A-Group 1 (EU-H5N1 2021)	A-Group 1 (EU-H5N1 2021)	A-Group 1 (EU-H5N1 2021)	A-2.3.4.4b	A-Group 1 (EU-H5N1 2021)	A-Group 1 (EU-H5N1 2021)	A-Group 1 (EU-H5N1 2021)	A-Group 1 (EU-H5N1 2021)	EPI1944312	G01
A/chicken/Italy/21VIR9998/2021(H5N1)2021.890	domestic gal	South Europe	A-Group 1 (EU-H5N1 2021)	A-Group 1 (EU-H5N1 2021)	A-Group 1 (EU-H5N1 2021)	A-2.3.4.4b	A-Group 1 (EU-H5N1 2021)	A-Group 1 (EU-H5N1 2021)	A-Group 1 (EU-H5N1 2021)	A-Group 1 (EU-H5N1 2021)	EPI2140007	G01
A/chicken/Italy/22VIR1694-5/2022(H5N1)2022.132	domestic gal	South Europe	A-Group 1 (EU-H5N1 2021)	A-Group 1 (EU-H5N1 2021)	A-Group 1 (EU-H5N1 2021)	A-2.3.4.4b	A-Group 1 (EU-H5N1 2021)	A-Group 1 (EU-H5N1 2021)	A-Group 1 (EU-H5N1 2021)	A-Group 1 (EU-H5N1 2021)	EPI2141787	G01
A/chicken/Italy/22VIR1953-3/2022(H5N1)2022.142	domestic gal	South Europe	A-Group 1 (EU-H5N1 2021)	A-Group 1 (EU-H5N1 2021)	A-Group 1 (EU-H5N1 2021)	A-2.3.4.4b	A-Group 1 (EU-H5N1 2021)	A-Group 1 (EU-H5N1 2021)	A-Group 1 (EU-H5N1 2021)	A-Group 1 (EU-H5N1 2021)	EPI2141814	G01
A/chicken/Italy/22VIR1953-4/2022(H5N1)2022.142	domestic gal	South Europe	A-Group 1 (EU-H5N1 2021)	A-Group 1 (EU-H5N1 2021)	A-Group 1 (EU-H5N1 2021)	A-2.3.4.4b	A-Group 1 (EU-H5N1 2021)	A-Group 1 (EU-H5N1 2021)	A-Group 1 (EU-H5N1 2021)	A-Group 1 (EU-H5N1 2021)	EPI2141823	G01
A/chicken/Italy/22VIR234-1/2022(H5N1)2022.019	domestic gal	South Europe	A-Group 1 (EU-H5N1 2021)	A-Group 1 (EU-H5N1 2021)	A-Group 1 (EU-H5N1 2021)	A-2.3.4.4b	A-Group 1 (EU-H5N1 2021)	A-Group 1 (EU-H5N1 2021)	A-Group 1 (EU-H5N1 2021)	A-Group 1 (EU-H5N1 2021)	EPI2141673	G01
A/chicken/Italy/IZSLT-122448_21VIR9218-1/2021(H5N1)2021.822	domestic gal	South Europe	B-Group 2 (EU-LP 2010~2015)	D-Group4 (EU-LP <2010)	A-Group 1 (EU-H5N1 2021)	A-2.3.4.4b	A-Group 1 (EU-H5N1 2021)	A-Group 1 (EU-H5N1 2021)	A-Group 1 (EU-H5N1 2021)	D-Group4 (EU LP 10~15)	EPI1944477	G08
A/chicken/Italy/IZSLT22VIR2562-1/2022(H5N1)2022.200	domestic gal	South Europe	A-Group 1 (EU-H5N1 2021)	A-Group 1 (EU-H5N1 2021)	A-Group 1 (EU-H5N1 2021)	A-2.3.4.4b	A-Group 1 (EU-H5N1 2021)	A-Group 1 (EU-H5N1 2021)	A-Group 1 (EU-H5N1 2021)	A-Group 1 (EU-H5N1 2021)	EPI2141840	G01
A/chicken/Jiangxi/S40653/2021(H5N1)(H5N1)2021.932	domestic gal	China	D-Group 4 (RU-H5N8 2020)	B-Group2 (NEA-LP 2015~2020)	B-Group2 (NEA-LP 2015~2020)	A-2.3.4.4b	A-Group 1 (EU-H5N1 2021)	C-Group3 (EAS-H1N1 2020)	A-Group 1 (EU-H5N1 2021)	C-Group3 (RU H5N8 20)	EPI2029826	G09
A/chicken/Kagoshima/21A6T/2021(H5N1)2021.863	domestic gal	East Asia	F-group6 (RU-LP 2019~2020)	C-Group3 (RU-H5N8 2020)	A-Group 1 (EU-H5N1 2021)	A-2.3.4.4b	A-Group 1 (EU-H5N1 2021)	A-Group 1 (EU-H5N1 2021)	A-Group 1 (EU-H5N1 2021)	B-Group2 (NEA-LP 2015~2020)	EPI1933663	G07
A/chicken/Kansas/22-008114-002-original/2022(H5N1)2022.203	domestic gal	North America	A-Group 1 (EU-H5N1 2021)	A-Group 1 (EU-H5N1 2021)	A-Group 1 (EU-H5N1 2021)	A-2.3.4.4b	A-Group 1 (EU-H5N1 2021)	A-Group 1 (EU-H5N1 2021)	A-Group 1 (EU-H5N1 2021)	A-Group 1 (EU-H5N1 2021)	EPI2014189	G01
A/chicken/Kansas/22-008259-001-original/2022(H5N1)2022.203	domestic gal	North America	A-Group 1 (EU-H5N1 2021)	A-Group 1 (EU-H5N1 2021)	A-Group 1 (EU-H5N1 2021)	A-2.3.4.4b	A-Group 1 (EU-H5N1 2021)	A-Group 1 (EU-H5N1 2021)	A-Group 1 (EU-H5N1 2021)	A-Group 1 (EU-H5N1 2021)	EPI2016951	G01
A/chicken/Kansas/22-008259-002-original/2022(H5N1)2022.203	domestic gal	North America	A-Group 1 (EU-H5N1 2021)	A-Group 1 (EU-H5N1 2021)	A-Group 1 (EU-H5N1 2021)	A-2.3.4.4b	A-Group 1 (EU-H5N1 2021)	A-Group 1 (EU-H5N1 2021)	A-Group 1 (EU-H5N1 2021)	A-Group 1 (EU-H5N1 2021)	EPI2016959	G01
A/chicken/Kentucky/22-004416-001/2022(H5N1)2022.112	domestic gal	North America	A-Group 1 (EU-H5N1 2021)	A-Group 1 (EU-H5N1 2021)	A-Group 1 (EU-H5N1 2021)	A-2.3.4.4b	A-Group 1 (EU-H5N1 2021)	A-Group 1 (EU-H5N1 2021)	A-Group 1 (EU-H5N1 2021)	A-Group 1 (EU-H5N1 2021)	EPI2008541	G01
A/chicken/Kentucky/22-004416-002/2022(H5N1)2022.112	domestic gal	North America	A-Group 1 (EU-H5N1 2021)	A-Group 1 (EU-H5N1 2021)	A-Group 1 (EU-H5N1 2021)	A-2.3.4.4b	A-Group 1 (EU-H5N1 2021)	A-Group 1 (EU-H5N1 2021)	A-Group 1 (EU-H5N1 2021)	A-Group 1 (EU-H5N1 2021)	EPI2008549	G01
A/chicken/Kentucky/22-004416-003/2022(H5N1)2022.112	domestic gal	North America	A-Group 1 (EU-H5N1 2021)	A-Group 1 (EU-H5N1 2021)	A-Group 1 (EU-H5N1 2021)	A-2.3.4.4b	A-Group 1 (EU-H5N1 2021)	A-Group 1 (EU-H5N1 2021)	A-Group 1 (EU-H5N1 2021)	A-Group 1 (EU-H5N1 2021)	EPI2008557	G01
A/chicken/Kirov/63-1V/2021(H5N1)2021.819	domestic gal	East and Central Europe	A-Group 1 (EU-H5N1 2021)	A-Group 1 (EU-H5N1 2021)	A-Group 1 (EU-H5N1 2021)	A-2.3.4.4b	A-Group 1 (EU-H5N1 2021)	A-Group 1 (EU-H5N1 2021)	A-Group 1 (EU-H5N1 2021)	A-Group 1 (EU-H5N1 2021)	EPI1958025	G01
A/chicken/Kirov/63-2V/2021(H5N1)2021.819	domestic gal	East and Central Europe	A-Group 1 (EU-H5N1 2021)	A-Group 1 (EU-H5N1 2021)	A-Group 1 (EU-H5N1 2021)	A-2.3.4.4b	A-Group 1 (EU-H5N1 2021)	A-Group 1 (EU-H5N1 2021)	A-Group 1 (EU-H5N1 2021)	A-Group 1 (EU-H5N1 2021)	EPI1958033	G01
A/chicken/Kirov/63-5V/2021(H5N1)2021.819	domestic gal	East and Central Europe	A-Group 1 (EU-H5N1 2021)	A-Group 1 (EU-H5N1 2021)	A-Group 1 (EU-H5N1 2021)	A-2.3.4.4b	A-Group 1 (EU-H5N1 2021)	A-Group 1 (EU-H5N1 2021)	A-Group 1 (EU-H5N1 2021)	A-Group 1 (EU-H5N1 2021)	EPI1958041	G01
A/chicken/Kurgan/72-1V/2021(H5N1)2021.805	domestic gal	North Asia	A-Group 1 (EU-H5N1 2021)	A-Group 1 (EU-H5N1 2021)	A-Group 1 (EU-H5N1 2021)	A-2.3.4.4b	A-Group 1 (EU-H5N1 2021)	A-Group 1 (EU-H5N1 2021)	A-Group 1 (EU-H5N1 2021)	A-Group 1 (EU-H5N1 2021)	EPI1958057	G01
A/chicken/Kursk/132-1V/2021(H5N1)2021.904	domestic gal	East and Central Europe	A-Group 1 (EU-H5N1 2021)	A-Group 1 (EU-H5N1 2021)	A-Group 1 (EU-H5N1 2021)	A-2.3.4.4b	A-Group 1 (EU-H5N1 2021)	A-Group 1 (EU-H5N1 2021)	A-Group 1 (EU-H5N1 2021)	A-Group 1 (EU-H5N1 2021)	EPI1962968	G01
A/chicken/Lesotho/341.10/2021(H5N1)2021.405	domestic gal	Africa	A-Group 1 (EU-H5N1 2021)	A-Group 1 (EU-H5N1 2021)	A-Group 1 (EU-H5N1 2021)	A-2.3.4.4b	A-Group 1 (EU-H5N1 2021)	A-Group 1 (EU-H5N1 2021)	A-Group 1 (EU-H5N1 2021)	A-Group 1 (EU-H5N1 2021)	EPI2146029	G01
A/chicken/Lesotho/352.3/2021(H5N1)2021.425	domestic gal	Africa	A-Group 1 (EU-H5N1 2021)	A-Group 1 (EU-H5N1 2021)	A-Group 1 (EU-H5N1 2021)	A-2.3.4.4b	A-Group 1 (EU-H5N1 2021)	A-Group 1 (EU-H5N1 2021)	A-Group 1 (EU-H5N1 2021)	A-Group 1 (EU-H5N1 2021)	EPI2146037	G01
A/chicken/Maine/22-005158-001/2022(H5N1)2022.129	domestic gal	North America	A-Group 1 (EU-H5N1 2021)	A-Group 1 (EU-H5N1 2021)	A-Group 1 (EU-H5N1 2021)	A-2.3.4.4b	A-Group 1 (EU-H5N1 2021)	A-Group 1 (EU-H5N1 2021)	A-Group 1 (EU-H5N1 2021)	A-Group 1 (EU-H5N1 2021)	EPI2008605	G01
A/chicken/Maine/22-005443-001/2022(H5N1)2022.137	domestic gal	North America	A-Group 1 (EU-H5N1 2021)	A-Group 1 (EU-H5N1 2021)	A-Group 1 (EU-H5N1 2021)	A-2.3.4.4b	A-Group 1 (EU-H5N1 2021)	A-Group 1 (EU-H5N1 2021)	A-Group 1 (EU-H5N1 2021)	A-Group 1 (EU-H5N1 2021)	EPI2008693	G01
A/chicken/Maine/22-007410-002-original/2022(H5N1)2022.186	domestic gal	North America	A-Group 1 (EU-H5N1 2021)	A-Group 1 (EU-H5N1 2021)	A-Group 1 (EU-H5N1 2021)	A-2.3.4.4b	A-Group 1 (EU-H5N1 2021)	A-Group 1 (EU-H5N1 2021)	A-Group 1 (EU-H5N1 2021)	A-Group 1 (EU-H5N1 2021)	EPI2014061	G01
A/chicken/Maine/22-007582-001-original/2022(H5N1)2022.189	domestic gal	North America	A-Group 1 (EU-H5N1 2021)	A-Group 1 (EU-H5N1 2021)	A-Group 1 (EU-H5N1 2021)	A-2.3.4.4b	A-Group 1 (EU-H5N1 2021)	A-Group 1 (EU-H5N1 2021)	A-Group 1 (EU-H5N1 2021)	A-Group 1 (EU-H5N1 2021)	EPI2014101	G01
A/chicken/Maine/22-008064-002-original/2022(H5N1)2022.200	domestic gal	North America	A-Group 1 (EU-H5N1 2021)	A-Group 1 (EU-H5N1 2021)	A-Group 1 (EU-H5N1 2021)	A-2.3.4.4b	A-Group 1 (EU-H5N1 2021)	A-Group 1 (EU-H5N1 2021)	A-Group 1 (EU-H5N1 2021)	A-Group 1 (EU-H5N1 2021)	EPI2014173	G01
A/chicken/Maine/22-008366-001-original/2022(H5N1)2022.208	domestic gal	North America	A-Group 1 (EU-H5N1 2021)	A-Group 1 (EU-H5N1 2021)	A-Group 1 (EU-H5N1 2021)	A-2.3.4.4b	A-Group 1 (EU-H5N1 2021)	A-Group 1 (EU-H5N1 2021)	A-Group 1 (EU-H5N1 2021)	A-Group 1 (EU-H5N1 2021)	EPI2016967	G01
A/chicken/Maine/22-008367-001-original/2022(H5N1)2022.208	domestic gal	North America	A-Group 1 (EU-H5N1 2021)	A-Group 1 (EU-H5N1 2021)	A-Group 1 (EU-H5N1 2021)	A-2.3.4.4b	A-Group 1 (EU-H5N1 2021)	A-Group 1 (EU-H5N1 2021)	A-Group 1 (EU-H5N1 2021)	A-Group 1 (EU-H5N1 2021)	EPI2016975	G01
A/chicken/Maine/22-008540-001-original/2022(H5N1)2022.219	domestic gal	North America	A-Group 1 (EU-H5N1 2021)	A-Group 1 (EU-H5N1 2021)	A-Group 1 (EU-H5N1 2021)	A-2.3.4.4b	A-Group 1 (EU-H5N1 2021)	A-Group 1 (EU-H5N1 2021)	A-Group 1 (EU-H5N1 2021)	A-Group 1 (EU-H5N1 2021)	EPI2017071	G01
A/chicken/Maine/22-009412-001-original/2022(H5N1)2022.227	domestic gal	North America	A-Group 1 (EU-H5N1 2021)	A-Group 1 (EU-H5N1 2021)	A-Group 1 (EU-H5N1 2021)	A-2.3.4.4b	A-Group 1 (EU-H5N1 2021)	A-Group 1 (EU-H5N1 2021)	A-Group 1 (EU-H5N1 2021)	A-Group 1 (EU-H5N1 2021)	EPI2050349	G01
A/chicken/Maine/22-009605-002-original/2022(H5N1)2022.236	domestic gal	North America	A-Group 1 (EU-H5N1 2021)	A-Group 1 (EU-H5N1 2021)	A-Group 1 (EU-H5N1 2021)	A-2.3.4.4b	A-Group 1 (EU-H5N1 2021)	A-Group 1 (EU-H5N1 2021)	A-Group 1 (EU-H5N1 2021)	A-Group 1 (EU-H5N1 2021)	EPI2053680	G01
A/chicken/Mali/S3-179_22VIR6104-5/2022(H5N1)2022.203	domestic gal	Africa	A-Group 1 (EU-H5N1 2021)	A-Group 1 (EU-H5N1 2021)	G-Group7 (AF-H9N2 2016~2019）	A-2.3.4.4b	A-Group 1 (EU-H5N1 2021)	A-Group 1 (EU-H5N1 2021)	A-Group 1 (EU-H5N1 2021)	A-Group 1 (EU-H5N1 2021)	EPI2098681	G18
A/chicken/Mali/T1-177_22VIR6104-1/2022(H5N1)2022.203	domestic gal	Africa	A-Group 1 (EU-H5N1 2021)	A-Group 1 (EU-H5N1 2021)	G-Group7 (AF-H9N2 2016~2019）	A-2.3.4.4b	A-Group 1 (EU-H5N1 2021)	A-Group 1 (EU-H5N1 2021)	A-Group 1 (EU-H5N1 2021)	A-Group 1 (EU-H5N1 2021)	EPI2098667	G18
A/chicken/Mali/T2-178_22VIR6104-3/2022(H5N1)2022.203	domestic gal	Africa	A-Group 1 (EU-H5N1 2021)	A-Group 1 (EU-H5N1 2021)	G-Group7 (AF-H9N2 2016~2019）	A-2.3.4.4b	A-Group 1 (EU-H5N1 2021)	A-Group 1 (EU-H5N1 2021)	A-Group 1 (EU-H5N1 2021)	A-Group 1 (EU-H5N1 2021)	EPI2098674	G18
A/chicken/Mali/T4_180_22VIR6104-7/2022(H5N1)2022.203	domestic gal	Africa	A-Group 1 (EU-H5N1 2021)	A-Group 1 (EU-H5N1 2021)	G-Group7 (AF-H9N2 2016~2019）	A-2.3.4.4b	A-Group 1 (EU-H5N1 2021)	A-Group 1 (EU-H5N1 2021)	A-Group 1 (EU-H5N1 2021)	A-Group 1 (EU-H5N1 2021)	EPI2098688	G18
A/chicken/Maryland/22-006578-001/2022(H5N1)2022.167	domestic gal	North America	A-Group 1 (EU-H5N1 2021)	A-Group 1 (EU-H5N1 2021)	A-Group 1 (EU-H5N1 2021)	A-2.3.4.4b	A-Group 1 (EU-H5N1 2021)	A-Group 1 (EU-H5N1 2021)	A-Group 1 (EU-H5N1 2021)	A-Group 1 (EU-H5N1 2021)	EPI2008805	G01
A/chicken/Maryland/22-006578-001-original/2022(H5N1)2022.167	domestic gal	North America	A-Group 1 (EU-H5N1 2021)	A-Group 1 (EU-H5N1 2021)	A-Group 1 (EU-H5N1 2021)	A-2.3.4.4b	A-Group 1 (EU-H5N1 2021)	A-Group 1 (EU-H5N1 2021)	A-Group 1 (EU-H5N1 2021)	A-Group 1 (EU-H5N1 2021)	EPI2013885	G01
A/chicken/Maryland/22-006578-002/2022(H5N1)2022.167	domestic gal	North America	A-Group 1 (EU-H5N1 2021)	A-Group 1 (EU-H5N1 2021)	A-Group 1 (EU-H5N1 2021)	A-2.3.4.4b	A-Group 1 (EU-H5N1 2021)	A-Group 1 (EU-H5N1 2021)	A-Group 1 (EU-H5N1 2021)	A-Group 1 (EU-H5N1 2021)	EPI2008813	G01
A/chicken/Maryland/22-006578-002-original/2022(H5N1)2022.167	domestic gal	North America	A-Group 1 (EU-H5N1 2021)	A-Group 1 (EU-H5N1 2021)	A-Group 1 (EU-H5N1 2021)	A-2.3.4.4b	A-Group 1 (EU-H5N1 2021)	A-Group 1 (EU-H5N1 2021)	A-Group 1 (EU-H5N1 2021)	A-Group 1 (EU-H5N1 2021)	EPI2013893	G01
A/chicken/Maryland/22-006948-001-original/2022(H5N1)2022.170	domestic gal	North America	A-Group 1 (EU-H5N1 2021)	A-Group 1 (EU-H5N1 2021)	A-Group 1 (EU-H5N1 2021)	A-2.3.4.4b	A-Group 1 (EU-H5N1 2021)	A-Group 1 (EU-H5N1 2021)	A-Group 1 (EU-H5N1 2021)	A-Group 1 (EU-H5N1 2021)	EPI2013965	G01
A/chicken/Maryland/22-007086-001-original/2022(H5N1)2022.178	domestic gal	North America	A-Group 1 (EU-H5N1 2021)	A-Group 1 (EU-H5N1 2021)	A-Group 1 (EU-H5N1 2021)	A-2.3.4.4b	A-Group 1 (EU-H5N1 2021)	A-Group 1 (EU-H5N1 2021)	A-Group 1 (EU-H5N1 2021)	A-Group 1 (EU-H5N1 2021)	EPI2013973	G01
A/chicken/Maryland/22-007273-001-original/2022(H5N1)2022.181	domestic gal	North America	A-Group 1 (EU-H5N1 2021)	A-Group 1 (EU-H5N1 2021)	A-Group 1 (EU-H5N1 2021)	A-2.3.4.4b	A-Group 1 (EU-H5N1 2021)	A-Group 1 (EU-H5N1 2021)	A-Group 1 (EU-H5N1 2021)	A-Group 1 (EU-H5N1 2021)	EPI2013997	G01
A/chicken/Maryland/22-007273-002-original/2022(H5N1)2022.181	domestic gal	North America	A-Group 1 (EU-H5N1 2021)	A-Group 1 (EU-H5N1 2021)	A-Group 1 (EU-H5N1 2021)	A-2.3.4.4b	A-Group 1 (EU-H5N1 2021)	A-Group 1 (EU-H5N1 2021)	A-Group 1 (EU-H5N1 2021)	A-Group 1 (EU-H5N1 2021)	EPI2014005	G01
A/chicken/Maryland/22-008243-001-original/2022(H5N1)2022.205	domestic gal	North America	A-Group 1 (EU-H5N1 2021)	A-Group 1 (EU-H5N1 2021)	A-Group 1 (EU-H5N1 2021)	A-2.3.4.4b	A-Group 1 (EU-H5N1 2021)	A-Group 1 (EU-H5N1 2021)	A-Group 1 (EU-H5N1 2021)	A-Group 1 (EU-H5N1 2021)	EPI2029302	G01
A/chicken/Michigan/22-005440-002/2022(H5N1)2022.142	domestic gal	North America	A-Group 1 (EU-H5N1 2021)	A-Group 1 (EU-H5N1 2021)	A-Group 1 (EU-H5N1 2021)	A-2.3.4.4b	A-Group 1 (EU-H5N1 2021)	A-Group 1 (EU-H5N1 2021)	A-Group 1 (EU-H5N1 2021)	A-Group 1 (EU-H5N1 2021)	EPI2008677	G01
A/chicken/Michigan/22-008890-006-original/2022(H5N1)2022.219	domestic gal	North America	H-Group8 (NA-LP-15~20 Group A)	E-Group5 (NA-LP-17~20)	H-Group8 (NA-LP-18~21)	A-2.3.4.4b	E-Group5 (NA-LP 2015~2021)	A-Group 1 (EU-H5N1 2021)	A-Group 1 (EU-H5N1 2021)	A-Group 1 (EU-H5N1 2021)	EPI2017183	G22
A/chicken/Michigan/22-011121-001-original/2022(H5N1)2022.274	domestic gal	North America	H-Group8 (NA-LP-15~20 Group A)	A-Group 1 (EU-H5N1 2021)	A-Group 1 (EU-H5N1 2021)	A-2.3.4.4b	E-Group5 (NA-LP 2015~2021)	A-Group 1 (EU-H5N1 2021)	A-Group 1 (EU-H5N1 2021)	A-Group 1 (EU-H5N1 2021)	EPI2179756	G26
A/chicken/Michigan/22-011121-003-original/2022(H5N1)2022.274	domestic gal	North America	H-Group8 (NA-LP-15~20 Group A)	A-Group 1 (EU-H5N1 2021)	A-Group 1 (EU-H5N1 2021)	A-2.3.4.4b	E-Group5 (NA-LP 2015~2021)	A-Group 1 (EU-H5N1 2021)	A-Group 1 (EU-H5N1 2021)	A-Group 1 (EU-H5N1 2021)	EPI2179772	G26
A/chicken/Michigan/22-013961-001-original/2022(H5N1)2022.337	domestic gal	North America	H-Group8 (NA-LP-15~20 Group A)	E-Group5 (NA-LP-17~20)	H-Group8 (NA-LP-18~21)	A-2.3.4.4b	E-Group5 (NA-LP 2015~2021)	A-Group 1 (EU-H5N1 2021)	A-Group 1 (EU-H5N1 2021)	A-Group 1 (EU-H5N1 2021)	EPI2182055	G22
A/chicken/Minnesota/22-009181-001-original/2022(H5N1)2022.227	domestic gal	North America	H-Group8 (NA-LP-15~20 Group A)	A-Group 1 (EU-H5N1 2021)	A-Group 1 (EU-H5N1 2021)	A-2.3.4.4b	E-Group5 (NA-LP 2015~2021)	A-Group 1 (EU-H5N1 2021)	A-Group 1 (EU-H5N1 2021)	A-Group 1 (EU-H5N1 2021)	EPI2029326	G26
A/chicken/Minnesota/22-009735-001-original/2022(H5N1)2022.238	domestic gal	North America	H-Group8 (NA-LP-15~20 Group A)	A-Group 1 (EU-H5N1 2021)	A-Group 1 (EU-H5N1 2021)	A-2.3.4.4b	E-Group5 (NA-LP 2015~2021)	A-Group 1 (EU-H5N1 2021)	A-Group 1 (EU-H5N1 2021)	A-Group 1 (EU-H5N1 2021)	EPI2053720	G26
A/chicken/Minnesota/22-010928-001-original/2022(H5N1)2022.274	domestic gal	North America	I-Group9 (NA-LP 15~20 GroupB)	F-Group6 (NA-LP 15~16)	A-Group 1 (EU-H5N1 2021)	A-2.3.4.4b	E-Group5 (NA-LP 2015~2021)	A-Group 1 (EU-H5N1 2021)	A-Group 1 (EU-H5N1 2021)	F-Group6 (EU H13)	EPI2179580	G30
A/chicken/Minnesota/22-010993-001-original/2022(H5N1)2022.271	domestic gal	North America	I-Group9 (NA-LP 15~20 GroupB)	F-Group6 (NA-LP 15~16)	A-Group 1 (EU-H5N1 2021)	A-2.3.4.4b	E-Group5 (NA-LP 2015~2021)	A-Group 1 (EU-H5N1 2021)	A-Group 1 (EU-H5N1 2021)	F-Group6 (EU H13)	EPI2179692	G30
A/chicken/Minnesota/22-010993-004-original/2022(H5N1)2022.271	domestic gal	North America	I-Group9 (NA-LP 15~20 GroupB)	F-Group6 (NA-LP 15~16)	A-Group 1 (EU-H5N1 2021)	A-2.3.4.4b	E-Group5 (NA-LP 2015~2021)	A-Group 1 (EU-H5N1 2021)	A-Group 1 (EU-H5N1 2021)	F-Group6 (EU H13)	EPI2179700	G30
A/chicken/Minnesota/22-010994-001-original/2022(H5N1)2022.271	domestic gal	North America	H-Group8 (NA-LP-15~20 Group A)	A-Group 1 (EU-H5N1 2021)	A-Group 1 (EU-H5N1 2021)	A-2.3.4.4b	E-Group5 (NA-LP 2015~2021)	A-Group 1 (EU-H5N1 2021)	A-Group 1 (EU-H5N1 2021)	A-Group 1 (EU-H5N1 2021)	EPI2179876	G26
A/chicken/Minnesota/22-010994-002-original/2022(H5N1)2022.271	domestic gal	North America	H-Group8 (NA-LP-15~20 Group A)	A-Group 1 (EU-H5N1 2021)	A-Group 1 (EU-H5N1 2021)	A-2.3.4.4b	E-Group5 (NA-LP 2015~2021)	A-Group 1 (EU-H5N1 2021)	A-Group 1 (EU-H5N1 2021)	A-Group 1 (EU-H5N1 2021)	EPI2179708	G26
A/chicken/Missouri/22-006569-001/2022(H5N1)2022.164	domestic gal	North America	A-Group 1 (EU-H5N1 2021)	A-Group 1 (EU-H5N1 2021)	A-Group 1 (EU-H5N1 2021)	A-2.3.4.4b	A-Group 1 (EU-H5N1 2021)	A-Group 1 (EU-H5N1 2021)	A-Group 1 (EU-H5N1 2021)	A-Group 1 (EU-H5N1 2021)	EPI2008789	G01
A/chicken/Missouri/22-006569-002/2022(H5N1)2022.164	domestic gal	North America	A-Group 1 (EU-H5N1 2021)	A-Group 1 (EU-H5N1 2021)	A-Group 1 (EU-H5N1 2021)	A-2.3.4.4b	A-Group 1 (EU-H5N1 2021)	A-Group 1 (EU-H5N1 2021)	A-Group 1 (EU-H5N1 2021)	A-Group 1 (EU-H5N1 2021)	EPI2008797	G01
A/chicken/Missouri/22-006639-001/2022(H5N1)2022.167	domestic gal	North America	A-Group 1 (EU-H5N1 2021)	A-Group 1 (EU-H5N1 2021)	A-Group 1 (EU-H5N1 2021)	A-2.3.4.4b	A-Group 1 (EU-H5N1 2021)	A-Group 1 (EU-H5N1 2021)	A-Group 1 (EU-H5N1 2021)	A-Group 1 (EU-H5N1 2021)	EPI2008821	G01
A/chicken/Missouri/22-006639-001-original/2022(H5N1)2022.167	domestic gal	North America	A-Group 1 (EU-H5N1 2021)	A-Group 1 (EU-H5N1 2021)	A-Group 1 (EU-H5N1 2021)	A-2.3.4.4b	A-Group 1 (EU-H5N1 2021)	A-Group 1 (EU-H5N1 2021)	A-Group 1 (EU-H5N1 2021)	A-Group 1 (EU-H5N1 2021)	EPI2013901	G01
A/chicken/Missouri/22-007677-001-original/2022(H5N1)2022.197	domestic gal	North America	A-Group 1 (EU-H5N1 2021)	A-Group 1 (EU-H5N1 2021)	A-Group 1 (EU-H5N1 2021)	A-2.3.4.4b	A-Group 1 (EU-H5N1 2021)	A-Group 1 (EU-H5N1 2021)	A-Group 1 (EU-H5N1 2021)	A-Group 1 (EU-H5N1 2021)	EPI2014109	G01
A/chicken/Missouri/22-007677-002-original/2022(H5N1)2022.197	domestic gal	North America	A-Group 1 (EU-H5N1 2021)	A-Group 1 (EU-H5N1 2021)	A-Group 1 (EU-H5N1 2021)	A-2.3.4.4b	A-Group 1 (EU-H5N1 2021)	A-Group 1 (EU-H5N1 2021)	A-Group 1 (EU-H5N1 2021)	A-Group 1 (EU-H5N1 2021)	EPI2014117	G01
A/chicken/Missouri/22-009192-002-original/2022(H5N1)2022.227	domestic gal	North America	H-Group8 (NA-LP-15~20 Group A)	A-Group 1 (EU-H5N1 2021)	A-Group 1 (EU-H5N1 2021)	A-2.3.4.4b	E-Group5 (NA-LP 2015~2021)	A-Group 1 (EU-H5N1 2021)	A-Group 1 (EU-H5N1 2021)	A-Group 1 (EU-H5N1 2021)	EPI2034985	G26
A/chicken/Montana/22-010445-001-original/2022(H5N1)2022.258	domestic gal	North America	J-Group10 (NA-LP 15~20 Group C)	A-Group 1 (EU-H5N1 2021)	A-Group 1 (EU-H5N1 2021)	A-2.3.4.4b	E-Group5 (NA-LP 2015~2021)	A-Group 1 (EU-H5N1 2021)	A-Group 1 (EU-H5N1 2021)	A-Group 1 (EU-H5N1 2021)	EPI2074916	G32
A/chicken/Montana/22-010445-003-original/2022(H5N1)2022.258	domestic gal	North America	J-Group10 (NA-LP 15~20 Group C)	A-Group 1 (EU-H5N1 2021)	A-Group 1 (EU-H5N1 2021)	A-2.3.4.4b	E-Group5 (NA-LP 2015~2021)	A-Group 1 (EU-H5N1 2021)	A-Group 1 (EU-H5N1 2021)	A-Group 1 (EU-H5N1 2021)	EPI2074924	G32
A/chicken/Montana/22-010923-004-original/2022(H5N1)2022.268	domestic gal	North America	J-Group10 (NA-LP 15~20 Group C)	A-Group 1 (EU-H5N1 2021)	A-Group 1 (EU-H5N1 2021)	A-2.3.4.4b	E-Group5 (NA-LP 2015~2021)	A-Group 1 (EU-H5N1 2021)	A-Group 1 (EU-H5N1 2021)	A-Group 1 (EU-H5N1 2021)	EPI2179788	G32
A/chicken/Montana/22-010923-005-original/2022(H5N1)2022.268	domestic gal	North America	J-Group10 (NA-LP 15~20 Group C)	A-Group 1 (EU-H5N1 2021)	A-Group 1 (EU-H5N1 2021)	A-2.3.4.4b	E-Group5 (NA-LP 2015~2021)	A-Group 1 (EU-H5N1 2021)	A-Group 1 (EU-H5N1 2021)	A-Group 1 (EU-H5N1 2021)	EPI2179572	G32
A/chicken/Nebraska/22-007805-001-original/2022(H5N1)2022.197	domestic gal	North America	H-Group8 (NA-LP-15~20 Group A)	A-Group 1 (EU-H5N1 2021)	A-Group 1 (EU-H5N1 2021)	A-2.3.4.4b	E-Group5 (NA-LP 2015~2021)	A-Group 1 (EU-H5N1 2021)	A-Group 1 (EU-H5N1 2021)	A-Group 1 (EU-H5N1 2021)	EPI2014125	G26
A/chicken/Nebraska/22-008467-001-original/2022(H5N1)2022.216	domestic gal	North America	A-Group 1 (EU-H5N1 2021)	A-Group 1 (EU-H5N1 2021)	A-Group 1 (EU-H5N1 2021)	A-2.3.4.4b	A-Group 1 (EU-H5N1 2021)	A-Group 1 (EU-H5N1 2021)	A-Group 1 (EU-H5N1 2021)	A-Group 1 (EU-H5N1 2021)	EPI2017023	G01
A/chicken/Nebraska/22-009006-001-original/2022(H5N1)2022.222	domestic gal	North America	A-Group 1 (EU-H5N1 2021)	A-Group 1 (EU-H5N1 2021)	A-Group 1 (EU-H5N1 2021)	A-2.3.4.4b	A-Group 1 (EU-H5N1 2021)	A-Group 1 (EU-H5N1 2021)	A-Group 1 (EU-H5N1 2021)	A-Group 1 (EU-H5N1 2021)	EPI2017199	G01
A/chicken/Nebraska/22-009190-002-original/2022(H5N1)2022.225	domestic gal	North America	A-Group 1 (EU-H5N1 2021)	A-Group 1 (EU-H5N1 2021)	A-Group 1 (EU-H5N1 2021)	A-2.3.4.4b	A-Group 1 (EU-H5N1 2021)	A-Group 1 (EU-H5N1 2021)	A-Group 1 (EU-H5N1 2021)	A-Group 1 (EU-H5N1 2021)	EPI2029366	G01
A/chicken/Nebraska/22-010155-001-original/2022(H5N1)2022.244	domestic gal	North America	A-Group 1 (EU-H5N1 2021)	A-Group 1 (EU-H5N1 2021)	A-Group 1 (EU-H5N1 2021)	A-2.3.4.4b	A-Group 1 (EU-H5N1 2021)	A-Group 1 (EU-H5N1 2021)	A-Group 1 (EU-H5N1 2021)	A-Group 1 (EU-H5N1 2021)	EPI2074748	G01
A/chicken/Nebraska/22-010905-001-original/2022(H5N1)2022.274	domestic gal	North America	H-Group8 (NA-LP-15~20 Group A)	A-Group 1 (EU-H5N1 2021)	A-Group 1 (EU-H5N1 2021)	A-2.3.4.4b	E-Group5 (NA-LP 2015~2021)	A-Group 1 (EU-H5N1 2021)	A-Group 1 (EU-H5N1 2021)	A-Group 1 (EU-H5N1 2021)	EPI2179564	G26
A/chicken/Netherlands/20019879-001005/2020(H5N1)2020.951	domestic gal	West Europe	A-Group 1 (EU-H5N1 2021)	A-Group 1 (EU-H5N1 2021)	A-Group 1 (EU-H5N1 2021)	A-2.3.4.4b	A-Group 1 (EU-H5N1 2021)	A-Group 1 (EU-H5N1 2021)	A-Group 1 (EU-H5N1 2021)	A-Group 1 (EU-H5N1 2021)	EPI1838673	G01
A/chicken/Netherlands/21037233-001/2021(H5N1)2021.805	domestic gal	West Europe	C-Group3 (RU-LP 2018~2019)	A-Group 1 (EU-H5N1 2021)	A-Group 1 (EU-H5N1 2021)	A-2.3.4.4b	A-Group 1 (EU-H5N1 2021)	A-Group 1 (EU-H5N1 2021)	A-Group 1 (EU-H5N1 2021)	A-Group 1 (EU-H5N1 2021)	EPI1923252	G04
A/chicken/Netherlands/21037287-006010/2021(H5N1)2021.814	domestic gal	West Europe	C-Group3 (RU-LP 2018~2019)	A-Group 1 (EU-H5N1 2021)	A-Group 1 (EU-H5N1 2021)	A-2.3.4.4b	A-Group 1 (EU-H5N1 2021)	A-Group 1 (EU-H5N1 2021)	A-Group 1 (EU-H5N1 2021)	A-Group 1 (EU-H5N1 2021)	EPI1923244	G04
A/chicken/Netherlands/21037708-006010/2021(H5N1)2021.827	domestic gal	West Europe	C-Group3 (RU-LP 2018~2019)	A-Group 1 (EU-H5N1 2021)	A-Group 1 (EU-H5N1 2021)	A-2.3.4.4b	A-Group 1 (EU-H5N1 2021)	A-Group 1 (EU-H5N1 2021)	A-Group 1 (EU-H5N1 2021)	A-Group 1 (EU-H5N1 2021)	EPI1924141	G04
A/chicken/Netherlands/21037750-001005/2021(H5N1)2021.830	domestic gal	West Europe	A-Group 1 (EU-H5N1 2021)	A-Group 1 (EU-H5N1 2021)	A-Group 1 (EU-H5N1 2021)	A-2.3.4.4b	A-Group 1 (EU-H5N1 2021)	A-Group 1 (EU-H5N1 2021)	A-Group 1 (EU-H5N1 2021)	A-Group 1 (EU-H5N1 2021)	EPI1925372	G01
A/chicken/Netherlands/21037907-006010/2021(H5N1)2021.836	domestic gal	West Europe	C-Group3 (RU-LP 2018~2019)	A-Group 1 (EU-H5N1 2021)	A-Group 1 (EU-H5N1 2021)	A-2.3.4.4b	A-Group 1 (EU-H5N1 2021)	A-Group 1 (EU-H5N1 2021)	A-Group 1 (EU-H5N1 2021)	A-Group 1 (EU-H5N1 2021)	EPI1927109	G04
A/chicken/Netherlands/21038165-006010/2021(H5N1)2021.849	domestic gal	West Europe	A-Group 1 (EU-H5N1 2021)	A-Group 1 (EU-H5N1 2021)	A-Group 1 (EU-H5N1 2021)	A-2.3.4.4b	A-Group 1 (EU-H5N1 2021)	A-Group 1 (EU-H5N1 2021)	A-Group 1 (EU-H5N1 2021)	A-Group 1 (EU-H5N1 2021)	EPI1925532	G01
A/chicken/Netherlands/21038675-001005/2021(H5N1)2021.868	domestic gal	West Europe	A-Group 1 (EU-H5N1 2021)	A-Group 1 (EU-H5N1 2021)	A-Group 1 (EU-H5N1 2021)	A-2.3.4.4b	A-Group 1 (EU-H5N1 2021)	A-Group 1 (EU-H5N1 2021)	A-Group 1 (EU-H5N1 2021)	A-Group 1 (EU-H5N1 2021)	EPI1927117	G01
A/chicken/Netherlands/22001401-001005/2022(H5N1)2022.058	domestic gal	West Europe	C-Group3 (RU-LP 2018~2019)	A-Group 1 (EU-H5N1 2021)	A-Group 1 (EU-H5N1 2021)	A-2.3.4.4b	A-Group 1 (EU-H5N1 2021)	A-Group 1 (EU-H5N1 2021)	A-Group 1 (EU-H5N1 2021)	A-Group 1 (EU-H5N1 2021)	EPI1965237	G04
A/chicken/New_York/22-009324-002-original/2022(H5N1)2022.236	domestic gal	North America	A-Group 1 (EU-H5N1 2021)	A-Group 1 (EU-H5N1 2021)	A-Group 1 (EU-H5N1 2021)	A-2.3.4.4b	A-Group 1 (EU-H5N1 2021)	A-Group 1 (EU-H5N1 2021)	A-Group 1 (EU-H5N1 2021)	A-Group 1 (EU-H5N1 2021)	EPI2035121	G01
A/chicken/New_York/22-010200-002-original/2022(H5N1)2022.255	domestic gal	North America	H-Group8 (NA-LP-15~20 Group A)	E-Group5 (NA-LP-17~20)	A-Group 1 (EU-H5N1 2021)	A-2.3.4.4b	E-Group5 (NA-LP 2015~2021)	A-Group 1 (EU-H5N1 2021)	A-Group 1 (EU-H5N1 2021)	A-Group 1 (EU-H5N1 2021)	EPI2074788	G23
A/chicken/New_York/22-010321-001-original/2022(H5N1)2022.255	domestic gal	North America	H-Group8 (NA-LP-15~20 Group A)	E-Group5 (NA-LP-17~20)	H-Group8 (NA-LP-18~21)	A-2.3.4.4b	E-Group5 (NA-LP 2015~2021)	A-Group 1 (EU-H5N1 2021)	A-Group 1 (EU-H5N1 2021)	A-Group 1 (EU-H5N1 2021)	EPI2074852	G22
A/chicken/New_York/22-010321-002-original/2022(H5N1)2022.255	domestic gal	North America	H-Group8 (NA-LP-15~20 Group A)	E-Group5 (NA-LP-17~20)	H-Group8 (NA-LP-18~21)	A-2.3.4.4b	E-Group5 (NA-LP 2015~2021)	A-Group 1 (EU-H5N1 2021)	A-Group 1 (EU-H5N1 2021)	A-Group 1 (EU-H5N1 2021)	EPI2074860	G22
A/chicken/Niger/22VIR1409-13/2022(H5N1)2022.000	domestic gal	Africa	A-Group 1 (EU-H5N1 2021)	A-Group 1 (EU-H5N1 2021)	A-Group 1 (EU-H5N1 2021)	A-2.3.4.4b	A-Group 1 (EU-H5N1 2021)	A-Group 1 (EU-H5N1 2021)	A-Group 1 (EU-H5N1 2021)	A-Group 1 (EU-H5N1 2021)	EPI1995180	G01
A/chicken/Niger/22VIR1409-23/2022(H5N1)2022.000	domestic gal	Africa	A-Group 1 (EU-H5N1 2021)	A-Group 1 (EU-H5N1 2021)	A-Group 1 (EU-H5N1 2021)	A-2.3.4.4b	A-Group 1 (EU-H5N1 2021)	A-Group 1 (EU-H5N1 2021)	A-Group 1 (EU-H5N1 2021)	A-Group 1 (EU-H5N1 2021)	EPI1995188	G01
A/chicken/Niger/22VIR1409-5/2022(H5N1)2022.000	domestic gal	Africa	A-Group 1 (EU-H5N1 2021)	A-Group 1 (EU-H5N1 2021)	A-Group 1 (EU-H5N1 2021)	A-2.3.4.4b	A-Group 1 (EU-H5N1 2021)	A-Group 1 (EU-H5N1 2021)	A-Group 1 (EU-H5N1 2021)	A-Group 1 (EU-H5N1 2021)	EPI1995212	G01
A/chicken/Niger/22VIR1409-9/2022(H5N1)2022.000	domestic gal	Africa	A-Group 1 (EU-H5N1 2021)	A-Group 1 (EU-H5N1 2021)	A-Group 1 (EU-H5N1 2021)	A-2.3.4.4b	A-Group 1 (EU-H5N1 2021)	A-Group 1 (EU-H5N1 2021)	A-Group 1 (EU-H5N1 2021)	A-Group 1 (EU-H5N1 2021)	EPI1995220	G01
A/chicken/Nigeria/VRD21-102_21VIR2370-424/2021(H5N1)2021.162	domestic gal	Africa	A-Group 1 (EU-H5N1 2021)	A-Group 1 (EU-H5N1 2021)	A-Group 1 (EU-H5N1 2021)	A-2.3.4.4b	A-Group 1 (EU-H5N1 2021)	A-Group 1 (EU-H5N1 2021)	A-Group 1 (EU-H5N1 2021)	A-Group 1 (EU-H5N1 2021)	EPI1896058	G01
A/chicken/Nigeria/VRD21-109_21VIR2370-425/2021(H5N1)2021.162	domestic gal	Africa	A-Group 1 (EU-H5N1 2021)	A-Group 1 (EU-H5N1 2021)	A-Group 1 (EU-H5N1 2021)	A-2.3.4.4b	A-Group 1 (EU-H5N1 2021)	A-Group 1 (EU-H5N1 2021)	A-Group 1 (EU-H5N1 2021)	A-Group 1 (EU-H5N1 2021)	EPI1896066	G01
A/chicken/Nigeria/VRD21-98_21VIR2288-6/2021(H5N1)2021.115	domestic gal	Africa	A-Group 1 (EU-H5N1 2021)	A-Group 1 (EU-H5N1 2021)	A-Group 1 (EU-H5N1 2021)	A-2.3.4.4b	A-Group 1 (EU-H5N1 2021)	A-Group 1 (EU-H5N1 2021)	A-Group 1 (EU-H5N1 2021)	A-Group 1 (EU-H5N1 2021)	EPI1896085	G01
A/chicken/NL/FAV-0033/2021(H5N1)2021.970	domestic gal	North America	A-Group 1 (EU-H5N1 2021)	A-Group 1 (EU-H5N1 2021)	A-Group 1 (EU-H5N1 2021)	A-2.3.4.4b	A-Group 1 (EU-H5N1 2021)	A-Group 1 (EU-H5N1 2021)	A-Group 1 (EU-H5N1 2021)	A-Group 1 (EU-H5N1 2021)	EPI2049865	G01
A/chicken/North_Carolina/22-010298-001-original/2022(H5N1)2022.255	domestic gal	North America	A-Group 1 (EU-H5N1 2021)	A-Group 1 (EU-H5N1 2021)	A-Group 1 (EU-H5N1 2021)	A-2.3.4.4b	A-Group 1 (EU-H5N1 2021)	A-Group 1 (EU-H5N1 2021)	A-Group 1 (EU-H5N1 2021)	A-Group 1 (EU-H5N1 2021)	EPI2074812	G01
A/chicken/North_Carolina/22-010298-002-original/2022(H5N1)2022.255	domestic gal	North America	A-Group 1 (EU-H5N1 2021)	A-Group 1 (EU-H5N1 2021)	A-Group 1 (EU-H5N1 2021)	A-2.3.4.4b	A-Group 1 (EU-H5N1 2021)	A-Group 1 (EU-H5N1 2021)	A-Group 1 (EU-H5N1 2021)	A-Group 1 (EU-H5N1 2021)	EPI2074820	G01
A/chicken/North_Carolina/22-010299-002-original/2022(H5N1)2022.255	domestic gal	North America	A-Group 1 (EU-H5N1 2021)	A-Group 1 (EU-H5N1 2021)	A-Group 1 (EU-H5N1 2021)	A-2.3.4.4b	A-Group 1 (EU-H5N1 2021)	A-Group 1 (EU-H5N1 2021)	A-Group 1 (EU-H5N1 2021)	A-Group 1 (EU-H5N1 2021)	EPI2074828	G01
A/chicken/North_Carolina/22-010929-001-original/2022(H5N1)2022.274	domestic gal	North America	A-Group 1 (EU-H5N1 2021)	A-Group 1 (EU-H5N1 2021)	A-Group 1 (EU-H5N1 2021)	A-2.3.4.4b	A-Group 1 (EU-H5N1 2021)	A-Group 1 (EU-H5N1 2021)	A-Group 1 (EU-H5N1 2021)	A-Group 1 (EU-H5N1 2021)	EPI2179612	G01
A/chicken/North_Carolina/22-010929-002-original/2022(H5N1)2022.274	domestic gal	North America	A-Group 1 (EU-H5N1 2021)	A-Group 1 (EU-H5N1 2021)	A-Group 1 (EU-H5N1 2021)	A-2.3.4.4b	A-Group 1 (EU-H5N1 2021)	A-Group 1 (EU-H5N1 2021)	A-Group 1 (EU-H5N1 2021)	A-Group 1 (EU-H5N1 2021)	EPI2179620	G01
A/chicken/North_Dakota/22-009337-002-original/2022(H5N1)2022.236	domestic gal	North America	I-Group9 (NA-LP 15~20 GroupB)	A-Group 1 (EU-H5N1 2021)	A-Group 1 (EU-H5N1 2021)	A-2.3.4.4b	E-Group5 (NA-LP 2015~2021)	A-Group 1 (EU-H5N1 2021)	A-Group 1 (EU-H5N1 2021)	A-Group 1 (EU-H5N1 2021)	EPI2035241	G27
A/chicken/North_Dakota/22-009677-001-original/2022(H5N1)2022.241	domestic gal	North America	H-Group8 (NA-LP-15~20 Group A)	A-Group 1 (EU-H5N1 2021)	A-Group 1 (EU-H5N1 2021)	A-2.3.4.4b	E-Group5 (NA-LP 2015~2021)	A-Group 1 (EU-H5N1 2021)	A-Group 1 (EU-H5N1 2021)	A-Group 1 (EU-H5N1 2021)	EPI2053688	G26
A/chicken/North_Dakota/22-010141-001-original/2022(H5N1)2022.255	domestic gal	North America	I-Group9 (NA-LP 15~20 GroupB)	A-Group 1 (EU-H5N1 2021)	A-Group 1 (EU-H5N1 2021)	A-2.3.4.4b	E-Group5 (NA-LP 2015~2021)	A-Group 1 (EU-H5N1 2021)	A-Group 1 (EU-H5N1 2021)	A-Group 1 (EU-H5N1 2021)	EPI2074684	G27
A/chicken/North_Dakota/22-010657-001-original/2022(H5N1)2022.260	domestic gal	North America	A-Group 1 (EU-H5N1 2021)	A-Group 1 (EU-H5N1 2021)	A-Group 1 (EU-H5N1 2021)	A-2.3.4.4b	E-Group5 (NA-LP 2015~2021)	A-Group 1 (EU-H5N1 2021)	A-Group 1 (EU-H5N1 2021)	A-Group 1 (EU-H5N1 2021)	EPI2179284	G29
A/chicken/North_Dakota/22-010977-001-original/2022(H5N1)2022.271	domestic gal	North America	H-Group8 (NA-LP-15~20 Group A)	A-Group 1 (EU-H5N1 2021)	A-Group 1 (EU-H5N1 2021)	A-2.3.4.4b	E-Group5 (NA-LP 2015~2021)	A-Group 1 (EU-H5N1 2021)	A-Group 1 (EU-H5N1 2021)	A-Group 1 (EU-H5N1 2021)	EPI2179644	G26
A/chicken/North_Dakota/22-010977-002-original/2022(H5N1)2022.271	domestic gal	North America	H-Group8 (NA-LP-15~20 Group A)	A-Group 1 (EU-H5N1 2021)	A-Group 1 (EU-H5N1 2021)	A-2.3.4.4b	E-Group5 (NA-LP 2015~2021)	A-Group 1 (EU-H5N1 2021)	A-Group 1 (EU-H5N1 2021)	A-Group 1 (EU-H5N1 2021)	EPI2179652	G26
A/chicken/North_Dakota/22-011109-001-original/2022(H5N1)2022.274	domestic gal	North America	H-Group8 (NA-LP-15~20 Group A)	A-Group 1 (EU-H5N1 2021)	A-Group 1 (EU-H5N1 2021)	A-2.3.4.4b	E-Group5 (NA-LP 2015~2021)	A-Group 1 (EU-H5N1 2021)	A-Group 1 (EU-H5N1 2021)	A-Group 1 (EU-H5N1 2021)	EPI2179740	G26
A/chicken/North_Dakota/22-011286-001-original/2022(H5N1)2022.277	domestic gal	North America	H-Group8 (NA-LP-15~20 Group A)	A-Group 1 (EU-H5N1 2021)	A-Group 1 (EU-H5N1 2021)	A-2.3.4.4b	E-Group5 (NA-LP 2015~2021)	A-Group 1 (EU-H5N1 2021)	A-Group 1 (EU-H5N1 2021)	A-Group 1 (EU-H5N1 2021)	EPI2179852	G26
A/chicken/Ohio/22-009419-001-original/2022(H5N1)2022.230	domestic gal	North America	H-Group8 (NA-LP-15~20 Group A)	E-Group5 (NA-LP-17~20)	H-Group8 (NA-LP-18~21)	A-2.3.4.4b	E-Group5 (NA-LP 2015~2021)	A-Group 1 (EU-H5N1 2021)	A-Group 1 (EU-H5N1 2021)	A-Group 1 (EU-H5N1 2021)	EPI2050365	G22
A/chicken/Orenburg/46-1V/2021(H5N1)2021.786	domestic gal	North Asia	A-Group 1 (EU-H5N1 2021)	A-Group 1 (EU-H5N1 2021)	A-Group 1 (EU-H5N1 2021)	A-2.3.4.4b	A-Group 1 (EU-H5N1 2021)	A-Group 1 (EU-H5N1 2021)	A-Group 1 (EU-H5N1 2021)	A-Group 1 (EU-H5N1 2021)	EPI1957945	G01
A/chicken/Orenburg/46-2V/2021(H5N1)2021.786	domestic gal	North Asia	A-Group 1 (EU-H5N1 2021)	A-Group 1 (EU-H5N1 2021)	A-Group 1 (EU-H5N1 2021)	A-2.3.4.4b	A-Group 1 (EU-H5N1 2021)	A-Group 1 (EU-H5N1 2021)	A-Group 1 (EU-H5N1 2021)	A-Group 1 (EU-H5N1 2021)	EPI1957953	G01
A/chicken/Orenburg/73-5V/2021(H5N1)2021.819	domestic gal	North Asia	A-Group 1 (EU-H5N1 2021)	A-Group 1 (EU-H5N1 2021)	A-Group 1 (EU-H5N1 2021)	A-2.3.4.4b	A-Group 1 (EU-H5N1 2021)	A-Group 1 (EU-H5N1 2021)	A-Group 1 (EU-H5N1 2021)	A-Group 1 (EU-H5N1 2021)	EPI1958065	G01
A/chicken/Orenburg/73-6V/2021(H5N1)2021.819	domestic gal	North Asia	A-Group 1 (EU-H5N1 2021)	A-Group 1 (EU-H5N1 2021)	A-Group 1 (EU-H5N1 2021)	A-2.3.4.4b	A-Group 1 (EU-H5N1 2021)	A-Group 1 (EU-H5N1 2021)	A-Group 1 (EU-H5N1 2021)	A-Group 1 (EU-H5N1 2021)	EPI1958073	G01
A/chicken/Orenburg/73-7V/2021(H5N1)2021.819	domestic gal	North Asia	A-Group 1 (EU-H5N1 2021)	A-Group 1 (EU-H5N1 2021)	A-Group 1 (EU-H5N1 2021)	A-2.3.4.4b	A-Group 1 (EU-H5N1 2021)	A-Group 1 (EU-H5N1 2021)	A-Group 1 (EU-H5N1 2021)	A-Group 1 (EU-H5N1 2021)	EPI1958081	G01
A/chicken/Pennsylvania/22-012092-006-original/2022(H5N1)2022.296	domestic gal	North America	A-Group 1 (EU-H5N1 2021)	A-Group 1 (EU-H5N1 2021)	A-Group 1 (EU-H5N1 2021)	A-2.3.4.4b	A-Group 1 (EU-H5N1 2021)	A-Group 1 (EU-H5N1 2021)	A-Group 1 (EU-H5N1 2021)	A-Group 1 (EU-H5N1 2021)	EPI2181839	G01
A/chicken/Pennsylvania/22-012092-010-original/2022(H5N1)2022.296	domestic gal	North America	A-Group 1 (EU-H5N1 2021)	A-Group 1 (EU-H5N1 2021)	A-Group 1 (EU-H5N1 2021)	A-2.3.4.4b	A-Group 1 (EU-H5N1 2021)	A-Group 1 (EU-H5N1 2021)	A-Group 1 (EU-H5N1 2021)	A-Group 1 (EU-H5N1 2021)	EPI2182151	G01
A/chicken/Poland/H071_22VIR2515-6/2022(H5N1)2022.060	domestic gal	East and Central Europe	C-Group3 (RU-LP 2018~2019)	A-Group 1 (EU-H5N1 2021)	A-Group 1 (EU-H5N1 2021)	A-2.3.4.4b	A-Group 1 (EU-H5N1 2021)	A-Group 1 (EU-H5N1 2021)	A-Group 1 (EU-H5N1 2021)	A-Group 1 (EU-H5N1 2021)	EPI2014961	G04
A/chicken/Poland/H157_22VIR2515-3/2022(H5N1)2022.132	domestic gal	East and Central Europe	A-Group 1 (EU-H5N1 2021)	A-Group 1 (EU-H5N1 2021)	A-Group 1 (EU-H5N1 2021)	A-2.3.4.4b	A-Group 1 (EU-H5N1 2021)	A-Group 1 (EU-H5N1 2021)	A-Group 1 (EU-H5N1 2021)	A-Group 1 (EU-H5N1 2021)	EPI2014937	G01
A/chicken/Poland/H1940-N/2021(H5N1)2021.844	domestic gal	East and Central Europe	A-Group 1 (EU-H5N1 2021)	A-Group 1 (EU-H5N1 2021)	A-Group 1 (EU-H5N1 2021)	A-2.3.4.4b	A-Group 1 (EU-H5N1 2021)	A-Group 1 (EU-H5N1 2021)	A-Group 1 (EU-H5N1 2021)	A-Group 1 (EU-H5N1 2021)	EPI1937647	G01
A/chicken/Rostov-on-Don/159-1V/2021(H5N1)2021.948	domestic gal	East and Central Europe	F-group6 (RU-LP 2019~2020)	A-Group 1 (EU-H5N1 2021)	A-Group 1 (EU-H5N1 2021)	A-2.3.4.4b	A-Group 1 (EU-H5N1 2021)	A-Group 1 (EU-H5N1 2021)	A-Group 1 (EU-H5N1 2021)	A-Group 1 (EU-H5N1 2021)	EPI1962992	G05
A/chicken/Rostov-on-Don/159-2V/2021(H5N1)2021.948	domestic gal	East and Central Europe	F-group6 (RU-LP 2019~2020)	A-Group 1 (EU-H5N1 2021)	A-Group 1 (EU-H5N1 2021)	A-2.3.4.4b	A-Group 1 (EU-H5N1 2021)	A-Group 1 (EU-H5N1 2021)	A-Group 1 (EU-H5N1 2021)	A-Group 1 (EU-H5N1 2021)	EPI1963000	G05
A/chicken/Rostov-on-Don/159-3V/2021(H5N1)2021.948	domestic gal	East and Central Europe	F-group6 (RU-LP 2019~2020)	A-Group 1 (EU-H5N1 2021)	A-Group 1 (EU-H5N1 2021)	A-2.3.4.4b	A-Group 1 (EU-H5N1 2021)	A-Group 1 (EU-H5N1 2021)	A-Group 1 (EU-H5N1 2021)	A-Group 1 (EU-H5N1 2021)	EPI1963008	G05
A/chicken/Rostov-on-Don/159-4V/2021(H5N1)2021.948	domestic gal	East and Central Europe	F-group6 (RU-LP 2019~2020)	A-Group 1 (EU-H5N1 2021)	A-Group 1 (EU-H5N1 2021)	A-2.3.4.4b	A-Group 1 (EU-H5N1 2021)	A-Group 1 (EU-H5N1 2021)	A-Group 1 (EU-H5N1 2021)	A-Group 1 (EU-H5N1 2021)	EPI1963016	G05
A/chicken/Rostov-on-Don/159-5V/2021(H5N1)2021.948	domestic gal	East and Central Europe	F-group6 (RU-LP 2019~2020)	A-Group 1 (EU-H5N1 2021)	A-Group 1 (EU-H5N1 2021)	A-2.3.4.4b	A-Group 1 (EU-H5N1 2021)	A-Group 1 (EU-H5N1 2021)	A-Group 1 (EU-H5N1 2021)	A-Group 1 (EU-H5N1 2021)	EPI1963024	G05
A/chicken/Rostov-on-Don/159-6V/2021(H5N1)2021.948	domestic gal	East and Central Europe	F-group6 (RU-LP 2019~2020)	A-Group 1 (EU-H5N1 2021)	A-Group 1 (EU-H5N1 2021)	A-2.3.4.4b	A-Group 1 (EU-H5N1 2021)	A-Group 1 (EU-H5N1 2021)	A-Group 1 (EU-H5N1 2021)	A-Group 1 (EU-H5N1 2021)	EPI1963032	G05
A/chicken/Rostov-on-Don/159-7V/2021(H5N1)2021.948	domestic gal	East and Central Europe	F-group6 (RU-LP 2019~2020)	A-Group 1 (EU-H5N1 2021)	A-Group 1 (EU-H5N1 2021)	A-2.3.4.4b	A-Group 1 (EU-H5N1 2021)	A-Group 1 (EU-H5N1 2021)	A-Group 1 (EU-H5N1 2021)	A-Group 1 (EU-H5N1 2021)	EPI1963040	G05
A/chicken/Saratov/102-12V/2021(H5N1)2021.781	domestic gal	East and Central Europe	A-Group 1 (EU-H5N1 2021)	A-Group 1 (EU-H5N1 2021)	A-Group 1 (EU-H5N1 2021)	A-2.3.4.4b	A-Group 1 (EU-H5N1 2021)	A-Group 1 (EU-H5N1 2021)	A-Group 1 (EU-H5N1 2021)	A-Group 1 (EU-H5N1 2021)	EPI1958137	G01
A/chicken/Saratov/102-12V/2021(H5N1)2021.841	domestic gal	East and Central Europe	A-Group 1 (EU-H5N1 2021)	A-Group 1 (EU-H5N1 2021)	A-Group 1 (EU-H5N1 2021)	A-2.3.4.4b	A-Group 1 (EU-H5N1 2021)	A-Group 1 (EU-H5N1 2021)	A-Group 1 (EU-H5N1 2021)	A-Group 1 (EU-H5N1 2021)	EPI1958129	G01
A/chicken/Saratov/102-15V/2021(H5N1)2021.841	domestic gal	East and Central Europe	A-Group 1 (EU-H5N1 2021)	A-Group 1 (EU-H5N1 2021)	A-Group 1 (EU-H5N1 2021)	A-2.3.4.4b	A-Group 1 (EU-H5N1 2021)	A-Group 1 (EU-H5N1 2021)	A-Group 1 (EU-H5N1 2021)	A-Group 1 (EU-H5N1 2021)	EPI1958145	G01
A/chicken/Saratov/29-06V/2021(H5N1)2021.745	domestic gal	East and Central Europe	C-Group3 (RU-LP 2018~2019)	A-Group 1 (EU-H5N1 2021)	A-Group 1 (EU-H5N1 2021)	A-2.3.4.4b	A-Group 1 (EU-H5N1 2021)	A-Group 1 (EU-H5N1 2021)	A-Group 1 (EU-H5N1 2021)	A-Group 1 (EU-H5N1 2021)	EPI1922949	G04
A/chicken/Saratov/29-07V/2021(H5N1)2021.745	domestic gal	East and Central Europe	C-Group3 (RU-LP 2018~2019)	A-Group 1 (EU-H5N1 2021)	A-Group 1 (EU-H5N1 2021)	A-2.3.4.4b	A-Group 1 (EU-H5N1 2021)	A-Group 1 (EU-H5N1 2021)	A-Group 1 (EU-H5N1 2021)	A-Group 1 (EU-H5N1 2021)	EPI1922957	G04
A/chicken/Saratov/29-6V/2021(H5N1)2021.745	domestic gal	East and Central Europe	C-Group3 (RU-LP 2018~2019)	A-Group 1 (EU-H5N1 2021)	A-Group 1 (EU-H5N1 2021)	A-2.3.4.4b	A-Group 1 (EU-H5N1 2021)	A-Group 1 (EU-H5N1 2021)	A-Group 1 (EU-H5N1 2021)	A-Group 1 (EU-H5N1 2021)	EPI1957888	G04
A/chicken/Scotland/054477/2021(H5N1)2021.833	domestic gal	West Europe	C-Group3 (RU-LP 2018~2019)	A-Group 1 (EU-H5N1 2021)	A-Group 1 (EU-H5N1 2021)	A-2.3.4.4b	A-Group 1 (EU-H5N1 2021)	A-Group 1 (EU-H5N1 2021)	A-Group 1 (EU-H5N1 2021)	A-Group 1 (EU-H5N1 2021)	EPI1963392	G04
A/chicken/Senegal/21VIR1084-3/2021(H5N1)2020.975	domestic gal	Africa	A-Group 1 (EU-H5N1 2021)	A-Group 1 (EU-H5N1 2021)	A-Group 1 (EU-H5N1 2021)	A-2.3.4.4b	A-Group 1 (EU-H5N1 2021)	A-Group 1 (EU-H5N1 2021)	A-Group 1 (EU-H5N1 2021)	A-Group 1 (EU-H5N1 2021)	EPI1866449	G01
A/chicken/Senegal/21VIR1084-4/2021(H5N1)2020.975	domestic gal	Africa	A-Group 1 (EU-H5N1 2021)	A-Group 1 (EU-H5N1 2021)	A-Group 1 (EU-H5N1 2021)	A-2.3.4.4b	A-Group 1 (EU-H5N1 2021)	A-Group 1 (EU-H5N1 2021)	A-Group 1 (EU-H5N1 2021)	A-Group 1 (EU-H5N1 2021)	EPI1866457	G01
A/chicken/Senegal/21VIR1084-5/2021(H5N1)2020.975	domestic gal	Africa	A-Group 1 (EU-H5N1 2021)	A-Group 1 (EU-H5N1 2021)	A-Group 1 (EU-H5N1 2021)	A-2.3.4.4b	A-Group 1 (EU-H5N1 2021)	A-Group 1 (EU-H5N1 2021)	A-Group 1 (EU-H5N1 2021)	A-Group 1 (EU-H5N1 2021)	EPI1866465	G01
A/chicken/South_Dakota/22-008704-001-original/2022(H5N1)2022.219	domestic gal	North America	I-Group9 (NA-LP 15~20 GroupB)	F-Group6 (NA-LP 15~16)	A-Group 1 (EU-H5N1 2021)	A-2.3.4.4b	E-Group5 (NA-LP 2015~2021)	A-Group 1 (EU-H5N1 2021)	A-Group 1 (EU-H5N1 2021)	F-Group6 (EU H13)	EPI2017095	G30
A/chicken/South_Dakota/22-008704-002-original/2022(H5N1)2022.219	domestic gal	North America	I-Group9 (NA-LP 15~20 GroupB)	F-Group6 (NA-LP 15~16)	A-Group 1 (EU-H5N1 2021)	A-2.3.4.4b	E-Group5 (NA-LP 2015~2021)	A-Group 1 (EU-H5N1 2021)	A-Group 1 (EU-H5N1 2021)	F-Group6 (EU H13)	EPI2017103	G30
A/chicken/South_Dakota/22-009194-002-original/2022(H5N1)2022.227	domestic gal	North America	H-Group8 (NA-LP-15~20 Group A)	A-Group 1 (EU-H5N1 2021)	A-Group 1 (EU-H5N1 2021)	A-2.3.4.4b	E-Group5 (NA-LP 2015~2021)	A-Group 1 (EU-H5N1 2021)	A-Group 1 (EU-H5N1 2021)	A-Group 1 (EU-H5N1 2021)	EPI2035001	G26
A/chicken/Spain/1096-8_22VIR6312-35/2022(H5N1)2022.203	domestic gal	South Europe	C-Group3 (RU-LP 2018~2019)	A-Group 1 (EU-H5N1 2021)	A-Group 1 (EU-H5N1 2021)	A-2.3.4.4b	A-Group 1 (EU-H5N1 2021)	A-Group 1 (EU-H5N1 2021)	A-Group 1 (EU-H5N1 2021)	A-Group 1 (EU-H5N1 2021)	EPI2102554	G04
A/chicken/Spain/2854-5_22VIR8632-3/2022(H5N1)2022.622	domestic gal	South Europe	C-Group3 (RU-LP 2018~2019)	A-Group 1 (EU-H5N1 2021)	A-Group 1 (EU-H5N1 2021)	A-2.3.4.4b	A-Group 1 (EU-H5N1 2021)	A-Group 1 (EU-H5N1 2021)	A-Group 1 (EU-H5N1 2021)	A-Group 1 (EU-H5N1 2021)	EPI2191133	G04
A/chicken/Spain/2854-7_22VIR8632-4/2022(H5N1)2022.622	domestic gal	South Europe	C-Group3 (RU-LP 2018~2019)	A-Group 1 (EU-H5N1 2021)	A-Group 1 (EU-H5N1 2021)	A-2.3.4.4b	A-Group 1 (EU-H5N1 2021)	A-Group 1 (EU-H5N1 2021)	A-Group 1 (EU-H5N1 2021)	A-Group 1 (EU-H5N1 2021)	EPI2191141	G04
A/chicken/Spain/340-37_22VIR2142-20/2022(H5N1)2022.082	domestic gal	South Europe	C-Group3 (RU-LP 2018~2019)	A-Group 1 (EU-H5N1 2021)	A-Group 1 (EU-H5N1 2021)	A-2.3.4.4b	A-Group 1 (EU-H5N1 2021)	A-Group 1 (EU-H5N1 2021)	A-Group 1 (EU-H5N1 2021)	A-Group 1 (EU-H5N1 2021)	EPI1998218	G04
A/chicken/Spain/340-37_22VIR6312-37/2022(H5N1)2022.082	domestic gal	South Europe	C-Group3 (RU-LP 2018~2019)	A-Group 1 (EU-H5N1 2021)	A-Group 1 (EU-H5N1 2021)	A-2.3.4.4b	A-Group 1 (EU-H5N1 2021)	A-Group 1 (EU-H5N1 2021)	A-Group 1 (EU-H5N1 2021)	A-Group 1 (EU-H5N1 2021)	EPI2102570	G04
A/chicken/Spain/452-1_22VIR2142-21/2022(H5N1)2022.101	domestic gal	South Europe	C-Group3 (RU-LP 2018~2019)	A-Group 1 (EU-H5N1 2021)	A-Group 1 (EU-H5N1 2021)	A-2.3.4.4b	A-Group 1 (EU-H5N1 2021)	A-Group 1 (EU-H5N1 2021)	A-Group 1 (EU-H5N1 2021)	A-Group 1 (EU-H5N1 2021)	EPI1998226	G04
A/chicken/Spain/452-17_22VIR2142-22/2022(H5N1)2022.101	domestic gal	South Europe	C-Group3 (RU-LP 2018~2019)	A-Group 1 (EU-H5N1 2021)	A-Group 1 (EU-H5N1 2021)	A-2.3.4.4b	A-Group 1 (EU-H5N1 2021)	A-Group 1 (EU-H5N1 2021)	A-Group 1 (EU-H5N1 2021)	A-Group 1 (EU-H5N1 2021)	EPI1998234	G04
A/chicken/Spain/562-1_22VIR2142-29/2022(H5N1)2022.112	domestic gal	South Europe	C-Group3 (RU-LP 2018~2019)	A-Group 1 (EU-H5N1 2021)	A-Group 1 (EU-H5N1 2021)	A-2.3.4.4b	A-Group 1 (EU-H5N1 2021)	A-Group 1 (EU-H5N1 2021)	A-Group 1 (EU-H5N1 2021)	A-Group 1 (EU-H5N1 2021)	EPI1998290	G04
A/chicken/Spain/564-11_22VIR2142-31/2022(H5N1)2022.112	domestic gal	South Europe	C-Group3 (RU-LP 2018~2019)	A-Group 1 (EU-H5N1 2021)	A-Group 1 (EU-H5N1 2021)	A-2.3.4.4b	A-Group 1 (EU-H5N1 2021)	A-Group 1 (EU-H5N1 2021)	A-Group 1 (EU-H5N1 2021)	A-Group 1 (EU-H5N1 2021)	EPI1998314	G04
A/chicken/Spain/564-4_22VIR2142-30/2022(H5N1)2022.112	domestic gal	South Europe	C-Group3 (RU-LP 2018~2019)	A-Group 1 (EU-H5N1 2021)	A-Group 1 (EU-H5N1 2021)	A-2.3.4.4b	A-Group 1 (EU-H5N1 2021)	A-Group 1 (EU-H5N1 2021)	A-Group 1 (EU-H5N1 2021)	A-Group 1 (EU-H5N1 2021)	EPI1998306	G04
A/chicken/Spain/587-1_22VIR2142-33/2022(H5N1)2022.121	domestic gal	South Europe	C-Group3 (RU-LP 2018~2019)	A-Group 1 (EU-H5N1 2021)	A-Group 1 (EU-H5N1 2021)	A-2.3.4.4b	A-Group 1 (EU-H5N1 2021)	A-Group 1 (EU-H5N1 2021)	A-Group 1 (EU-H5N1 2021)	A-Group 1 (EU-H5N1 2021)	EPI1998330	G04
A/chicken/Spain/622-8_22VIR2142-34/2022(H5N1)2022.121	domestic gal	South Europe	C-Group3 (RU-LP 2018~2019)	A-Group 1 (EU-H5N1 2021)	A-Group 1 (EU-H5N1 2021)	A-2.3.4.4b	A-Group 1 (EU-H5N1 2021)	A-Group 1 (EU-H5N1 2021)	A-Group 1 (EU-H5N1 2021)	A-Group 1 (EU-H5N1 2021)	EPI1998338	G04
A/chicken/Spain/644-8_22VIR2142-35/2022(H5N1)2022.126	domestic gal	South Europe	C-Group3 (RU-LP 2018~2019)	A-Group 1 (EU-H5N1 2021)	A-Group 1 (EU-H5N1 2021)	A-2.3.4.4b	A-Group 1 (EU-H5N1 2021)	A-Group 1 (EU-H5N1 2021)	A-Group 1 (EU-H5N1 2021)	A-Group 1 (EU-H5N1 2021)	EPI1998346	G04
A/chicken/Spain/649-6_22VIR2142-38/2022(H5N1)2022.126	domestic gal	South Europe	C-Group3 (RU-LP 2018~2019)	A-Group 1 (EU-H5N1 2021)	A-Group 1 (EU-H5N1 2021)	A-2.3.4.4b	A-Group 1 (EU-H5N1 2021)	A-Group 1 (EU-H5N1 2021)	A-Group 1 (EU-H5N1 2021)	A-Group 1 (EU-H5N1 2021)	EPI1998370	G04
A/chicken/Spain/897-7_22VIR6312-31/2022(H5N1)2022.167	domestic gal	South Europe	C-Group3 (RU-LP 2018~2019)	A-Group 1 (EU-H5N1 2021)	A-Group 1 (EU-H5N1 2021)	A-2.3.4.4b	A-Group 1 (EU-H5N1 2021)	A-Group 1 (EU-H5N1 2021)	A-Group 1 (EU-H5N1 2021)	A-Group 1 (EU-H5N1 2021)	EPI2102522	G04
A/chicken/Spain/899-7_22VIR6312-32/2022(H5N1)2022.170	domestic gal	South Europe	C-Group3 (RU-LP 2018~2019)	A-Group 1 (EU-H5N1 2021)	A-Group 1 (EU-H5N1 2021)	A-2.3.4.4b	A-Group 1 (EU-H5N1 2021)	A-Group 1 (EU-H5N1 2021)	A-Group 1 (EU-H5N1 2021)	A-Group 1 (EU-H5N1 2021)	EPI2102530	G04
A/chicken/Spain/924-3_22VIR6312-33/2022(H5N1)2022.175	domestic gal	South Europe	C-Group3 (RU-LP 2018~2019)	A-Group 1 (EU-H5N1 2021)	A-Group 1 (EU-H5N1 2021)	A-2.3.4.4b	A-Group 1 (EU-H5N1 2021)	A-Group 1 (EU-H5N1 2021)	A-Group 1 (EU-H5N1 2021)	A-Group 1 (EU-H5N1 2021)	EPI2102538	G04
A/chicken/Spain/942-8_22VIR6312-34/2022(H5N1)2022.181	domestic gal	South Europe	C-Group3 (RU-LP 2018~2019)	A-Group 1 (EU-H5N1 2021)	A-Group 1 (EU-H5N1 2021)	A-2.3.4.4b	A-Group 1 (EU-H5N1 2021)	A-Group 1 (EU-H5N1 2021)	A-Group 1 (EU-H5N1 2021)	A-Group 1 (EU-H5N1 2021)	EPI2102546	G04
A/chicken/Stavropol/146-1V/2021(H5N1)2021.918	domestic gal	East and Central Europe	F-group6 (RU-LP 2019~2020)	A-Group 1 (EU-H5N1 2021)	A-Group 1 (EU-H5N1 2021)	A-2.3.4.4b	A-Group 1 (EU-H5N1 2021)	A-Group 1 (EU-H5N1 2021)	A-Group 1 (EU-H5N1 2021)	A-Group 1 (EU-H5N1 2021)	EPI1962984	G05
A/Chicken/Sweden/SVA211130SZ0427/FB290424-IP-1/M-2021(H5N1)2021.912	domestic gal	North Europe	A-Group 1 (EU-H5N1 2021)	A-Group 1 (EU-H5N1 2021)	A-Group 1 (EU-H5N1 2021)	A-2.3.4.4b	A-Group 1 (EU-H5N1 2021)	A-Group 1 (EU-H5N1 2021)	A-Group 1 (EU-H5N1 2021)	A-Group 1 (EU-H5N1 2021)	EPI1942186	G01
A/chicken/Tyumen/27-31V/2021(H5N1)2021.751	domestic gal	North Asia	A-Group 1 (EU-H5N1 2021)	A-Group 1 (EU-H5N1 2021)	A-Group 1 (EU-H5N1 2021)	A-2.3.4.4b	A-Group 1 (EU-H5N1 2021)	A-Group 1 (EU-H5N1 2021)	A-Group 1 (EU-H5N1 2021)	A-Group 1 (EU-H5N1 2021)	EPI1957847	G01
A/chicken/Tyumen/27-31V/2021(H5N1)2021.762	domestic gal	North Asia	A-Group 1 (EU-H5N1 2021)	A-Group 1 (EU-H5N1 2021)	A-Group 1 (EU-H5N1 2021)	A-2.3.4.4b	A-Group 1 (EU-H5N1 2021)	A-Group 1 (EU-H5N1 2021)	A-Group 1 (EU-H5N1 2021)	A-Group 1 (EU-H5N1 2021)	EPI1922893	G01
A/chicken/Tyumen/27-39V/2021(H5N1)2021.751	domestic gal	North Asia	A-Group 1 (EU-H5N1 2021)	A-Group 1 (EU-H5N1 2021)	A-Group 1 (EU-H5N1 2021)	A-2.3.4.4b	A-Group 1 (EU-H5N1 2021)	A-Group 1 (EU-H5N1 2021)	A-Group 1 (EU-H5N1 2021)	A-Group 1 (EU-H5N1 2021)	EPI1957855	G01
A/chicken/Tyumen/27-39V/2021(H5N1)2021.762	domestic gal	North Asia	A-Group 1 (EU-H5N1 2021)	A-Group 1 (EU-H5N1 2021)	A-Group 1 (EU-H5N1 2021)	A-2.3.4.4b	A-Group 1 (EU-H5N1 2021)	A-Group 1 (EU-H5N1 2021)	A-Group 1 (EU-H5N1 2021)	A-Group 1 (EU-H5N1 2021)	EPI1922901	G01
A/chicken/Tyumen/27-40V/2021(H5N1)2021.762	domestic gal	North Asia	A-Group 1 (EU-H5N1 2021)	A-Group 1 (EU-H5N1 2021)	A-Group 1 (EU-H5N1 2021)	A-2.3.4.4b	A-Group 1 (EU-H5N1 2021)	A-Group 1 (EU-H5N1 2021)	A-Group 1 (EU-H5N1 2021)	A-Group 1 (EU-H5N1 2021)	EPI1922909	G01
A/chicken/Tyumen/27-42V/2021(H5N1)2021.751	domestic gal	North Asia	A-Group 1 (EU-H5N1 2021)	A-Group 1 (EU-H5N1 2021)	A-Group 1 (EU-H5N1 2021)	A-2.3.4.4b	A-Group 1 (EU-H5N1 2021)	A-Group 1 (EU-H5N1 2021)	A-Group 1 (EU-H5N1 2021)	A-Group 1 (EU-H5N1 2021)	EPI1957863	G01
A/chicken/Tyumen/27-42V/2021(H5N1)2021.762	domestic gal	North Asia	A-Group 1 (EU-H5N1 2021)	A-Group 1 (EU-H5N1 2021)	A-Group 1 (EU-H5N1 2021)	A-2.3.4.4b	A-Group 1 (EU-H5N1 2021)	A-Group 1 (EU-H5N1 2021)	A-Group 1 (EU-H5N1 2021)	A-Group 1 (EU-H5N1 2021)	EPI1922917	G01
A/chicken/Tyumen/33-45V/2021(H5N1)2021.764	domestic gal	North Asia	A-Group 1 (EU-H5N1 2021)	A-Group 1 (EU-H5N1 2021)	A-Group 1 (EU-H5N1 2021)	A-2.3.4.4b	A-Group 1 (EU-H5N1 2021)	A-Group 1 (EU-H5N1 2021)	A-Group 1 (EU-H5N1 2021)	A-Group 1 (EU-H5N1 2021)	EPI1957897	G01
A/chicken/Tyumen/47-66V/2021(H5N1)2021.775	domestic gal	North Asia	A-Group 1 (EU-H5N1 2021)	A-Group 1 (EU-H5N1 2021)	A-Group 1 (EU-H5N1 2021)	A-2.3.4.4b	B-Group2 (NEA-LP 2010~2015)	A-Group 1 (EU-H5N1 2021)	A-Group 1 (EU-H5N1 2021)	A-Group 1 (EU-H5N1 2021)	EPI1957977	G17
A/chicken/Tyumen/47-79V/2021(H5N1)2021.778	domestic gal	North Asia	D-Group 4 (RU-H5N8 2020)	B-Group2 (NEA-LP 2015~2020)	D-Group 4 (RU-LP 2018~2019)	A-2.3.4.4b	A-Group 1 (EU-H5N1 2021)	A-Group 1 (EU-H5N1 2021)	A-Group 1 (EU-H5N1 2021)	A-Group 1 (EU-H5N1 2021)	EPI1957985	G06
A/chicken/Tyumen/47-85V/2021(H5N1)2021.778	domestic gal	North Asia	A-Group 1 (EU-H5N1 2021)	A-Group 1 (EU-H5N1 2021)	A-Group 1 (EU-H5N1 2021)	A-2.3.4.4b	A-Group 1 (EU-H5N1 2021)	A-Group 1 (EU-H5N1 2021)	A-Group 1 (EU-H5N1 2021)	A-Group 1 (EU-H5N1 2021)	EPI1958001	G01
A/chicken/Tyumen/47-88V/2021(H5N1)2021.778	domestic gal	North Asia	A-Group 1 (EU-H5N1 2021)	A-Group 1 (EU-H5N1 2021)	A-Group 1 (EU-H5N1 2021)	A-2.3.4.4b	A-Group 1 (EU-H5N1 2021)	A-Group 1 (EU-H5N1 2021)	A-Group 1 (EU-H5N1 2021)	A-Group 1 (EU-H5N1 2021)	EPI1958009	G01
A/chicken/Tyumen/47-95V/2021(H5N1)2021.778	domestic gal	North Asia	A-Group 1 (EU-H5N1 2021)	A-Group 1 (EU-H5N1 2021)	A-Group 1 (EU-H5N1 2021)	A-2.3.4.4b	A-Group 1 (EU-H5N1 2021)	A-Group 1 (EU-H5N1 2021)	A-Group 1 (EU-H5N1 2021)	A-Group 1 (EU-H5N1 2021)	EPI1958017	G01
A/chicken/Tyumen/81-97V/2021(H5N1)2021.827	domestic gal	North Asia	D-Group 4 (RU-H5N8 2020)	A-Group 1 (EU-H5N1 2021)	A-Group 1 (EU-H5N1 2021)	A-2.3.4.4b	A-Group 1 (EU-H5N1 2021)	A-Group 1 (EU-H5N1 2021)	A-Group 1 (EU-H5N1 2021)	A-Group 1 (EU-H5N1 2021)	EPI1958113	G10
A/chicken/Virginia/22-004415-001/2022(H5N1)2022.112	domestic gal	North America	A-Group 1 (EU-H5N1 2021)	A-Group 1 (EU-H5N1 2021)	A-Group 1 (EU-H5N1 2021)	A-2.3.4.4b	A-Group 1 (EU-H5N1 2021)	A-Group 1 (EU-H5N1 2021)	A-Group 1 (EU-H5N1 2021)	A-Group 1 (EU-H5N1 2021)	EPI2008533	G01
A/chicken/Wales/053969/2021(H5N1)2021.827	domestic gal	West Europe	B-Group 2 (EU-LP 2010~2015)	A-Group 1 (EU-H5N1 2021)	A-Group 1 (EU-H5N1 2021)	A-2.3.4.4b	A-Group 1 (EU-H5N1 2021)	A-Group 1 (EU-H5N1 2021)	A-Group 1 (EU-H5N1 2021)	A-Group 1 (EU-H5N1 2021)	EPI1963376	G11
A/chicken/Wisconsin/22-007545-001-original/2022(H5N1)2022.195	domestic gal	North America	A-Group 1 (EU-H5N1 2021)	A-Group 1 (EU-H5N1 2021)	A-Group 1 (EU-H5N1 2021)	A-2.3.4.4b	A-Group 1 (EU-H5N1 2021)	A-Group 1 (EU-H5N1 2021)	A-Group 1 (EU-H5N1 2021)	A-Group 1 (EU-H5N1 2021)	EPI2014085	G01
A/chicken/Wisconsin/22-007545-002-original/2022(H5N1)2022.195	domestic gal	North America	A-Group 1 (EU-H5N1 2021)	A-Group 1 (EU-H5N1 2021)	A-Group 1 (EU-H5N1 2021)	A-2.3.4.4b	A-Group 1 (EU-H5N1 2021)	A-Group 1 (EU-H5N1 2021)	A-Group 1 (EU-H5N1 2021)	A-Group 1 (EU-H5N1 2021)	EPI2014093	G01
A/chicken/Wisconsin/22-010325-001-original/2022(H5N1)2022.258	domestic gal	North America	H-Group8 (NA-LP-15~20 Group A)	E-Group5 (NA-LP-17~20)	A-Group 1 (EU-H5N1 2021)	A-2.3.4.4b	E-Group5 (NA-LP 2015~2021)	A-Group 1 (EU-H5N1 2021)	A-Group 1 (EU-H5N1 2021)	A-Group 1 (EU-H5N1 2021)	EPI2074876	G23
A/chicken/Wisconsin/22-011213-001-original/2022(H5N1)2022.274	domestic gal	North America	H-Group8 (NA-LP-15~20 Group A)	A-Group 1 (EU-H5N1 2021)	A-Group 1 (EU-H5N1 2021)	A-2.3.4.4b	E-Group5 (NA-LP 2015~2021)	A-Group 1 (EU-H5N1 2021)	A-Group 1 (EU-H5N1 2021)	A-Group 1 (EU-H5N1 2021)	EPI2179836	G26
A/chicken/Wisconsin/22-011213-002-original/2022(H5N1)2022.274	domestic gal	North America	H-Group8 (NA-LP-15~20 Group A)	A-Group 1 (EU-H5N1 2021)	A-Group 1 (EU-H5N1 2021)	A-2.3.4.4b	E-Group5 (NA-LP 2015~2021)	A-Group 1 (EU-H5N1 2021)	A-Group 1 (EU-H5N1 2021)	A-Group 1 (EU-H5N1 2021)	EPI2179844	G26
A/chicken/Wisconsin/22-011334-002-original/2022(H5N1)2022.279	domestic gal	North America	H-Group8 (NA-LP-15~20 Group A)	A-Group 1 (EU-H5N1 2021)	A-Group 1 (EU-H5N1 2021)	A-2.3.4.4b	E-Group5 (NA-LP 2015~2021)	A-Group 1 (EU-H5N1 2021)	A-Group 1 (EU-H5N1 2021)	A-Group 1 (EU-H5N1 2021)	EPI2179860	G26
A/chicken/Wisconsin/22-011334-003-original/2022(H5N1)2022.279	domestic gal	North America	H-Group8 (NA-LP-15~20 Group A)	A-Group 1 (EU-H5N1 2021)	A-Group 1 (EU-H5N1 2021)	A-2.3.4.4b	E-Group5 (NA-LP 2015~2021)	A-Group 1 (EU-H5N1 2021)	A-Group 1 (EU-H5N1 2021)	A-Group 1 (EU-H5N1 2021)	EPI2179868	G26
A/chicken/Wyoming/22-009326-002-original/2022(H5N1)2022.238	domestic gal	North America	H-Group8 (NA-LP-15~20 Group A)	A-Group 1 (EU-H5N1 2021)	A-Group 1 (EU-H5N1 2021)	A-2.3.4.4b	E-Group5 (NA-LP 2015~2021)	A-Group 1 (EU-H5N1 2021)	A-Group 1 (EU-H5N1 2021)	A-Group 1 (EU-H5N1 2021)	EPI2035153	G26
A/chicken/Wyoming/22-009599-001-original/2022(H5N1)2022.230	domestic gal	North America	H-Group8 (NA-LP-15~20 Group A)	A-Group 1 (EU-H5N1 2021)	A-Group 1 (EU-H5N1 2021)	A-2.3.4.4b	E-Group5 (NA-LP 2015~2021)	A-Group 1 (EU-H5N1 2021)	A-Group 1 (EU-H5N1 2021)	A-Group 1 (EU-H5N1 2021)	EPI2050405	G26
A/chicken/Wyoming/22-009599-002-original/2022(H5N1)2022.230	domestic gal	North America	H-Group8 (NA-LP-15~20 Group A)	A-Group 1 (EU-H5N1 2021)	A-Group 1 (EU-H5N1 2021)	A-2.3.4.4b	E-Group5 (NA-LP 2015~2021)	A-Group 1 (EU-H5N1 2021)	A-Group 1 (EU-H5N1 2021)	A-Group 1 (EU-H5N1 2021)	EPI2050413	G26
A/chicken/Wyoming/22-009849-001-original/2022(H5N1)2022.236	domestic gal	North America	H-Group8 (NA-LP-15~20 Group A)	A-Group 1 (EU-H5N1 2021)	A-Group 1 (EU-H5N1 2021)	A-2.3.4.4b	E-Group5 (NA-LP 2015~2021)	A-Group 1 (EU-H5N1 2021)	A-Group 1 (EU-H5N1 2021)	A-Group 1 (EU-H5N1 2021)	EPI2053784	G26
A/chicken/Wyoming/22-010157-001-original/2022(H5N1)2022.244	domestic gal	North America	A-Group 1 (EU-H5N1 2021)	A-Group 1 (EU-H5N1 2021)	A-Group 1 (EU-H5N1 2021)	A-2.3.4.4b	A-Group 1 (EU-H5N1 2021)	A-Group 1 (EU-H5N1 2021)	A-Group 1 (EU-H5N1 2021)	A-Group 1 (EU-H5N1 2021)	EPI2074756	G01
A/chicken/Wyoming/22-010157-002-original/2022(H5N1)2022.244	domestic gal	North America	A-Group 1 (EU-H5N1 2021)	A-Group 1 (EU-H5N1 2021)	A-Group 1 (EU-H5N1 2021)	A-2.3.4.4b	A-Group 1 (EU-H5N1 2021)	A-Group 1 (EU-H5N1 2021)	A-Group 1 (EU-H5N1 2021)	A-Group 1 (EU-H5N1 2021)	EPI2074764	G01
A/chicken/Wyoming/22-010378-001-original/2022(H5N1)2022.244	domestic gal	North America	A-Group 1 (EU-H5N1 2021)	A-Group 1 (EU-H5N1 2021)	A-Group 1 (EU-H5N1 2021)	A-2.3.4.4b	A-Group 1 (EU-H5N1 2021)	A-Group 1 (EU-H5N1 2021)	A-Group 1 (EU-H5N1 2021)	A-Group 1 (EU-H5N1 2021)	EPI2074908	G01
A/Ciconia_ciconia/Spain/853-14_22VIR6312-42/2022(H5N1)2022.140	wild other	South Europe	C-Group3 (RU-LP 2018~2019)	A-Group 1 (EU-H5N1 2021)	A-Group 1 (EU-H5N1 2021)	A-2.3.4.4b	A-Group 1 (EU-H5N1 2021)	A-Group 1 (EU-H5N1 2021)	A-Group 1 (EU-H5N1 2021)	A-Group 1 (EU-H5N1 2021)	EPI2102593	G04
A/Ciconia_ciconia/Spain/971-6_22VIR6312-7/2022(H5N1)2022.159	wild other	South Europe	C-Group3 (RU-LP 2018~2019)	A-Group 1 (EU-H5N1 2021)	A-Group 1 (EU-H5N1 2021)	A-2.3.4.4b	A-Group 1 (EU-H5N1 2021)	A-Group 1 (EU-H5N1 2021)	A-Group 1 (EU-H5N1 2021)	A-Group 1 (EU-H5N1 2021)	EPI2102641	G04
A/cignus_olor/Italy/IZSLT_21VIR10529-1/2021(H5N1)2021.915	wild ans	South Europe	B-Group 2 (EU-LP 2010~2015)	D-Group4 (EU-LP <2010)	A-Group 1 (EU-H5N1 2021)	A-2.3.4.4b	A-Group 1 (EU-H5N1 2021)	A-Group 1 (EU-H5N1 2021)	A-Group 1 (EU-H5N1 2021)	D-Group4 (EU LP 10~15)	EPI1962089	G08
A/common_buzzard/Denmark/24271-1.02/2021-10-25(H5N1)2021.814	wild other	North Europe	A-Group 1 (EU-H5N1 2021)	A-Group 1 (EU-H5N1 2021)	A-Group 1 (EU-H5N1 2021)	A-2.3.4.4b	A-Group 1 (EU-H5N1 2021)	A-Group 1 (EU-H5N1 2021)	A-Group 1 (EU-H5N1 2021)	A-Group 1 (EU-H5N1 2021)	EPI2011656	G01
A/Common_Buzzard/Netherlands/1/2022(H5N1)2022.625	wild other	West Europe	C-Group3 (RU-LP 2018~2019)	A-Group 1 (EU-H5N1 2021)	A-Group 1 (EU-H5N1 2021)	A-2.3.4.4b	A-Group 1 (EU-H5N1 2021)	A-Group 1 (EU-H5N1 2021)	A-Group 1 (EU-H5N1 2021)	A-Group 1 (EU-H5N1 2021)	EPI2185352	G04
A/common_buzzard/Netherlands/21021396-002/2021(H5N1)2021.022	wild other	West Europe	A-Group 1 (EU-H5N1 2021)	A-Group 1 (EU-H5N1 2021)	A-Group 1 (EU-H5N1 2021)	A-2.3.4.4b	A-Group 1 (EU-H5N1 2021)	A-Group 1 (EU-H5N1 2021)	A-Group 1 (EU-H5N1 2021)	A-Group 1 (EU-H5N1 2021)	EPI1847700	G01
A/common_buzzard/Netherlands/21022834-002/2021(H5N1)2021.085	wild other	West Europe	A-Group 1 (EU-H5N1 2021)	A-Group 1 (EU-H5N1 2021)	A-Group 1 (EU-H5N1 2021)	A-2.3.4.4b	A-Group 1 (EU-H5N1 2021)	A-Group 1 (EU-H5N1 2021)	A-Group 1 (EU-H5N1 2021)	A-Group 1 (EU-H5N1 2021)	EPI1850269	G01
A/common_buzzard/Netherlands/21038793-001/2021(H5N1)2021.863	wild other	West Europe	B-Group 2 (EU-LP 2010~2015)	A-Group 1 (EU-H5N1 2021)	A-Group 1 (EU-H5N1 2021)	A-2.3.4.4b	A-Group 1 (EU-H5N1 2021)	A-Group 1 (EU-H5N1 2021)	A-Group 1 (EU-H5N1 2021)	A-Group 1 (EU-H5N1 2021)	EPI1941378	G11
A/common_buzzard/Sweden/SVA211111SZ0376/FB004484/2021(H5N1)2021.855	wild other	North Europe	A-Group 1 (EU-H5N1 2021)	A-Group 1 (EU-H5N1 2021)	A-Group 1 (EU-H5N1 2021)	A-2.3.4.4b	A-Group 1 (EU-H5N1 2021)	A-Group 1 (EU-H5N1 2021)	A-Group 1 (EU-H5N1 2021)	A-Group 1 (EU-H5N1 2021)	EPI1938836	G01
A/common_buzzard_/Sweden/SVA211104SZ0320/FB004419/M-2021(H5N1)2021.825	wild other	North Europe	A-Group 1 (EU-H5N1 2021)	A-Group 1 (EU-H5N1 2021)	A-Group 1 (EU-H5N1 2021)	A-2.3.4.4b	A-Group 1 (EU-H5N1 2021)	A-Group 1 (EU-H5N1 2021)	A-Group 1 (EU-H5N1 2021)	A-Group 1 (EU-H5N1 2021)	EPI1928455	G01
A/common_crane/Spain/597-2_22VIR2142-15/2022(H5N1)2022.121	wild other	South Europe	C-Group3 (RU-LP 2018~2019)	A-Group 1 (EU-H5N1 2021)	A-Group 1 (EU-H5N1 2021)	A-2.3.4.4b	A-Group 1 (EU-H5N1 2021)	A-Group 1 (EU-H5N1 2021)	A-Group 1 (EU-H5N1 2021)	A-Group 1 (EU-H5N1 2021)	EPI1998178	G04
A/Common_Gull/Netherlands/1/2022(H5N1)2022.085	wild cha	West Europe	C-Group3 (RU-LP 2018~2019)	A-Group 1 (EU-H5N1 2021)	A-Group 1 (EU-H5N1 2021)	A-2.3.4.4b	A-Group 1 (EU-H5N1 2021)	A-Group 1 (EU-H5N1 2021)	A-Group 1 (EU-H5N1 2021)	A-Group 1 (EU-H5N1 2021)	EPI1995677	G04
A/common_murre/Netherlands/21025491-002/2021(H5N1)2021.205	wild cha	West Europe	A-Group 1 (EU-H5N1 2021)	A-Group 1 (EU-H5N1 2021)	A-Group 1 (EU-H5N1 2021)	A-2.3.4.4b	A-Group 1 (EU-H5N1 2021)	A-Group 1 (EU-H5N1 2021)	A-Group 1 (EU-H5N1 2021)	A-Group 1 (EU-H5N1 2021)	EPI1859803	G01
A/common_murre/Poland/MB151/2022(H5N1)2022.529	wild cha	East and Central Europe	C-Group3 (RU-LP 2018~2019)	A-Group 1 (EU-H5N1 2021)	A-Group 1 (EU-H5N1 2021)	A-2.3.4.4b	A-Group 1 (EU-H5N1 2021)	A-Group 1 (EU-H5N1 2021)	A-Group 1 (EU-H5N1 2021)	A-Group 1 (EU-H5N1 2021)	EPI2167214	G04
A/common_pheasant_/Sweden/SVA210923SZ0341/KN000365/M-2021-H5N1(H5N1)2021.723	wild gal	North Europe	A-Group 1 (EU-H5N1 2021)	A-Group 1 (EU-H5N1 2021)	A-Group 1 (EU-H5N1 2021)	A-2.3.4.4b	A-Group 1 (EU-H5N1 2021)	A-Group 1 (EU-H5N1 2021)	A-Group 1 (EU-H5N1 2021)	A-Group 1 (EU-H5N1 2021)	EPI1918757	G01
A/common_pheasant_/Sweden/SVA210923SZ0341/KN000366/M-2021(H5N1)2021.723	wild gal	North Europe	A-Group 1 (EU-H5N1 2021)	A-Group 1 (EU-H5N1 2021)	A-Group 1 (EU-H5N1 2021)	A-2.3.4.4b	A-Group 1 (EU-H5N1 2021)	A-Group 1 (EU-H5N1 2021)	A-Group 1 (EU-H5N1 2021)	A-Group 1 (EU-H5N1 2021)	EPI1918765	G01
A/common_pheasant_/Sweden/SVA211104SZ0320/FB004417/M-2021(H5N1)2021.825	wild gal	North Europe	A-Group 1 (EU-H5N1 2021)	A-Group 1 (EU-H5N1 2021)	A-Group 1 (EU-H5N1 2021)	A-2.3.4.4b	A-Group 1 (EU-H5N1 2021)	A-Group 1 (EU-H5N1 2021)	A-Group 1 (EU-H5N1 2021)	A-Group 1 (EU-H5N1 2021)	EPI1928255	G01
A/common_pheasant_/Sweden/SVA211104SZ0320/FB004418/M-2021(H5N1)2021.825	wild gal	North Europe	A-Group 1 (EU-H5N1 2021)	A-Group 1 (EU-H5N1 2021)	A-Group 1 (EU-H5N1 2021)	A-2.3.4.4b	A-Group 1 (EU-H5N1 2021)	A-Group 1 (EU-H5N1 2021)	A-Group 1 (EU-H5N1 2021)	A-Group 1 (EU-H5N1 2021)	EPI1928263	G01
A/Common_raven/Netherlands/1/2022(H5N1)2022.274	wild other	West Europe	C-Group3 (RU-LP 2018~2019)	A-Group 1 (EU-H5N1 2021)	A-Group 1 (EU-H5N1 2021)	A-2.3.4.4b	A-Group 1 (EU-H5N1 2021)	A-Group 1 (EU-H5N1 2021)	A-Group 1 (EU-H5N1 2021)	A-Group 1 (EU-H5N1 2021)	EPI2029075	G04
A/Common_raven/Netherlands/2/2022(H5N1)2022.282	wild other	West Europe	C-Group3 (RU-LP 2018~2019)	A-Group 1 (EU-H5N1 2021)	A-Group 1 (EU-H5N1 2021)	A-2.3.4.4b	A-Group 1 (EU-H5N1 2021)	A-Group 1 (EU-H5N1 2021)	A-Group 1 (EU-H5N1 2021)	A-Group 1 (EU-H5N1 2021)	EPI2029091	G04
A/Common_Teal/Netherlands/1/2022(H5N1)2022.658	wild ans	West Europe	C-Group3 (RU-LP 2018~2019)	A-Group 1 (EU-H5N1 2021)	A-Group 1 (EU-H5N1 2021)	A-2.3.4.4b	A-Group 1 (EU-H5N1 2021)	A-Group 1 (EU-H5N1 2021)	A-Group 1 (EU-H5N1 2021)	A-Group 1 (EU-H5N1 2021)	EPI2185431	G04
A/Common_Tern/Netherlands/1/2022(H5N1)2022.419	wild cha	West Europe	C-Group3 (RU-LP 2018~2019)	A-Group 1 (EU-H5N1 2021)	A-Group 1 (EU-H5N1 2021)	A-2.3.4.4b	A-Group 1 (EU-H5N1 2021)	A-Group 1 (EU-H5N1 2021)	A-Group 1 (EU-H5N1 2021)	A-Group 1 (EU-H5N1 2021)	EPI2073688	G04
A/Common_Tern/Netherlands/10/2022(H5N1)2022.512	wild cha	West Europe	C-Group3 (RU-LP 2018~2019)	A-Group 1 (EU-H5N1 2021)	A-Group 1 (EU-H5N1 2021)	A-2.3.4.4b	A-Group 1 (EU-H5N1 2021)	A-Group 1 (EU-H5N1 2021)	A-Group 1 (EU-H5N1 2021)	A-Group 1 (EU-H5N1 2021)	EPI2114002	G04
A/Common_Tern/Netherlands/11/2022(H5N1)2022.532	wild cha	West Europe	C-Group3 (RU-LP 2018~2019)	A-Group 1 (EU-H5N1 2021)	A-Group 1 (EU-H5N1 2021)	A-2.3.4.4b	A-Group 1 (EU-H5N1 2021)	A-Group 1 (EU-H5N1 2021)	A-Group 1 (EU-H5N1 2021)	A-Group 1 (EU-H5N1 2021)	EPI2119230	G04
A/Common_Tern/Netherlands/14/2022(H5N1)2022.532	wild cha	West Europe	C-Group3 (RU-LP 2018~2019)	A-Group 1 (EU-H5N1 2021)	A-Group 1 (EU-H5N1 2021)	A-2.3.4.4b	A-Group 1 (EU-H5N1 2021)	A-Group 1 (EU-H5N1 2021)	A-Group 1 (EU-H5N1 2021)	A-Group 1 (EU-H5N1 2021)	EPI2119251	G04
A/Common_Tern/Netherlands/15/2022(H5N1)2022.532	wild cha	West Europe	C-Group3 (RU-LP 2018~2019)	A-Group 1 (EU-H5N1 2021)	A-Group 1 (EU-H5N1 2021)	A-2.3.4.4b	A-Group 1 (EU-H5N1 2021)	A-Group 1 (EU-H5N1 2021)	A-Group 1 (EU-H5N1 2021)	A-Group 1 (EU-H5N1 2021)	EPI2119259	G04
A/Common_Tern/Netherlands/16/2022(H5N1)2022.532	wild cha	West Europe	C-Group3 (RU-LP 2018~2019)	A-Group 1 (EU-H5N1 2021)	A-Group 1 (EU-H5N1 2021)	A-2.3.4.4b	A-Group 1 (EU-H5N1 2021)	A-Group 1 (EU-H5N1 2021)	A-Group 1 (EU-H5N1 2021)	A-Group 1 (EU-H5N1 2021)	EPI2119267	G04
A/Common_Tern/Netherlands/17/2022(H5N1)2022.534	wild cha	West Europe	C-Group3 (RU-LP 2018~2019)	A-Group 1 (EU-H5N1 2021)	A-Group 1 (EU-H5N1 2021)	A-2.3.4.4b	A-Group 1 (EU-H5N1 2021)	A-Group 1 (EU-H5N1 2021)	A-Group 1 (EU-H5N1 2021)	A-Group 1 (EU-H5N1 2021)	EPI2119178	G04
A/Common_Tern/Netherlands/18/2022(H5N1)2022.534	wild cha	West Europe	C-Group3 (RU-LP 2018~2019)	A-Group 1 (EU-H5N1 2021)	A-Group 1 (EU-H5N1 2021)	A-2.3.4.4b	A-Group 1 (EU-H5N1 2021)	A-Group 1 (EU-H5N1 2021)	A-Group 1 (EU-H5N1 2021)	A-Group 1 (EU-H5N1 2021)	EPI2119186	G04
A/Common_Tern/Netherlands/19/2022(H5N1)2022.553	wild cha	West Europe	C-Group3 (RU-LP 2018~2019)	A-Group 1 (EU-H5N1 2021)	A-Group 1 (EU-H5N1 2021)	A-2.3.4.4b	A-Group 1 (EU-H5N1 2021)	A-Group 1 (EU-H5N1 2021)	A-Group 1 (EU-H5N1 2021)	A-Group 1 (EU-H5N1 2021)	EPI2119208	G04
A/Common_Tern/Netherlands/2/2022(H5N1)2022.438	wild cha	West Europe	C-Group3 (RU-LP 2018~2019)	A-Group 1 (EU-H5N1 2021)	A-Group 1 (EU-H5N1 2021)	A-2.3.4.4b	A-Group 1 (EU-H5N1 2021)	A-Group 1 (EU-H5N1 2021)	A-Group 1 (EU-H5N1 2021)	A-Group 1 (EU-H5N1 2021)	EPI2082749	G04
A/Common_Tern/Netherlands/20/2022(H5N1)2022.553	wild cha	West Europe	C-Group3 (RU-LP 2018~2019)	A-Group 1 (EU-H5N1 2021)	A-Group 1 (EU-H5N1 2021)	A-2.3.4.4b	A-Group 1 (EU-H5N1 2021)	A-Group 1 (EU-H5N1 2021)	A-Group 1 (EU-H5N1 2021)	A-Group 1 (EU-H5N1 2021)	EPI2119216	G04
A/Common_Tern/Netherlands/21/2022(H5N1)2022.573	wild cha	West Europe	C-Group3 (RU-LP 2018~2019)	A-Group 1 (EU-H5N1 2021)	A-Group 1 (EU-H5N1 2021)	A-2.3.4.4b	A-Group 1 (EU-H5N1 2021)	A-Group 1 (EU-H5N1 2021)	A-Group 1 (EU-H5N1 2021)	A-Group 1 (EU-H5N1 2021)	EPI2128854	G04
A/Common_Tern/Netherlands/22/2022(H5N1)2022.573	wild cha	West Europe	C-Group3 (RU-LP 2018~2019)	A-Group 1 (EU-H5N1 2021)	A-Group 1 (EU-H5N1 2021)	A-2.3.4.4b	A-Group 1 (EU-H5N1 2021)	A-Group 1 (EU-H5N1 2021)	A-Group 1 (EU-H5N1 2021)	A-Group 1 (EU-H5N1 2021)	EPI2128862	G04
A/Common_Tern/Netherlands/23/2022(H5N1)2022.573	wild cha	West Europe	C-Group3 (RU-LP 2018~2019)	A-Group 1 (EU-H5N1 2021)	A-Group 1 (EU-H5N1 2021)	A-2.3.4.4b	A-Group 1 (EU-H5N1 2021)	A-Group 1 (EU-H5N1 2021)	A-Group 1 (EU-H5N1 2021)	A-Group 1 (EU-H5N1 2021)	EPI2128870	G04
A/Common_Tern/Netherlands/24/2022(H5N1)2022.573	wild cha	West Europe	C-Group3 (RU-LP 2018~2019)	A-Group 1 (EU-H5N1 2021)	A-Group 1 (EU-H5N1 2021)	A-2.3.4.4b	A-Group 1 (EU-H5N1 2021)	A-Group 1 (EU-H5N1 2021)	A-Group 1 (EU-H5N1 2021)	A-Group 1 (EU-H5N1 2021)	EPI2128878	G04
A/Common_Tern/Netherlands/25/2022(H5N1)2022.575	wild cha	West Europe	C-Group3 (RU-LP 2018~2019)	A-Group 1 (EU-H5N1 2021)	A-Group 1 (EU-H5N1 2021)	A-2.3.4.4b	A-Group 1 (EU-H5N1 2021)	A-Group 1 (EU-H5N1 2021)	A-Group 1 (EU-H5N1 2021)	A-Group 1 (EU-H5N1 2021)	EPI2128886	G04
A/Common_Tern/Netherlands/26/2022(H5N1)2022.611	wild cha	West Europe	C-Group3 (RU-LP 2018~2019)	A-Group 1 (EU-H5N1 2021)	F-Group6 (EU-H13 2012~2021)	A-2.3.4.4b	G-Group7 (EA H13 2012~2021)	A-Group 1 (EU-H5N1 2021)	A-Group 1 (EU-H5N1 2021)	E-Group5 (NA-LP 2015~2021)	EPI2181788	G33
A/Common_Tern/Netherlands/27/2022(H5N1)2022.668	wild cha	West Europe	C-Group3 (RU-LP 2018~2019)	A-Group 1 (EU-H5N1 2021)	A-Group 1 (EU-H5N1 2021)	A-2.3.4.4b	A-Group 1 (EU-H5N1 2021)	A-Group 1 (EU-H5N1 2021)	A-Group 1 (EU-H5N1 2021)	A-Group 1 (EU-H5N1 2021)	EPI2191433	G04
A/Common_Tern/Netherlands/3/2022(H5N1)2022.447	wild cha	West Europe	C-Group3 (RU-LP 2018~2019)	A-Group 1 (EU-H5N1 2021)	A-Group 1 (EU-H5N1 2021)	A-2.3.4.4b	A-Group 1 (EU-H5N1 2021)	A-Group 1 (EU-H5N1 2021)	A-Group 1 (EU-H5N1 2021)	A-Group 1 (EU-H5N1 2021)	EPI2082797	G04
A/Common_Tern/Netherlands/4/2022(H5N1)2022.466	wild cha	West Europe	C-Group3 (RU-LP 2018~2019)	A-Group 1 (EU-H5N1 2021)	A-Group 1 (EU-H5N1 2021)	A-2.3.4.4b	A-Group 1 (EU-H5N1 2021)	A-Group 1 (EU-H5N1 2021)	A-Group 1 (EU-H5N1 2021)	A-Group 1 (EU-H5N1 2021)	EPI2088990	G04
A/Common_Tern/Netherlands/5/2022(H5N1)2022.466	wild cha	West Europe	C-Group3 (RU-LP 2018~2019)	A-Group 1 (EU-H5N1 2021)	A-Group 1 (EU-H5N1 2021)	A-2.3.4.4b	A-Group 1 (EU-H5N1 2021)	A-Group 1 (EU-H5N1 2021)	A-Group 1 (EU-H5N1 2021)	A-Group 1 (EU-H5N1 2021)	EPI2088998	G04
A/Common_Tern/Netherlands/6/2022(H5N1)2022.466	wild cha	West Europe	C-Group3 (RU-LP 2018~2019)	A-Group 1 (EU-H5N1 2021)	A-Group 1 (EU-H5N1 2021)	A-2.3.4.4b	A-Group 1 (EU-H5N1 2021)	A-Group 1 (EU-H5N1 2021)	A-Group 1 (EU-H5N1 2021)	A-Group 1 (EU-H5N1 2021)	EPI2089006	G04
A/Common_Tern/Netherlands/7/2022(H5N1)2022.466	wild cha	West Europe	C-Group3 (RU-LP 2018~2019)	A-Group 1 (EU-H5N1 2021)	A-Group 1 (EU-H5N1 2021)	A-2.3.4.4b	A-Group 1 (EU-H5N1 2021)	A-Group 1 (EU-H5N1 2021)	A-Group 1 (EU-H5N1 2021)	A-Group 1 (EU-H5N1 2021)	EPI2089014	G04
A/Common_Tern/Netherlands/8/2022(H5N1)2022.455	wild cha	West Europe	C-Group3 (RU-LP 2018~2019)	A-Group 1 (EU-H5N1 2021)	A-Group 1 (EU-H5N1 2021)	A-2.3.4.4b	A-Group 1 (EU-H5N1 2021)	A-Group 1 (EU-H5N1 2021)	A-Group 1 (EU-H5N1 2021)	A-Group 1 (EU-H5N1 2021)	EPI2088958	G04
A/Common_Tern/Netherlands/9/2022(H5N1)2022.477	wild cha	West Europe	C-Group3 (RU-LP 2018~2019)	A-Group 1 (EU-H5N1 2021)	A-Group 1 (EU-H5N1 2021)	A-2.3.4.4b	A-Group 1 (EU-H5N1 2021)	A-Group 1 (EU-H5N1 2021)	A-Group 1 (EU-H5N1 2021)	A-Group 1 (EU-H5N1 2021)	EPI2088974	G04
A/Coopers_hawk/Minnesota/22-012931-001-original/2022(H5N1)2022.315	wild other	North America	H-Group8 (NA-LP-15~20 Group A)	A-Group 1 (EU-H5N1 2021)	A-Group 1 (EU-H5N1 2021)	A-2.3.4.4b	E-Group5 (NA-LP 2015~2021)	A-Group 1 (EU-H5N1 2021)	A-Group 1 (EU-H5N1 2021)	A-Group 1 (EU-H5N1 2021)	EPI2182039	G26
A/crow/Hokkaido/0101Q044/2022_(H5N1)(H5N1)2022.052	wild other	East Asia	A-Group 1 (EU-H5N1 2021)	A-Group 1 (EU-H5N1 2021)	A-Group 1 (EU-H5N1 2021)	A-2.3.4.4b	A-Group 1 (EU-H5N1 2021)	A-Group 1 (EU-H5N1 2021)	A-Group 1 (EU-H5N1 2021)	A-Group 1 (EU-H5N1 2021)	EPI2109835	G01
A/crow/Hokkaido/0101Q054/2022_(H5N1)2022.090	wild other	East Asia	A-Group 1 (EU-H5N1 2021)	A-Group 1 (EU-H5N1 2021)	A-Group 1 (EU-H5N1 2021)	A-2.3.4.4b	A-Group 1 (EU-H5N1 2021)	A-Group 1 (EU-H5N1 2021)	A-Group 1 (EU-H5N1 2021)	A-Group 1 (EU-H5N1 2021)	EPI2109843	G01
A/crow/Hokkaido/0101Q056/2022_(H5N1)2022.104	wild other	East Asia	A-Group 1 (EU-H5N1 2021)	A-Group 1 (EU-H5N1 2021)	A-Group 1 (EU-H5N1 2021)	A-2.3.4.4b	A-Group 1 (EU-H5N1 2021)	A-Group 1 (EU-H5N1 2021)	A-Group 1 (EU-H5N1 2021)	A-Group 1 (EU-H5N1 2021)	EPI2133494	G01
A/crow/Hokkaido/0101Q061/2022_(H5N1)2022.121	wild other	East Asia	A-Group 1 (EU-H5N1 2021)	A-Group 1 (EU-H5N1 2021)	A-Group 1 (EU-H5N1 2021)	A-2.3.4.4b	A-Group 1 (EU-H5N1 2021)	A-Group 1 (EU-H5N1 2021)	A-Group 1 (EU-H5N1 2021)	A-Group 1 (EU-H5N1 2021)	EPI2132986	G01
A/crow/Hokkaido/0102F043/2022(H5N1)2022.101	wild other	East Asia	A-Group 1 (EU-H5N1 2021)	A-Group 1 (EU-H5N1 2021)	A-Group 1 (EU-H5N1 2021)	A-2.3.4.4b	A-Group 1 (EU-H5N1 2021)	A-Group 1 (EU-H5N1 2021)	A-Group 1 (EU-H5N1 2021)	A-Group 1 (EU-H5N1 2021)	EPI2109867	G01
A/crow/Hokkaido/0102F046/2022(H5N1)2022.101	wild other	East Asia	A-Group 1 (EU-H5N1 2021)	A-Group 1 (EU-H5N1 2021)	A-Group 1 (EU-H5N1 2021)	A-2.3.4.4b	A-Group 1 (EU-H5N1 2021)	A-Group 1 (EU-H5N1 2021)	A-Group 1 (EU-H5N1 2021)	A-Group 1 (EU-H5N1 2021)	EPI2109851	G01
A/crow/Hokkaido/0102F048/2022_(H5N1)2022.104	wild other	East Asia	A-Group 1 (EU-H5N1 2021)	A-Group 1 (EU-H5N1 2021)	A-Group 1 (EU-H5N1 2021)	A-2.3.4.4b	A-Group 1 (EU-H5N1 2021)	A-Group 1 (EU-H5N1 2021)	A-Group 1 (EU-H5N1 2021)	A-Group 1 (EU-H5N1 2021)	EPI2109859	G01
A/crow/Hokkaido/0102L010/2022(H5N1)2022.121	wild other	East Asia	A-Group 1 (EU-H5N1 2021)	A-Group 1 (EU-H5N1 2021)	A-Group 1 (EU-H5N1 2021)	A-2.3.4.4b	A-Group 1 (EU-H5N1 2021)	A-Group 1 (EU-H5N1 2021)	A-Group 1 (EU-H5N1 2021)	A-Group 1 (EU-H5N1 2021)	EPI2109907	G01
A/crow/Hokkaido/0102L015/2022_(H5N1)2022.164	wild other	East Asia	A-Group 1 (EU-H5N1 2021)	A-Group 1 (EU-H5N1 2021)	A-Group 1 (EU-H5N1 2021)	A-2.3.4.4b	A-Group 1 (EU-H5N1 2021)	A-Group 1 (EU-H5N1 2021)	A-Group 1 (EU-H5N1 2021)	A-Group 1 (EU-H5N1 2021)	EPI2133478	G01
A/crow/Hokkaido/0102M086/2022(H5N1)2022.107	wild other	East Asia	A-Group 1 (EU-H5N1 2021)	A-Group 1 (EU-H5N1 2021)	A-Group 1 (EU-H5N1 2021)	A-2.3.4.4b	A-Group 1 (EU-H5N1 2021)	A-Group 1 (EU-H5N1 2021)	A-Group 1 (EU-H5N1 2021)	A-Group 1 (EU-H5N1 2021)	EPI2109915	G01
A/crow/Hokkaido/0103B065/2022(H5N1)2022.238	wild other	East Asia	A-Group 1 (EU-H5N1 2021)	A-Group 1 (EU-H5N1 2021)	A-Group 1 (EU-H5N1 2021)	A-2.3.4.4b	A-Group 1 (EU-H5N1 2021)	A-Group 1 (EU-H5N1 2021)	A-Group 1 (EU-H5N1 2021)	A-Group 1 (EU-H5N1 2021)	EPI2021940	G01
A/crow/Hokkaido/0103B073/2022_(H5N1)(H5N1)2022.247	wild other	East Asia	A-Group 1 (EU-H5N1 2021)	A-Group 1 (EU-H5N1 2021)	A-Group 1 (EU-H5N1 2021)	A-2.3.4.4b	A-Group 1 (EU-H5N1 2021)	A-Group 1 (EU-H5N1 2021)	A-Group 1 (EU-H5N1 2021)	A-Group 1 (EU-H5N1 2021)	EPI2109875	G01
A/crow/Hokkaido/0103L018/2022_(H5N1)2022.197	wild other	East Asia	A-Group 1 (EU-H5N1 2021)	A-Group 1 (EU-H5N1 2021)	A-Group 1 (EU-H5N1 2021)	A-2.3.4.4b	A-Group 1 (EU-H5N1 2021)	A-Group 1 (EU-H5N1 2021)	A-Group 1 (EU-H5N1 2021)	A-Group 1 (EU-H5N1 2021)	EPI2133486	G01
A/crow/Hokkaido/HU-1/2022(H5N1)2022.375	wild other	East Asia	A-Group 1 (EU-H5N1 2021)	A-Group 1 (EU-H5N1 2021)	A-Group 1 (EU-H5N1 2021)	A-2.3.4.4b	A-Group 1 (EU-H5N1 2021)	A-Group 1 (EU-H5N1 2021)	A-Group 1 (EU-H5N1 2021)	A-Group 1 (EU-H5N1 2021)	EPI2181811	G01
A/crow/Ireland/035624_22VIR1325-11/2021(H5N1)2021.934	wild other	West Europe	A-Group 1 (EU-H5N1 2021)	A-Group 1 (EU-H5N1 2021)	A-Group 1 (EU-H5N1 2021)	A-2.3.4.4b	A-Group 1 (EU-H5N1 2021)	A-Group 1 (EU-H5N1 2021)	A-Group 1 (EU-H5N1 2021)	A-Group 1 (EU-H5N1 2021)	EPI1997969	G01
A/Cygnus_columbianus/Hubei/117/2021(H5N1)2021.967	wild ans	China	D-Group 4 (RU-H5N8 2020)	A-Group 1 (EU-H5N1 2021)	A-Group 1 (EU-H5N1 2021)	A-2.3.4.4b	A-Group 1 (EU-H5N1 2021)	A-Group 1 (EU-H5N1 2021)	A-Group 1 (EU-H5N1 2021)	A-Group 1 (EU-H5N1 2021)	EPI2008854	G10
A/Cygnus_columbianus/Hubei/123/2021(H5N1)2021.967	wild ans	China	D-Group 4 (RU-H5N8 2020)	A-Group 1 (EU-H5N1 2021)	A-Group 1 (EU-H5N1 2021)	A-2.3.4.4b	A-Group 1 (EU-H5N1 2021)	A-Group 1 (EU-H5N1 2021)	A-Group 1 (EU-H5N1 2021)	A-Group 1 (EU-H5N1 2021)	EPI2009500	G10
A/Cygnus_columbianus/Hubei/126/2021(H5N1)2021.967（缺	wild ans	China	D-Group 4 (RU-H5N8 2020)	A-Group 1 (EU-H5N1 2021)	A-Group 1 (EU-H5N1 2021)	A-2.3.4.4b	A-Group 1 (EU-H5N1 2021)	A-Group 1 (EU-H5N1 2021)	A-Group 1 (EU-H5N1 2021)	A-Group 1 (EU-H5N1 2021)	EPI2009508	G10
A/Cygnus_columbianus/Hubei/127/2021(H5N1)2021.967（缺	wild ans	China	D-Group 4 (RU-H5N8 2020)	A-Group 1 (EU-H5N1 2021)	A-Group 1 (EU-H5N1 2021)	A-2.3.4.4b	A-Group 1 (EU-H5N1 2021)	A-Group 1 (EU-H5N1 2021)	A-Group 1 (EU-H5N1 2021)	A-Group 1 (EU-H5N1 2021)	EPI2009516	G10
A/Cygnus_columbianus/Hubei/128/2021(H5N1)2021.967	wild ans	China	D-Group 4 (RU-H5N8 2020)	A-Group 1 (EU-H5N1 2021)	A-Group 1 (EU-H5N1 2021)	A-2.3.4.4b	A-Group 1 (EU-H5N1 2021)	A-Group 1 (EU-H5N1 2021)	A-Group 1 (EU-H5N1 2021)	A-Group 1 (EU-H5N1 2021)	EPI2009524	G10
A/Cygnus_olor/Romania/16381_21VIR10306/2021(H5N1)2021.860	wild ans	East and Central Europe	B-Group 2 (EU-LP 2010~2015)	D-Group4 (EU-LP <2010)	A-Group 1 (EU-H5N1 2021)	A-2.3.4.4b	A-Group 1 (EU-H5N1 2021)	A-Group 1 (EU-H5N1 2021)	A-Group 1 (EU-H5N1 2021)	D-Group4 (EU LP 10~15)	EPI1950879	G08
A/Cygnus_olor/Spain/1675-1_22VIR6312-14/2022(H5N1)2022.315	wild ans	South Europe	C-Group3 (RU-LP 2018~2019)	A-Group 1 (EU-H5N1 2021)	A-Group 1 (EU-H5N1 2021)	A-2.3.4.4b	A-Group 1 (EU-H5N1 2021)	A-Group 1 (EU-H5N1 2021)	A-Group 1 (EU-H5N1 2021)	A-Group 1 (EU-H5N1 2021)	EPI2102402	G04
A/Cygnus_olor/Spain/1950-10_22VIR6312-46/2022(H5N1)2022.400	wild ans	South Europe	C-Group3 (RU-LP 2018~2019)	A-Group 1 (EU-H5N1 2021)	A-Group 1 (EU-H5N1 2021)	A-2.3.4.4b	A-Group 1 (EU-H5N1 2021)	A-Group 1 (EU-H5N1 2021)	A-Group 1 (EU-H5N1 2021)	A-Group 1 (EU-H5N1 2021)	EPI2102609	G04
A/dolphin/Florida/22-025319-002-original/2022(H5N1)2022.241	marine mammals	North America	H-Group8 (NA-LP-15~20 Group A)	E-Group5 (NA-LP-17~20)	H-Group8 (NA-LP-18~21)	A-2.3.4.4b	E-Group5 (NA-LP 2015~2021)	A-Group 1 (EU-H5N1 2021)	A-Group 1 (EU-H5N1 2021)	A-Group 1 (EU-H5N1 2021)	EPI2182143	G22
A/domestic_duck/England/007588/2022(H5N1)2022.060	domestic ans	West Europe	A-Group 1 (EU-H5N1 2021)	A-Group 1 (EU-H5N1 2021)	A-Group 1 (EU-H5N1 2021)	A-2.3.4.4b	A-Group 1 (EU-H5N1 2021)	A-Group 1 (EU-H5N1 2021)	A-Group 1 (EU-H5N1 2021)	A-Group 1 (EU-H5N1 2021)	EPI2001628	G01
A/domestic_duck/England/012973/2022(H5N1)2022.104	domestic ans	West Europe	A-Group 1 (EU-H5N1 2021)	A-Group 1 (EU-H5N1 2021)	A-Group 1 (EU-H5N1 2021)	A-2.3.4.4b	A-Group 1 (EU-H5N1 2021)	A-Group 1 (EU-H5N1 2021)	A-Group 1 (EU-H5N1 2021)	A-Group 1 (EU-H5N1 2021)	EPI2008117	G01
A/domestic_duck/England/058612/2021(H5N1)2021.879	domestic ans	West Europe	A-Group 1 (EU-H5N1 2021)	A-Group 1 (EU-H5N1 2021)	A-Group 1 (EU-H5N1 2021)	A-2.3.4.4b	A-Group 1 (EU-H5N1 2021)	A-Group 1 (EU-H5N1 2021)	A-Group 1 (EU-H5N1 2021)	A-Group 1 (EU-H5N1 2021)	EPI1963873	G01
A/domestic_duck/Germany-BB/AI06239/2021(H5N1)2021.836	domestic ans	West Europe	A-Group 1 (EU-H5N1 2021)	A-Group 1 (EU-H5N1 2021)	A-Group 1 (EU-H5N1 2021)	A-2.3.4.4b	A-Group 1 (EU-H5N1 2021)	A-Group 1 (EU-H5N1 2021)	A-Group 1 (EU-H5N1 2021)	A-Group 1 (EU-H5N1 2021)	EPI2009935	G01
A/domestic_duck/Michigan/22-008890-001-original/2022(H5N1)2022.219	domestic ans	North America	H-Group8 (NA-LP-15~20 Group A)	E-Group5 (NA-LP-17~20)	H-Group8 (NA-LP-18~21)	A-2.3.4.4b	E-Group5 (NA-LP 2015~2021)	A-Group 1 (EU-H5N1 2021)	A-Group 1 (EU-H5N1 2021)	A-Group 1 (EU-H5N1 2021)	EPI2017167	G22
A/domestic_duck/Michigan/22-011121-002-original/2022(H5N1)2022.274	domestic ans	North America	H-Group8 (NA-LP-15~20 Group A)	A-Group 1 (EU-H5N1 2021)	A-Group 1 (EU-H5N1 2021)	A-2.3.4.4b	E-Group5 (NA-LP 2015~2021)	A-Group 1 (EU-H5N1 2021)	A-Group 1 (EU-H5N1 2021)	A-Group 1 (EU-H5N1 2021)	EPI2179764	G26
A/domestic_duck/Minnesota/22-010928-004-original/2022(H5N1)2022.274	domestic ans	North America	I-Group9 (NA-LP 15~20 GroupB)	F-Group6 (NA-LP 15~16)	A-Group 1 (EU-H5N1 2021)	A-2.3.4.4b	E-Group5 (NA-LP 2015~2021)	A-Group 1 (EU-H5N1 2021)	A-Group 1 (EU-H5N1 2021)	F-Group6 (EU H13)	EPI2179604	G30
A/domestic_duck/Nebraska/22-009190-001-original/2022(H5N1)2022.225	domestic ans	North America	A-Group 1 (EU-H5N1 2021)	A-Group 1 (EU-H5N1 2021)	A-Group 1 (EU-H5N1 2021)	A-2.3.4.4b	A-Group 1 (EU-H5N1 2021)	A-Group 1 (EU-H5N1 2021)	A-Group 1 (EU-H5N1 2021)	A-Group 1 (EU-H5N1 2021)	EPI2029358	G01
A/domestic_duck/New_York/22-009324-004-original/2022(H5N1)2022.236	domestic ans	North America	A-Group 1 (EU-H5N1 2021)	A-Group 1 (EU-H5N1 2021)	A-Group 1 (EU-H5N1 2021)	A-2.3.4.4b	A-Group 1 (EU-H5N1 2021)	A-Group 1 (EU-H5N1 2021)	A-Group 1 (EU-H5N1 2021)	A-Group 1 (EU-H5N1 2021)	EPI2035129	G01
A/domestic_duck/New_York/22-010321-003-original/2022(H5N1)2022.255	domestic ans	North America	H-Group8 (NA-LP-15~20 Group A)	E-Group5 (NA-LP-17~20)	H-Group8 (NA-LP-18~21)	A-2.3.4.4b	E-Group5 (NA-LP 2015~2021)	A-Group 1 (EU-H5N1 2021)	A-Group 1 (EU-H5N1 2021)	A-Group 1 (EU-H5N1 2021)	EPI2074868	G22
A/domestic_duck/Poland/H1942-N/2021(H5N1)2021.849	domestic ans	East and Central Europe	A-Group 1 (EU-H5N1 2021)	A-Group 1 (EU-H5N1 2021)	A-Group 1 (EU-H5N1 2021)	A-2.3.4.4b	A-Group 1 (EU-H5N1 2021)	A-Group 1 (EU-H5N1 2021)	A-Group 1 (EU-H5N1 2021)	A-Group 1 (EU-H5N1 2021)	EPI1937655	G01
A/domestic_duck/Scotland/054469/2021(H5N1)2021.833	domestic ans	West Europe	C-Group3 (RU-LP 2018~2019)	A-Group 1 (EU-H5N1 2021)	A-Group 1 (EU-H5N1 2021)	A-2.3.4.4b	A-Group 1 (EU-H5N1 2021)	A-Group 1 (EU-H5N1 2021)	A-Group 1 (EU-H5N1 2021)	A-Group 1 (EU-H5N1 2021)	EPI1963400	G04
A/domestic_goose/Germany-SH/AI06024/2021(H5N1)2021.805	domestic ans	West Europe	C-Group3 (RU-LP 2018~2019)	A-Group 1 (EU-H5N1 2021)	A-Group 1 (EU-H5N1 2021)	A-2.3.4.4b	A-Group 1 (EU-H5N1 2021)	A-Group 1 (EU-H5N1 2021)	A-Group 1 (EU-H5N1 2021)	A-Group 1 (EU-H5N1 2021)	EPI1945251	G04
A/domestic_goose/Germany-SH/AI06147/2021(H5N1)2021.805	domestic ans	West Europe	C-Group3 (RU-LP 2018~2019)	A-Group 1 (EU-H5N1 2021)	A-Group 1 (EU-H5N1 2021)	A-2.3.4.4b	A-Group 1 (EU-H5N1 2021)	A-Group 1 (EU-H5N1 2021)	A-Group 1 (EU-H5N1 2021)	A-Group 1 (EU-H5N1 2021)	EPI1945235	G04
A/domestic_goose/Germany-SH/AI06150/2021(H5N1)2021.805	domestic ans	West Europe	C-Group3 (RU-LP 2018~2019)	A-Group 1 (EU-H5N1 2021)	A-Group 1 (EU-H5N1 2021)	A-2.3.4.4b	A-Group 1 (EU-H5N1 2021)	A-Group 1 (EU-H5N1 2021)	A-Group 1 (EU-H5N1 2021)	A-Group 1 (EU-H5N1 2021)	EPI1945243	G04
A/domestic_goose/Michigan/22-008890-004-original/2022(H5N1)2022.219	domestic ans	North America	H-Group8 (NA-LP-15~20 Group A)	E-Group5 (NA-LP-17~20)	H-Group8 (NA-LP-18~21)	A-2.3.4.4b	E-Group5 (NA-LP 2015~2021)	A-Group 1 (EU-H5N1 2021)	A-Group 1 (EU-H5N1 2021)	A-Group 1 (EU-H5N1 2021)	EPI2017175	G22
A/domestic_goose/Michigan/22-011121-005-original/2022(H5N1)2022.274	domestic ans	North America	H-Group8 (NA-LP-15~20 Group A)	A-Group 1 (EU-H5N1 2021)	A-Group 1 (EU-H5N1 2021)	A-2.3.4.4b	E-Group5 (NA-LP 2015~2021)	A-Group 1 (EU-H5N1 2021)	A-Group 1 (EU-H5N1 2021)	A-Group 1 (EU-H5N1 2021)	EPI2179780	G26
A/domestic_goose/NL/FAV-0035-17/2021(H5N1)2021.959	domestic ans	North America	A-Group 1 (EU-H5N1 2021)	A-Group 1 (EU-H5N1 2021)	A-Group 1 (EU-H5N1 2021)	A-2.3.4.4b	A-Group 1 (EU-H5N1 2021)	A-Group 1 (EU-H5N1 2021)	A-Group 1 (EU-H5N1 2021)	A-Group 1 (EU-H5N1 2021)	EPI2049849	G01
A/domestic_goose/North_Dakota/22-009337-001-original/2022(H5N1)2022.236	domestic ans	North America	I-Group9 (NA-LP 15~20 GroupB)	A-Group 1 (EU-H5N1 2021)	A-Group 1 (EU-H5N1 2021)	A-2.3.4.4b	E-Group5 (NA-LP 2015~2021)	A-Group 1 (EU-H5N1 2021)	A-Group 1 (EU-H5N1 2021)	A-Group 1 (EU-H5N1 2021)	EPI2035233	G27
A/domestic_goose/Poland/H1931-T1/2021(H5N1)2021.838	domestic ans	East and Central Europe	A-Group 1 (EU-H5N1 2021)	A-Group 1 (EU-H5N1 2021)	A-Group 1 (EU-H5N1 2021)	A-2.3.4.4b	A-Group 1 (EU-H5N1 2021)	A-Group 1 (EU-H5N1 2021)	A-Group 1 (EU-H5N1 2021)	A-Group 1 (EU-H5N1 2021)	EPI1937639	G01
A/duck/Bangladesh/19D1818/2021(H5N1)2021.973	domestic ans	South Asia	E-Group5 (NEA-LP 2010~2015)	A-Group 1 (EU-H5N1 2021)	A-Group 1 (EU-H5N1 2021)	A-2.3.4.4b	A-Group 1 (EU-H5N1 2021)	A-Group 1 (EU-H5N1 2021)	A-Group 1 (EU-H5N1 2021)	A-Group 1 (EU-H5N1 2021)	EPI1997262	G14
A/duck/Bangladesh/19D1819/2021(H5N1)2021.973	domestic ans	South Asia	E-Group5 (NEA-LP 2010~2015)	A-Group 1 (EU-H5N1 2021)	A-Group 1 (EU-H5N1 2021)	A-2.3.4.4b	A-Group 1 (EU-H5N1 2021)	A-Group 1 (EU-H5N1 2021)	A-Group 1 (EU-H5N1 2021)	A-Group 1 (EU-H5N1 2021)	EPI2062124	G14
A/duck/Bangladesh/19D1874/2022(H5N1)2022.184	domestic ans	South Asia	E-Group5 (NEA-LP 2010~2015)	A-Group 1 (EU-H5N1 2021)	A-Group 1 (EU-H5N1 2021)	A-2.3.4.4b	A-Group 1 (EU-H5N1 2021)	A-Group 1 (EU-H5N1 2021)	A-Group 1 (EU-H5N1 2021)	A-Group 1 (EU-H5N1 2021)	EPI2062111	G14
A/duck/Bangladesh/51600/2021(H5N1)2021.964	domestic ans	South Asia	E-Group5 (NEA-LP 2010~2015)	A-Group 1 (EU-H5N1 2021)	A-Group 1 (EU-H5N1 2021)	A-2.3.4.4b	A-Group 1 (EU-H5N1 2021)	A-Group 1 (EU-H5N1 2021)	A-Group 1 (EU-H5N1 2021)	A-Group 1 (EU-H5N1 2021)	EPI2163442	G14
A/duck/Bangladesh/51601/2021(H5N1)2021.964	domestic ans	South Asia	E-Group5 (NEA-LP 2010~2015)	A-Group 1 (EU-H5N1 2021)	A-Group 1 (EU-H5N1 2021)	A-2.3.4.4b	A-Group 1 (EU-H5N1 2021)	A-Group 1 (EU-H5N1 2021)	A-Group 1 (EU-H5N1 2021)	A-Group 1 (EU-H5N1 2021)	EPI2162913	G14
A/duck/Bangladesh/51602/2021(H5N1)2021.964	domestic ans	South Asia	E-Group5 (NEA-LP 2010~2015)	A-Group 1 (EU-H5N1 2021)	A-Group 1 (EU-H5N1 2021)	A-2.3.4.4b	A-Group 1 (EU-H5N1 2021)	A-Group 1 (EU-H5N1 2021)	A-Group 1 (EU-H5N1 2021)	A-Group 1 (EU-H5N1 2021)	EPI2162897	G14
A/duck/Bulgaria/756-4_22VIR778-6/2021(H5N1)2021.915	domestic ans	East and Central Europe	B-Group 2 (EU-LP 2010~2015)	D-Group4 (EU-LP <2010)	A-Group 1 (EU-H5N1 2021)	A-2.3.4.4b	A-Group 1 (EU-H5N1 2021)	A-Group 1 (EU-H5N1 2021)	A-Group 1 (EU-H5N1 2021)	D-Group4 (EU LP 10~15)	EPI1995164	G08
A/duck/Czech_Republic/18520-2/2021(H5N1)2021.737	domestic ans	East and Central Europe	A-Group 1 (EU-H5N1 2021)	A-Group 1 (EU-H5N1 2021)	A-Group 1 (EU-H5N1 2021)	A-2.3.4.4b	A-Group 1 (EU-H5N1 2021)	A-Group 1 (EU-H5N1 2021)	A-Group 1 (EU-H5N1 2021)	A-Group 1 (EU-H5N1 2021)	EPI1921688	G01
A/duck/Czech_Republic/23589-1T/2021(H5N1)2021.910	domestic ans	East and Central Europe	A-Group 1 (EU-H5N1 2021)	A-Group 1 (EU-H5N1 2021)	A-Group 1 (EU-H5N1 2021)	A-2.3.4.4b	A-Group 1 (EU-H5N1 2021)	A-Group 1 (EU-H5N1 2021)	A-Group 1 (EU-H5N1 2021)	A-Group 1 (EU-H5N1 2021)	EPI1943062	G01
A/duck/Czech_Republic/3306-1/2022(H5N1)2022.107	domestic ans	East and Central Europe	C-Group3 (RU-LP 2018~2019)	A-Group 1 (EU-H5N1 2021)	C-Group3 (EU-LP 2015~2020)	A-2.3.4.4b	B-Group2 (NEA-LP 2010~2015)	A-Group 1 (EU-H5N1 2021)	A-Group 1 (EU-H5N1 2021)	B-Group2 (NEA-LP 2015~2020)	EPI2026058	G20
A/duck/Czech_Republic/913/2022(H5N1)2022.030	domestic ans	East and Central Europe	A-Group 1 (EU-H5N1 2021)	A-Group 1 (EU-H5N1 2021)	A-Group 1 (EU-H5N1 2021)	A-2.3.4.4b	A-Group 1 (EU-H5N1 2021)	A-Group 1 (EU-H5N1 2021)	A-Group 1 (EU-H5N1 2021)	A-Group 1 (EU-H5N1 2021)	EPI2021103	G01
A/duck/France/22P020165/2022(H5N1)2022.644	domestic ans	West Europe	C-Group3 (RU-LP 2018~2019)	B-Group2 (NEA-LP 2015~2020)	C-Group3 (EU-LP 2015~2020)	A-2.3.4.4b	A-Group 1 (EU-H5N1 2021)	A-Group 1 (EU-H5N1 2021)	A-Group 1 (EU-H5N1 2021)	A-Group 1 (EU-H5N1 2021)	EPI2176007	G35
A/duck/Guangdong/S4518/2021(H5N1)(H5N1)2021.934	domestic ans	China	F-group6 (RU-LP 2019~2020)	C-Group3 (RU-H5N8 2020)	A-Group 1 (EU-H5N1 2021)	A-2.3.4.4b	A-Group 1 (EU-H5N1 2021)	A-Group 1 (EU-H5N1 2021)	A-Group 1 (EU-H5N1 2021)	B-Group2 (NEA-LP 2015~2020)	EPI2029834	G07
A/duck/Guangdong/S4525/2021(H5N1)(H5N1)2021.934	domestic ans	China	F-group6 (RU-LP 2019~2020)	C-Group3 (RU-H5N8 2020)	A-Group 1 (EU-H5N1 2021)	A-2.3.4.4b	A-Group 1 (EU-H5N1 2021)	A-Group 1 (EU-H5N1 2021)	A-Group 1 (EU-H5N1 2021)	B-Group2 (NEA-LP 2015~2020)	EPI2029842	G07
A/duck/Guizhou/S1321/2022(H5N1)(H5N1)2022.142	domestic ans	China	F-group6 (RU-LP 2019~2020)	C-Group3 (RU-H5N8 2020)	A-Group 1 (EU-H5N1 2021)	A-2.3.4.4b	A-Group 1 (EU-H5N1 2021)	A-Group 1 (EU-H5N1 2021)	A-Group 1 (EU-H5N1 2021)	B-Group2 (NEA-LP 2015~2020)	EPI2029850	G07
A/duck/Hubei/S4465/2021(H5N1)(H5N1)2021.904	domestic ans	China	D-Group 4 (RU-H5N8 2020)	B-Group2 (NEA-LP 2015~2020)	B-Group2 (NEA-LP 2015~2020)	A-2.3.4.4b	A-Group 1 (EU-H5N1 2021)	C-Group3 (EAS-H1N1 2020)	A-Group 1 (EU-H5N1 2021)	C-Group3 (RU H5N8 20)	EPI2029858	G09
A/duck/Hubei/SE128/2022(H5N1)(H5N1)2022.025	domestic ans	China	D-Group 4 (RU-H5N8 2020)	B-Group2 (NEA-LP 2015~2020)	B-Group2 (NEA-LP 2015~2020)	A-2.3.4.4b	A-Group 1 (EU-H5N1 2021)	C-Group3 (EAS-H1N1 2020)	A-Group 1 (EU-H5N1 2021)	C-Group3 (RU H5N8 20)	EPI2029866	G09
A/duck/Hubei/SE220/2022(H5N1)(H5N1)2022.025	domestic ans	China	F-group6 (RU-LP 2019~2020)	C-Group3 (RU-H5N8 2020)	A-Group 1 (EU-H5N1 2021)	A-2.3.4.4b	A-Group 1 (EU-H5N1 2021)	A-Group 1 (EU-H5N1 2021)	A-Group 1 (EU-H5N1 2021)	B-Group2 (NEA-LP 2015~2020)	EPI2029874	G07
A/duck/Ireland/036105_22VIR1325-22/2021(H5N1)2021.942	domestic ans	West Europe	A-Group 1 (EU-H5N1 2021)	A-Group 1 (EU-H5N1 2021)	A-Group 1 (EU-H5N1 2021)	A-2.3.4.4b	A-Group 1 (EU-H5N1 2021)	A-Group 1 (EU-H5N1 2021)	A-Group 1 (EU-H5N1 2021)	A-Group 1 (EU-H5N1 2021)	EPI1998058	G01
A/duck/Ireland/036646_22VIR1325-18/2021(H5N1)2021.959	domestic ans	West Europe	A-Group 1 (EU-H5N1 2021)	A-Group 1 (EU-H5N1 2021)	A-Group 1 (EU-H5N1 2021)	A-2.3.4.4b	A-Group 1 (EU-H5N1 2021)	A-Group 1 (EU-H5N1 2021)	A-Group 1 (EU-H5N1 2021)	A-Group 1 (EU-H5N1 2021)	EPI1998017	G01
A/duck/Italy/21VIR10447/2021(H5N1)2021.915	domestic ans	South Europe	A-Group 1 (EU-H5N1 2021)	A-Group 1 (EU-H5N1 2021)	A-Group 1 (EU-H5N1 2021)	A-2.3.4.4b	A-Group 1 (EU-H5N1 2021)	A-Group 1 (EU-H5N1 2021)	A-Group 1 (EU-H5N1 2021)	A-Group 1 (EU-H5N1 2021)	EPI1944248	G01
A/duck/Italy/21VIR10523-1/2021(H5N1)2021.915	domestic ans	South Europe	A-Group 1 (EU-H5N1 2021)	A-Group 1 (EU-H5N1 2021)	A-Group 1 (EU-H5N1 2021)	A-2.3.4.4b	A-Group 1 (EU-H5N1 2021)	A-Group 1 (EU-H5N1 2021)	A-Group 1 (EU-H5N1 2021)	A-Group 1 (EU-H5N1 2021)	EPI2140359	G01
A/duck/Italy/21VIR10809-1/2021(H5N1)2021.932	domestic ans	South Europe	A-Group 1 (EU-H5N1 2021)	A-Group 1 (EU-H5N1 2021)	A-Group 1 (EU-H5N1 2021)	A-2.3.4.4b	A-Group 1 (EU-H5N1 2021)	A-Group 1 (EU-H5N1 2021)	A-Group 1 (EU-H5N1 2021)	A-Group 1 (EU-H5N1 2021)	EPI2140633	G01
A/duck/Italy/21VIR11501/2021(H5N1)2021.970	domestic ans	South Europe	A-Group 1 (EU-H5N1 2021)	A-Group 1 (EU-H5N1 2021)	A-Group 1 (EU-H5N1 2021)	A-2.3.4.4b	A-Group 1 (EU-H5N1 2021)	A-Group 1 (EU-H5N1 2021)	A-Group 1 (EU-H5N1 2021)	A-Group 1 (EU-H5N1 2021)	EPI2141391	G01
A/duck/Italy/21VIR9373-2/2021(H5N1)2021.855	domestic ans	South Europe	A-Group 1 (EU-H5N1 2021)	A-Group 1 (EU-H5N1 2021)	A-Group 1 (EU-H5N1 2021)	A-2.3.4.4b	A-Group 1 (EU-H5N1 2021)	A-Group 1 (EU-H5N1 2021)	A-Group 1 (EU-H5N1 2021)	A-Group 1 (EU-H5N1 2021)	EPI2139544	G01
A/duck/Italy/21VIR9836-15/2021(H5N1)2021.885	domestic ans	South Europe	A-Group 1 (EU-H5N1 2021)	A-Group 1 (EU-H5N1 2021)	A-Group 1 (EU-H5N1 2021)	A-2.3.4.4b	A-Group 1 (EU-H5N1 2021)	A-Group 1 (EU-H5N1 2021)	A-Group 1 (EU-H5N1 2021)	A-Group 1 (EU-H5N1 2021)	EPI2139912	G01
A/duck/Italy/22VIR1294-1/2022(H5N1)2022.104	domestic ans	South Europe	A-Group 1 (EU-H5N1 2021)	A-Group 1 (EU-H5N1 2021)	A-Group 1 (EU-H5N1 2021)	A-2.3.4.4b	A-Group 1 (EU-H5N1 2021)	A-Group 1 (EU-H5N1 2021)	A-Group 1 (EU-H5N1 2021)	A-Group 1 (EU-H5N1 2021)	EPI2141752	G01
A/duck/Italy/22VIR1295-1/2022(H5N1)2022.104	domestic ans	South Europe	A-Group 1 (EU-H5N1 2021)	A-Group 1 (EU-H5N1 2021)	A-Group 1 (EU-H5N1 2021)	A-2.3.4.4b	A-Group 1 (EU-H5N1 2021)	A-Group 1 (EU-H5N1 2021)	A-Group 1 (EU-H5N1 2021)	A-Group 1 (EU-H5N1 2021)	EPI2141761	G01
A/duck/Jiangxi/S40833/2021(H5N1)(H5N1)2021.934	domestic ans	China	D-Group 4 (RU-H5N8 2020)	B-Group2 (NEA-LP 2015~2020)	B-Group2 (NEA-LP 2015~2020)	A-2.3.4.4b	A-Group 1 (EU-H5N1 2021)	C-Group3 (EAS-H1N1 2020)	A-Group 1 (EU-H5N1 2021)	C-Group3 (RU H5N8 20)	EPI2029882	G09
A/duck/Kansas/22-008114-001-original/2022(H5N1)2022.203	domestic ans	North America	A-Group 1 (EU-H5N1 2021)	A-Group 1 (EU-H5N1 2021)	A-Group 1 (EU-H5N1 2021)	A-2.3.4.4b	A-Group 1 (EU-H5N1 2021)	A-Group 1 (EU-H5N1 2021)	A-Group 1 (EU-H5N1 2021)	A-Group 1 (EU-H5N1 2021)	EPI2014181	G01
A/duck/Michigan/22-010845-003-original/2022(H5N1)2022.263	domestic ans	North America	H-Group8 (NA-LP-15~20 Group A)	A-Group 1 (EU-H5N1 2021)	A-Group 1 (EU-H5N1 2021)	A-2.3.4.4b	E-Group5 (NA-LP 2015~2021)	A-Group 1 (EU-H5N1 2021)	A-Group 1 (EU-H5N1 2021)	A-Group 1 (EU-H5N1 2021)	EPI2179380	G26
A/duck/Missouri/22-009192-003-original/2022(H5N1)2022.227	domestic ans	North America	H-Group8 (NA-LP-15~20 Group A)	A-Group 1 (EU-H5N1 2021)	A-Group 1 (EU-H5N1 2021)	A-2.3.4.4b	E-Group5 (NA-LP 2015~2021)	A-Group 1 (EU-H5N1 2021)	A-Group 1 (EU-H5N1 2021)	A-Group 1 (EU-H5N1 2021)	EPI2034993	G26
A/duck/Omsk/19-1V/2021(H5N1)2021.729	domestic ans	North Asia	A-Group 1 (EU-H5N1 2021)	A-Group 1 (EU-H5N1 2021)	A-Group 1 (EU-H5N1 2021)	A-2.3.4.4b	A-Group 1 (EU-H5N1 2021)	A-Group 1 (EU-H5N1 2021)	A-Group 1 (EU-H5N1 2021)	A-Group 1 (EU-H5N1 2021)	EPI1957814	G01
A/duck/Omsk/19-2V/2021(H5N1)2021.729	domestic ans	North Asia	A-Group 1 (EU-H5N1 2021)	A-Group 1 (EU-H5N1 2021)	A-Group 1 (EU-H5N1 2021)	A-2.3.4.4b	A-Group 1 (EU-H5N1 2021)	A-Group 1 (EU-H5N1 2021)	A-Group 1 (EU-H5N1 2021)	A-Group 1 (EU-H5N1 2021)	EPI1957822	G01
A/duck/Omsk/19-3V/2021(H5N1)2021.729	domestic ans	North Asia	A-Group 1 (EU-H5N1 2021)	A-Group 1 (EU-H5N1 2021)	A-Group 1 (EU-H5N1 2021)	A-2.3.4.4b	A-Group 1 (EU-H5N1 2021)	A-Group 1 (EU-H5N1 2021)	A-Group 1 (EU-H5N1 2021)	A-Group 1 (EU-H5N1 2021)	EPI1957830	G01
A/duck/Omsk/19-5V/2021(H5N1)2021.729	domestic ans	North Asia	A-Group 1 (EU-H5N1 2021)	A-Group 1 (EU-H5N1 2021)	A-Group 1 (EU-H5N1 2021)	A-2.3.4.4b	A-Group 1 (EU-H5N1 2021)	A-Group 1 (EU-H5N1 2021)	A-Group 1 (EU-H5N1 2021)	A-Group 1 (EU-H5N1 2021)	EPI1957839	G01
A/duck/Poland/H126_22VIR2515-4/2022(H5N1)2022.104	domestic ans	East and Central Europe	C-Group3 (RU-LP 2018~2019)	A-Group 1 (EU-H5N1 2021)	A-Group 1 (EU-H5N1 2021)	A-2.3.4.4b	A-Group 1 (EU-H5N1 2021)	A-Group 1 (EU-H5N1 2021)	A-Group 1 (EU-H5N1 2021)	A-Group 1 (EU-H5N1 2021)	EPI2014945	G04
A/duck/Poland/H188_22VIR2515-2/2022(H5N1)2022.164	domestic ans	East and Central Europe	G-Group 7 (NEA-LP 2015~2020)	A-Group 1 (EU-H5N1 2021)	C-Group3 (EU-LP 2015~2020)	A-2.3.4.4b	B-Group2 (NEA-LP 2010~2015)	A-Group 1 (EU-H5N1 2021)	A-Group 1 (EU-H5N1 2021)	D-Group4 (EU LP 10~15)	EPI2014929	G13
A/duck/Saratov/29-02V/2021(H5N1)2021.745	domestic ans	East and Central Europe	C-Group3 (RU-LP 2018~2019)	A-Group 1 (EU-H5N1 2021)	A-Group 1 (EU-H5N1 2021)	A-2.3.4.4b	A-Group 1 (EU-H5N1 2021)	A-Group 1 (EU-H5N1 2021)	A-Group 1 (EU-H5N1 2021)	A-Group 1 (EU-H5N1 2021)	EPI1922925	G04
A/duck/Saratov/29-03V/2021(H5N1)2021.745	domestic ans	East and Central Europe	C-Group3 (RU-LP 2018~2019)	A-Group 1 (EU-H5N1 2021)	A-Group 1 (EU-H5N1 2021)	A-2.3.4.4b	A-Group 1 (EU-H5N1 2021)	A-Group 1 (EU-H5N1 2021)	A-Group 1 (EU-H5N1 2021)	A-Group 1 (EU-H5N1 2021)	EPI1922933	G04
A/duck/Saratov/29-04V/2021(H5N1)2021.745	domestic ans	East and Central Europe	C-Group3 (RU-LP 2018~2019)	A-Group 1 (EU-H5N1 2021)	A-Group 1 (EU-H5N1 2021)	A-2.3.4.4b	A-Group 1 (EU-H5N1 2021)	A-Group 1 (EU-H5N1 2021)	A-Group 1 (EU-H5N1 2021)	A-Group 1 (EU-H5N1 2021)	EPI1922941	G04
A/duck/Saratov/29-08V/2021(H5N1)2021.745	domestic ans	East and Central Europe	C-Group3 (RU-LP 2018~2019)	A-Group 1 (EU-H5N1 2021)	A-Group 1 (EU-H5N1 2021)	A-2.3.4.4b	A-Group 1 (EU-H5N1 2021)	A-Group 1 (EU-H5N1 2021)	A-Group 1 (EU-H5N1 2021)	A-Group 1 (EU-H5N1 2021)	EPI1922965	G04
A/duck/Saratov/29-11V/2021(H5N1)2021.745	domestic ans	East and Central Europe	C-Group3 (RU-LP 2018~2019)	A-Group 1 (EU-H5N1 2021)	A-Group 1 (EU-H5N1 2021)	A-2.3.4.4b	A-Group 1 (EU-H5N1 2021)	A-Group 1 (EU-H5N1 2021)	A-Group 1 (EU-H5N1 2021)	A-Group 1 (EU-H5N1 2021)	EPI1922973	G04
A/duck/Saratov/29-2V/2021(H5N1)2021.745	domestic ans	East and Central Europe	C-Group3 (RU-LP 2018~2019)	A-Group 1 (EU-H5N1 2021)	A-Group 1 (EU-H5N1 2021)	A-2.3.4.4b	A-Group 1 (EU-H5N1 2021)	A-Group 1 (EU-H5N1 2021)	A-Group 1 (EU-H5N1 2021)	A-Group 1 (EU-H5N1 2021)	EPI1957880	G04
A/duck/Spain/2095-2_22VIR8632-5/2022(H5N1)2022.438	domestic ans	South Europe	C-Group3 (RU-LP 2018~2019)	A-Group 1 (EU-H5N1 2021)	A-Group 1 (EU-H5N1 2021)	A-2.3.4.4b	A-Group 1 (EU-H5N1 2021)	A-Group 1 (EU-H5N1 2021)	A-Group 1 (EU-H5N1 2021)	A-Group 1 (EU-H5N1 2021)	EPI2191149	G04
A/egret/France/21P013418/2021(H5N1)2021.921	wild other	West Europe	B-Group 2 (EU-LP 2010~2015)	D-Group4 (EU-LP <2010)	A-Group 1 (EU-H5N1 2021)	A-2.3.4.4b	A-Group 1 (EU-H5N1 2021)	A-Group 1 (EU-H5N1 2021)	A-Group 1 (EU-H5N1 2021)	D-Group4 (EU LP 10~15)	EPI1949882	G08
A/Embden_goose/Minnesota/22-009181-003-original/2022(H5N1)2022.227	wild ans	North America	H-Group8 (NA-LP-15~20 Group A)	A-Group 1 (EU-H5N1 2021)	A-Group 1 (EU-H5N1 2021)	A-2.3.4.4b	E-Group5 (NA-LP 2015~2021)	A-Group 1 (EU-H5N1 2021)	A-Group 1 (EU-H5N1 2021)	A-Group 1 (EU-H5N1 2021)	EPI2029334	G26
A/emu/Hokkaido/A-2/2022(H5N1)2022.288	wild other	East Asia	A-Group 1 (EU-H5N1 2021)	A-Group 1 (EU-H5N1 2021)	A-Group 1 (EU-H5N1 2021)	A-2.3.4.4b	A-Group 1 (EU-H5N1 2021)	A-Group 1 (EU-H5N1 2021)	A-Group 1 (EU-H5N1 2021)	A-Group 1 (EU-H5N1 2021)	EPI2181803	G01
A/emu/NL/FAV-0035-12/2021(H5N1)2021.959	wild other	North America	A-Group 1 (EU-H5N1 2021)	A-Group 1 (EU-H5N1 2021)	A-Group 1 (EU-H5N1 2021)	A-2.3.4.4b	A-Group 1 (EU-H5N1 2021)	A-Group 1 (EU-H5N1 2021)	A-Group 1 (EU-H5N1 2021)	A-Group 1 (EU-H5N1 2021)	EPI2049857	G01
A/England/215201407/2021(H5N1)2021.984	human	West Europe	A-Group 1 (EU-H5N1 2021)	A-Group 1 (EU-H5N1 2021)	A-Group 1 (EU-H5N1 2021)	A-2.3.4.4b	A-Group 1 (EU-H5N1 2021)	A-Group 1 (EU-H5N1 2021)	A-Group 1 (EU-H5N1 2021)	A-Group 1 (EU-H5N1 2021)	EPI1958565	G01
A/Eurasian_curlew/Germany-SH/AI05960/2021(H5N1)2021.784	wild ans	West Europe	A-Group 1 (EU-H5N1 2021)	A-Group 1 (EU-H5N1 2021)	A-Group 1 (EU-H5N1 2021)	A-2.3.4.4b	A-Group 1 (EU-H5N1 2021)	A-Group 1 (EU-H5N1 2021)	A-Group 1 (EU-H5N1 2021)	A-Group 1 (EU-H5N1 2021)	EPI1945084	G01
A/Eurasian_Curlew/Netherlands/1/2022(H5N1)2022.107	wild ans	West Europe	C-Group3 (RU-LP 2018~2019)	A-Group 1 (EU-H5N1 2021)	A-Group 1 (EU-H5N1 2021)	A-2.3.4.4b	A-Group 1 (EU-H5N1 2021)	A-Group 1 (EU-H5N1 2021)	A-Group 1 (EU-H5N1 2021)	A-Group 1 (EU-H5N1 2021)	EPI1995693	G04
A/Eurasian_Curlew/Netherlands/2/2022(H5N1)2022.501	wild ans	West Europe	C-Group3 (RU-LP 2018~2019)	A-Group 1 (EU-H5N1 2021)	F-Group6 (EU-H13 2012~2021)	A-2.3.4.4b	G-Group7 (EA H13 2012~2021)	A-Group 1 (EU-H5N1 2021)	A-Group 1 (EU-H5N1 2021)	E-Group5 (NA-LP 2015~2021)	EPI2097278	G33
A/eurasian_curlew/Netherlands/20016890-001/2020(H5N1)2020.833	wild ans	West Europe	D-Group 4 (RU-H5N8 2020)	B-Group2 (NEA-LP 2015~2020)	A-Group 1 (EU-H5N1 2021)	A-2.3.4.4b	D-Group4 (EU LP 2015~2021	B-Group2 (EU-H1N1 2015~2020)	A-Group 1 (EU-H5N1 2021)	C-Group3 (RU H5N8 20)	EPI1812383	G02
A/Eurasian_eagle-owl/Finland/10617_21VIR7689-15/2021(H5N1)2021.581	wild other	North Europe	A-Group 1 (EU-H5N1 2021)	A-Group 1 (EU-H5N1 2021)	A-Group 1 (EU-H5N1 2021)	A-2.3.4.4b	A-Group 1 (EU-H5N1 2021)	A-Group 1 (EU-H5N1 2021)	A-Group 1 (EU-H5N1 2021)	A-Group 1 (EU-H5N1 2021)	EPI1945485	G01
A/Eurasian_Spoonbill/Netherlands/1A/2022(H5N1)2022.523	wild other	West Europe	C-Group3 (RU-LP 2018~2019)	A-Group 1 (EU-H5N1 2021)	A-Group 1 (EU-H5N1 2021)	A-2.3.4.4b	A-Group 1 (EU-H5N1 2021)	A-Group 1 (EU-H5N1 2021)	A-Group 1 (EU-H5N1 2021)	A-Group 1 (EU-H5N1 2021)	EPI2114058	G04
A/Eurasian_Spoonbill/Netherlands/1B/2022(H5N1)2022.523	wild other	West Europe	C-Group3 (RU-LP 2018~2019)	A-Group 1 (EU-H5N1 2021)	A-Group 1 (EU-H5N1 2021)	A-2.3.4.4b	A-Group 1 (EU-H5N1 2021)	A-Group 1 (EU-H5N1 2021)	A-Group 1 (EU-H5N1 2021)	A-Group 1 (EU-H5N1 2021)	EPI2114066	G04
A/Eurasian_Spoonbill/Netherlands/3/2022(H5N1)2022.559	wild other	West Europe	C-Group3 (RU-LP 2018~2019)	A-Group 1 (EU-H5N1 2021)	A-Group 1 (EU-H5N1 2021)	A-2.3.4.4b	A-Group 1 (EU-H5N1 2021)	A-Group 1 (EU-H5N1 2021)	A-Group 1 (EU-H5N1 2021)	A-Group 1 (EU-H5N1 2021)	EPI2119170	G04
A/Eurasian_Spoonbill/Netherlands/4/2022(H5N1)2022.605	wild other	West Europe	C-Group3 (RU-LP 2018~2019)	A-Group 1 (EU-H5N1 2021)	A-Group 1 (EU-H5N1 2021)	A-2.3.4.4b	A-Group 1 (EU-H5N1 2021)	A-Group 1 (EU-H5N1 2021)	A-Group 1 (EU-H5N1 2021)	A-Group 1 (EU-H5N1 2021)	EPI2129863	G04
A/Eurasian_Spoonbill/Netherlands/5/2022(H5N1)2022.455	wild other	West Europe	C-Group3 (RU-LP 2018~2019)	A-Group 1 (EU-H5N1 2021)	A-Group 1 (EU-H5N1 2021)	A-2.3.4.4b	A-Group 1 (EU-H5N1 2021)	A-Group 1 (EU-H5N1 2021)	A-Group 1 (EU-H5N1 2021)	A-Group 1 (EU-H5N1 2021)	EPI2191377	G04
A/Eurasian_Spoonbill/Netherlands/6/2022(H5N1)2022.455	wild other	West Europe	C-Group3 (RU-LP 2018~2019)	A-Group 1 (EU-H5N1 2021)	A-Group 1 (EU-H5N1 2021)	A-2.3.4.4b	A-Group 1 (EU-H5N1 2021)	A-Group 1 (EU-H5N1 2021)	A-Group 1 (EU-H5N1 2021)	A-Group 1 (EU-H5N1 2021)	EPI2191385	G04
A/Eurasian_Spoonbill/Netherlands/7/2022(H5N1)2022.455	wild other	West Europe	C-Group3 (RU-LP 2018~2019)	A-Group 1 (EU-H5N1 2021)	A-Group 1 (EU-H5N1 2021)	A-2.3.4.4b	A-Group 1 (EU-H5N1 2021)	A-Group 1 (EU-H5N1 2021)	A-Group 1 (EU-H5N1 2021)	A-Group 1 (EU-H5N1 2021)	EPI2191393	G04
A/Eurasian_Spoonbill/Netherlands/8/2022(H5N1)2022.663	wild other	West Europe	C-Group3 (RU-LP 2018~2019)	A-Group 1 (EU-H5N1 2021)	A-Group 1 (EU-H5N1 2021)	A-2.3.4.4b	A-Group 1 (EU-H5N1 2021)	A-Group 1 (EU-H5N1 2021)	A-Group 1 (EU-H5N1 2021)	A-Group 1 (EU-H5N1 2021)	EPI2191401	G04
A/Eurasian_teal/Denmark/24115-2/2021-10-16(H5N1)2021.789	wild ans	North Europe	C-Group3 (RU-LP 2018~2019)	A-Group 1 (EU-H5N1 2021)	A-Group 1 (EU-H5N1 2021)	A-2.3.4.4b	A-Group 1 (EU-H5N1 2021)	A-Group 1 (EU-H5N1 2021)	A-Group 1 (EU-H5N1 2021)	A-Group 1 (EU-H5N1 2021)	EPI2015045	G04
A/Eurasian_teal/Germany-BY/AI05977/2021(H5N1)2021.803	wild ans	West Europe	A-Group 1 (EU-H5N1 2021)	A-Group 1 (EU-H5N1 2021)	A-Group 1 (EU-H5N1 2021)	A-2.3.4.4b	A-Group 1 (EU-H5N1 2021)	A-Group 1 (EU-H5N1 2021)	A-Group 1 (EU-H5N1 2021)	A-Group 1 (EU-H5N1 2021)	EPI1945219	G01
A/eurasian_teal/Netherlands/20016896-013/2020(H5N1)2020.836	wild ans	West Europe	A-Group 1 (EU-H5N1 2021)	A-Group 1 (EU-H5N1 2021)	A-Group 1 (EU-H5N1 2021)	A-2.3.4.4b	A-Group 1 (EU-H5N1 2021)	A-Group 1 (EU-H5N1 2021)	A-Group 1 (EU-H5N1 2021)	A-Group 1 (EU-H5N1 2021)	EPI1812375	G01
A/Eurasian_wigeon/Denmark/24066-9/2021-10-13(H5N1)2021.781	wild ans	North Europe	C-Group3 (RU-LP 2018~2019)	A-Group 1 (EU-H5N1 2021)	A-Group 1 (EU-H5N1 2021)	A-2.3.4.4b	A-Group 1 (EU-H5N1 2021)	A-Group 1 (EU-H5N1 2021)	A-Group 1 (EU-H5N1 2021)	A-Group 1 (EU-H5N1 2021)	EPI2012875	G04
A/Eurasian_wigeon/Denmark/24279-1/2021-10-24(H5N1)2021.811	wild ans	North Europe	C-Group3 (RU-LP 2018~2019)	A-Group 1 (EU-H5N1 2021)	A-Group 1 (EU-H5N1 2021)	A-2.3.4.4b	A-Group 1 (EU-H5N1 2021)	A-Group 1 (EU-H5N1 2021)	A-Group 1 (EU-H5N1 2021)	A-Group 1 (EU-H5N1 2021)	EPI2015053	G04
A/Eurasian_wigeon/Germany-SH/AI05948/2021(H5N1)2021.784	wild ans	West Europe	A-Group 1 (EU-H5N1 2021)	A-Group 1 (EU-H5N1 2021)	A-Group 1 (EU-H5N1 2021)	A-2.3.4.4b	A-Group 1 (EU-H5N1 2021)	A-Group 1 (EU-H5N1 2021)	A-Group 1 (EU-H5N1 2021)	A-Group 1 (EU-H5N1 2021)	EPI1943842	G01
A/Eurasian_wigeon/Germany-SH/AI05950/2021(H5N1)2021.784	wild ans	West Europe	A-Group 1 (EU-H5N1 2021)	A-Group 1 (EU-H5N1 2021)	A-Group 1 (EU-H5N1 2021)	A-2.3.4.4b	A-Group 1 (EU-H5N1 2021)	A-Group 1 (EU-H5N1 2021)	A-Group 1 (EU-H5N1 2021)	A-Group 1 (EU-H5N1 2021)	EPI1945093	G01
A/Eurasian_wigeon/Germany-SH/AI05951/2021(H5N1)2021.784	wild ans	West Europe	C-Group3 (RU-LP 2018~2019)	A-Group 1 (EU-H5N1 2021)	A-Group 1 (EU-H5N1 2021)	A-2.3.4.4b	A-Group 1 (EU-H5N1 2021)	A-Group 1 (EU-H5N1 2021)	A-Group 1 (EU-H5N1 2021)	A-Group 1 (EU-H5N1 2021)	EPI1945147	G04
A/Eurasian_wigeon/Germany-SH/AI05952/2021(H5N1)2021.784	wild ans	West Europe	C-Group3 (RU-LP 2018~2019)	A-Group 1 (EU-H5N1 2021)	A-Group 1 (EU-H5N1 2021)	A-2.3.4.4b	A-Group 1 (EU-H5N1 2021)	A-Group 1 (EU-H5N1 2021)	A-Group 1 (EU-H5N1 2021)	A-Group 1 (EU-H5N1 2021)	EPI1945108	G04
A/Eurasian_wigeon/Germany-SH/AI05953/2021(H5N1)2021.784	wild ans	West Europe	A-Group 1 (EU-H5N1 2021)	A-Group 1 (EU-H5N1 2021)	A-Group 1 (EU-H5N1 2021)	A-2.3.4.4b	A-Group 1 (EU-H5N1 2021)	A-Group 1 (EU-H5N1 2021)	A-Group 1 (EU-H5N1 2021)	A-Group 1 (EU-H5N1 2021)	EPI1945131	G01
A/Eurasian_wigeon/Germany-SH/AI05954/2021(H5N1)2021.784	wild ans	West Europe	C-Group3 (RU-LP 2018~2019)	A-Group 1 (EU-H5N1 2021)	A-Group 1 (EU-H5N1 2021)	A-2.3.4.4b	A-Group 1 (EU-H5N1 2021)	A-Group 1 (EU-H5N1 2021)	A-Group 1 (EU-H5N1 2021)	A-Group 1 (EU-H5N1 2021)	EPI1945155	G04
A/Eurasian_wigeon/Germany-SH/AI05955/2021(H5N1)2021.784	wild ans	West Europe	C-Group3 (RU-LP 2018~2019)	A-Group 1 (EU-H5N1 2021)	A-Group 1 (EU-H5N1 2021)	A-2.3.4.4b	A-Group 1 (EU-H5N1 2021)	A-Group 1 (EU-H5N1 2021)	A-Group 1 (EU-H5N1 2021)	A-Group 1 (EU-H5N1 2021)	EPI1945123	G04
A/Eurasian_wigeon/Germany-SH/AI05956/2021(H5N1)2021.784	wild ans	West Europe	C-Group3 (RU-LP 2018~2019)	A-Group 1 (EU-H5N1 2021)	A-Group 1 (EU-H5N1 2021)	A-2.3.4.4b	A-Group 1 (EU-H5N1 2021)	A-Group 1 (EU-H5N1 2021)	A-Group 1 (EU-H5N1 2021)	A-Group 1 (EU-H5N1 2021)	EPI1945139	G04
A/Eurasian_wigeon/Germany-SH/AI06142/2021(H5N1)2021.805	wild ans	West Europe	C-Group3 (RU-LP 2018~2019)	A-Group 1 (EU-H5N1 2021)	A-Group 1 (EU-H5N1 2021)	A-2.3.4.4b	A-Group 1 (EU-H5N1 2021)	A-Group 1 (EU-H5N1 2021)	A-Group 1 (EU-H5N1 2021)	A-Group 1 (EU-H5N1 2021)	EPI1945259	G04
A/Eurasian_wigeon/Germany-SH/AI06143/2021(H5N1)2021.805	wild ans	West Europe	C-Group3 (RU-LP 2018~2019)	A-Group 1 (EU-H5N1 2021)	A-Group 1 (EU-H5N1 2021)	A-2.3.4.4b	A-Group 1 (EU-H5N1 2021)	A-Group 1 (EU-H5N1 2021)	A-Group 1 (EU-H5N1 2021)	A-Group 1 (EU-H5N1 2021)	EPI1945227	G04
A/Eurasian_wigeon/Italy/20VIR7301-206/2020(H5N1)2020.888	wild ans	South Europe	A-Group 1 (EU-H5N1 2021)	A-Group 1 (EU-H5N1 2021)	A-Group 1 (EU-H5N1 2021)	A-2.3.4.4b	A-Group 1 (EU-H5N1 2021)	A-Group 1 (EU-H5N1 2021)	A-Group 1 (EU-H5N1 2021)	A-Group 1 (EU-H5N1 2021)	EPI1815142	G01
A/Eurasian_wigeon/Italy/21VIR8919-3/2021(H5N1)2021.822	wild ans	South Europe	A-Group 1 (EU-H5N1 2021)	A-Group 1 (EU-H5N1 2021)	A-Group 1 (EU-H5N1 2021)	A-2.3.4.4b	A-Group 1 (EU-H5N1 2021)	A-Group 1 (EU-H5N1 2021)	A-Group 1 (EU-H5N1 2021)	A-Group 1 (EU-H5N1 2021)	EPI1944256	G01
A/Eurasian_Wigeon/Netherlands/1/2020(H5N1)2020.790	wild ans	West Europe	A-Group 1 (EU-H5N1 2021)	A-Group 1 (EU-H5N1 2021)	A-Group 1 (EU-H5N1 2021)	A-2.3.4.4b	A-Group 1 (EU-H5N1 2021)	A-Group 1 (EU-H5N1 2021)	A-Group 1 (EU-H5N1 2021)	A-Group 1 (EU-H5N1 2021)	EPI1807243	G01
A/Eurasian_Wigeon/Netherlands/4/2020(H5N1)2020.790	wild ans	West Europe	A-Group 1 (EU-H5N1 2021)	A-Group 1 (EU-H5N1 2021)	A-Group 1 (EU-H5N1 2021)	A-2.3.4.4b	A-Group 1 (EU-H5N1 2021)	A-Group 1 (EU-H5N1 2021)	A-Group 1 (EU-H5N1 2021)	A-Group 1 (EU-H5N1 2021)	EPI1807251	G01
A/Eurasian_Wigeon/Netherlands/5/2020(H5N1)2020.790	wild ans	West Europe	A-Group 1 (EU-H5N1 2021)	A-Group 1 (EU-H5N1 2021)	A-Group 1 (EU-H5N1 2021)	A-2.3.4.4b	A-Group 1 (EU-H5N1 2021)	A-Group 1 (EU-H5N1 2021)	A-Group 1 (EU-H5N1 2021)	A-Group 1 (EU-H5N1 2021)	EPI1807259	G01
A/European_herring_gull/Denmark/19968-1.02/2021-05-14(H5N1)2021.364	wild cha	North Europe	A-Group 1 (EU-H5N1 2021)	A-Group 1 (EU-H5N1 2021)	A-Group 1 (EU-H5N1 2021)	A-2.3.4.4b	A-Group 1 (EU-H5N1 2021)	A-Group 1 (EU-H5N1 2021)	A-Group 1 (EU-H5N1 2021)	A-Group 1 (EU-H5N1 2021)	EPI2015061	G01
A/European_herring_gull/Finland/9722_21VIR7689-13/2021(H5N1)2021.581	wild cha	North Europe	A-Group 1 (EU-H5N1 2021)	A-Group 1 (EU-H5N1 2021)	A-Group 1 (EU-H5N1 2021)	A-2.3.4.4b	A-Group 1 (EU-H5N1 2021)	A-Group 1 (EU-H5N1 2021)	A-Group 1 (EU-H5N1 2021)	A-Group 1 (EU-H5N1 2021)	EPI1945469	G01
A/European_Herring_Gull/Netherlands/11/2022(H5N1)2022.545	wild cha	West Europe	C-Group3 (RU-LP 2018~2019)	A-Group 1 (EU-H5N1 2021)	A-Group 1 (EU-H5N1 2021)	A-2.3.4.4b	A-Group 1 (EU-H5N1 2021)	A-Group 1 (EU-H5N1 2021)	A-Group 1 (EU-H5N1 2021)	A-Group 1 (EU-H5N1 2021)	EPI2119194	G04
A/European_Herring_Gull/Netherlands/12/2022(H5N1)2022.605	wild cha	West Europe	C-Group3 (RU-LP 2018~2019)	A-Group 1 (EU-H5N1 2021)	F-Group6 (EU-H13 2012~2021)	A-2.3.4.4b	G-Group7 (EA H13 2012~2021)	A-Group 1 (EU-H5N1 2021)	A-Group 1 (EU-H5N1 2021)	E-Group5 (NA-LP 2015~2021)	EPI2181764	G33
A/European_Herring_Gull/Netherlands/13/2022(H5N1)2022.630	wild cha	West Europe	C-Group3 (RU-LP 2018~2019)	A-Group 1 (EU-H5N1 2021)	F-Group6 (EU-H13 2012~2021)	A-2.3.4.4b	G-Group7 (EA H13 2012~2021)	A-Group 1 (EU-H5N1 2021)	A-Group 1 (EU-H5N1 2021)	E-Group5 (NA-LP 2015~2021)	EPI2185360	G33
A/European_Herring_Gull/Netherlands/14/2022(H5N1)2022.641	wild cha	West Europe	C-Group3 (RU-LP 2018~2019)	A-Group 1 (EU-H5N1 2021)	F-Group6 (EU-H13 2012~2021)	A-2.3.4.4b	G-Group7 (EA H13 2012~2021)	A-Group 1 (EU-H5N1 2021)	A-Group 1 (EU-H5N1 2021)	E-Group5 (NA-LP 2015~2021)	EPI2185368	G33
A/European_Herring_Gull/Netherlands/15/2022(H5N1)2022.658	wild cha	West Europe	C-Group3 (RU-LP 2018~2019)	A-Group 1 (EU-H5N1 2021)	F-Group6 (EU-H13 2012~2021)	A-2.3.4.4b	G-Group7 (EA H13 2012~2021)	A-Group 1 (EU-H5N1 2021)	A-Group 1 (EU-H5N1 2021)	E-Group5 (NA-LP 2015~2021)	EPI2185423	G33
A/European_Herring_Gull/Netherlands/16/2022(H5N1)2022.671	wild cha	West Europe	C-Group3 (RU-LP 2018~2019)	A-Group 1 (EU-H5N1 2021)	A-Group 1 (EU-H5N1 2021)	A-2.3.4.4b	A-Group 1 (EU-H5N1 2021)	A-Group 1 (EU-H5N1 2021)	A-Group 1 (EU-H5N1 2021)	A-Group 1 (EU-H5N1 2021)	EPI2191441	G04
A/European_Herring_Gull/Netherlands/18/2022(H5N1)2022.690	wild cha	West Europe	C-Group3 (RU-LP 2018~2019)	A-Group 1 (EU-H5N1 2021)	F-Group6 (EU-H13 2012~2021)	A-2.3.4.4b	G-Group7 (EA H13 2012~2021)	A-Group 1 (EU-H5N1 2021)	A-Group 1 (EU-H5N1 2021)	E-Group5 (NA-LP 2015~2021)	EPI2193366	G33
A/European_Herring_Gull/Netherlands/2/2022(H5N1)2022.153	wild cha	West Europe	C-Group3 (RU-LP 2018~2019)	A-Group 1 (EU-H5N1 2021)	A-Group 1 (EU-H5N1 2021)	A-2.3.4.4b	A-Group 1 (EU-H5N1 2021)	A-Group 1 (EU-H5N1 2021)	A-Group 1 (EU-H5N1 2021)	A-Group 1 (EU-H5N1 2021)	EPI1995709	G04
A/European_Herring_Gull/Netherlands/21037412-002/2021(H5N1)2021.814	wild cha	West Europe	C-Group3 (RU-LP 2018~2019)	A-Group 1 (EU-H5N1 2021)	A-Group 1 (EU-H5N1 2021)	A-2.3.4.4b	A-Group 1 (EU-H5N1 2021)	A-Group 1 (EU-H5N1 2021)	A-Group 1 (EU-H5N1 2021)	A-Group 1 (EU-H5N1 2021)	EPI1925364	G04
A/European_Herring_Gull/Netherlands/4/2022(H5N1)2022.463	wild cha	West Europe	C-Group3 (RU-LP 2018~2019)	A-Group 1 (EU-H5N1 2021)	A-Group 1 (EU-H5N1 2021)	A-2.3.4.4b	A-Group 1 (EU-H5N1 2021)	A-Group 1 (EU-H5N1 2021)	A-Group 1 (EU-H5N1 2021)	A-Group 1 (EU-H5N1 2021)	EPI2088895	G04
A/European_Herring_Gull/Netherlands/5/2022(H5N1)2022.430	wild cha	West Europe	C-Group3 (RU-LP 2018~2019)	A-Group 1 (EU-H5N1 2021)	F-Group6 (EU-H13 2012~2021)	A-2.3.4.4b	G-Group7 (EA H13 2012~2021)	A-Group 1 (EU-H5N1 2021)	A-Group 1 (EU-H5N1 2021)	E-Group5 (NA-LP 2015~2021)	EPI2088918	G33
A/European_Herring_Gull/Netherlands/6/2022(H5N1)2022.430	wild cha	West Europe	C-Group3 (RU-LP 2018~2019)	A-Group 1 (EU-H5N1 2021)	F-Group6 (EU-H13 2012~2021)	A-2.3.4.4b	G-Group7 (EA H13 2012~2021)	A-Group 1 (EU-H5N1 2021)	A-Group 1 (EU-H5N1 2021)	E-Group5 (NA-LP 2015~2021)	EPI2088926	G33
A/European_Herring_Gull/Netherlands/7/2022(H5N1)2022.430	wild cha	West Europe	C-Group3 (RU-LP 2018~2019)	A-Group 1 (EU-H5N1 2021)	F-Group6 (EU-H13 2012~2021)	A-2.3.4.4b	G-Group7 (EA H13 2012~2021)	A-Group 1 (EU-H5N1 2021)	A-Group 1 (EU-H5N1 2021)	E-Group5 (NA-LP 2015~2021)	EPI2088934	G33
A/European_Herring_Gull/Netherlands/8/2022(H5N1)2022.512	wild cha	West Europe	C-Group3 (RU-LP 2018~2019)	A-Group 1 (EU-H5N1 2021)	F-Group6 (EU-H13 2012~2021)	A-2.3.4.4b	G-Group7 (EA H13 2012~2021)	A-Group 1 (EU-H5N1 2021)	A-Group 1 (EU-H5N1 2021)	E-Group5 (NA-LP 2015~2021)	EPI2114010	G33
A/European_Herring_Gull/Netherlands/9/2022(H5N1)2022.504	wild cha	West Europe	C-Group3 (RU-LP 2018~2019)	A-Group 1 (EU-H5N1 2021)	F-Group6 (EU-H13 2012~2021)	A-2.3.4.4b	G-Group7 (EA H13 2012~2021)	A-Group 1 (EU-H5N1 2021)	A-Group 1 (EU-H5N1 2021)	E-Group5 (NA-LP 2015~2021)	EPI2114026	G33
A/European_herring_gull/Sweden/SVA211116SZ0432/FB004518/M-2021(H5N1)2021.852	wild cha	North Europe	C-Group3 (RU-LP 2018~2019)	A-Group 1 (EU-H5N1 2021)	A-Group 1 (EU-H5N1 2021)	A-2.3.4.4b	A-Group 1 (EU-H5N1 2021)	A-Group 1 (EU-H5N1 2021)	A-Group 1 (EU-H5N1 2021)	A-Group 1 (EU-H5N1 2021)	EPI1938860	G04
A/European_polecat/Netherlands/1/2022(H5N1)2022.173	mammal	West Europe	A-Group 1 (EU-H5N1 2021)	A-Group 1 (EU-H5N1 2021)	A-Group 1 (EU-H5N1 2021)	A-2.3.4.4b	A-Group 1 (EU-H5N1 2021)	A-Group 1 (EU-H5N1 2021)	A-Group 1 (EU-H5N1 2021)	A-Group 1 (EU-H5N1 2021)	EPI2061051	G01
A/Ezo_red_fox/Hokkaido/1/2022(H5N1)2022.244	mammal	East Asia	A-Group 1 (EU-H5N1 2021)	A-Group 1 (EU-H5N1 2021)	A-Group 1 (EU-H5N1 2021)	A-2.3.4.4b	A-Group 1 (EU-H5N1 2021)	A-Group 1 (EU-H5N1 2021)	A-Group 1 (EU-H5N1 2021)	A-Group 1 (EU-H5N1 2021)	EPI2021932	G01
A/Falco_peregrinus/Belgium/4055_0002/2022(H5N1)2022.211	wild other	West Europe	C-Group3 (RU-LP 2018~2019)	A-Group 1 (EU-H5N1 2021)	A-Group 1 (EU-H5N1 2021)	A-2.3.4.4b	A-Group 1 (EU-H5N1 2021)	A-Group 1 (EU-H5N1 2021)	A-Group 1 (EU-H5N1 2021)	A-Group 1 (EU-H5N1 2021)	EPI2022937	G04
A/Falco_peregrinus/Spain/1932-1_22VIR6312-45/2022(H5N1)2022.375	wild other	South Europe	C-Group3 (RU-LP 2018~2019)	A-Group 1 (EU-H5N1 2021)	A-Group 1 (EU-H5N1 2021)	A-2.3.4.4b	A-Group 1 (EU-H5N1 2021)	A-Group 1 (EU-H5N1 2021)	A-Group 1 (EU-H5N1 2021)	A-Group 1 (EU-H5N1 2021)	EPI2102601	G04
A/Falco_peregrinus/Spain/2010-11_22VIR6312-20/2022(H5N1)2022.408	wild other	South Europe	C-Group3 (RU-LP 2018~2019)	A-Group 1 (EU-H5N1 2021)	A-Group 1 (EU-H5N1 2021)	A-2.3.4.4b	A-Group 1 (EU-H5N1 2021)	A-Group 1 (EU-H5N1 2021)	A-Group 1 (EU-H5N1 2021)	A-Group 1 (EU-H5N1 2021)	EPI2102434	G04
A/Fancy_chicken/NL/FAV-0035/2021(H5N1)2021.959	domestic gal	North America	A-Group 1 (EU-H5N1 2021)	A-Group 1 (EU-H5N1 2021)	A-Group 1 (EU-H5N1 2021)	A-2.3.4.4b	A-Group 1 (EU-H5N1 2021)	A-Group 1 (EU-H5N1 2021)	A-Group 1 (EU-H5N1 2021)	A-Group 1 (EU-H5N1 2021)	EPI2049841	G01
A/fox/Iowa/22-014421-001-original/2022(H5N1)2022.342	mammal	North America	I-Group9 (NA-LP 15~20 GroupB)	F-Group6 (NA-LP 15~16)	A-Group 1 (EU-H5N1 2021)	A-2.3.4.4b	E-Group5 (NA-LP 2015~2021)	A-Group 1 (EU-H5N1 2021)	A-Group 1 (EU-H5N1 2021)	F-Group6 (EU H13)	EPI2053897	G30
A/fox/Ireland/3866_22VIR2064-1/2022(H5N1)2022.121	mammal	West Europe	A-Group 1 (EU-H5N1 2021)	A-Group 1 (EU-H5N1 2021)	A-Group 1 (EU-H5N1 2021)	A-2.3.4.4b	A-Group 1 (EU-H5N1 2021)	A-Group 1 (EU-H5N1 2021)	A-Group 1 (EU-H5N1 2021)	A-Group 1 (EU-H5N1 2021)	EPI1998138	G01
A/fox/Michigan/22-014536-004-original/2022(H5N1)2022.304	mammal	North America	H-Group8 (NA-LP-15~20 Group A)	E-Group5 (NA-LP-17~20)	H-Group8 (NA-LP-18~21)	A-2.3.4.4b	E-Group5 (NA-LP 2015~2021)	A-Group 1 (EU-H5N1 2021)	A-Group 1 (EU-H5N1 2021)	A-Group 1 (EU-H5N1 2021)	EPI2182063	G22
A/fox/Minnesota/22-014182-001-original/2022(H5N1)2022.304	mammal	North America	I-Group9 (NA-LP 15~20 GroupB)	F-Group6 (NA-LP 15~16)	A-Group 1 (EU-H5N1 2021)	A-2.3.4.4b	E-Group5 (NA-LP 2015~2021)	A-Group 1 (EU-H5N1 2021)	A-Group 1 (EU-H5N1 2021)	F-Group6 (EU H13)	EPI2053889	G30
A/fox/Minnesota/22-014660-001-original/2022(H5N1)2022.353	mammal	North America	H-Group8 (NA-LP-15~20 Group A)	A-Group 1 (EU-H5N1 2021)	A-Group 1 (EU-H5N1 2021)	A-2.3.4.4b	E-Group5 (NA-LP 2015~2021)	A-Group 1 (EU-H5N1 2021)	A-Group 1 (EU-H5N1 2021)	A-Group 1 (EU-H5N1 2021)	EPI2053905	G26
A/fox/Minnesota/22-014660-002-original/2022(H5N1)2022.353	mammal	North America	H-Group8 (NA-LP-15~20 Group A)	A-Group 1 (EU-H5N1 2021)	A-Group 1 (EU-H5N1 2021)	A-2.3.4.4b	E-Group5 (NA-LP 2015~2021)	A-Group 1 (EU-H5N1 2021)	A-Group 1 (EU-H5N1 2021)	A-Group 1 (EU-H5N1 2021)	EPI2053913	G26
A/fox/Minnesota/22-014661-001-original/2022(H5N1)2022.351	mammal	North America	H-Group8 (NA-LP-15~20 Group A)	A-Group 1 (EU-H5N1 2021)	A-Group 1 (EU-H5N1 2021)	A-2.3.4.4b	E-Group5 (NA-LP 2015~2021)	A-Group 1 (EU-H5N1 2021)	A-Group 1 (EU-H5N1 2021)	A-Group 1 (EU-H5N1 2021)	EPI2053921	G26
A/Fox/Netherlands/EMC1/2022(H5N1)2022.068	mammal	West Europe	C-Group3 (RU-LP 2018~2019)	A-Group 1 (EU-H5N1 2021)	A-Group 1 (EU-H5N1 2021)	A-2.3.4.4b	A-Group 1 (EU-H5N1 2021)	A-Group 1 (EU-H5N1 2021)	A-Group 1 (EU-H5N1 2021)	A-Group 1 (EU-H5N1 2021)	EPI2018060	G04
A/Fox/Netherlands/EMC2/2022(H5N1)2022.025	mammal	West Europe	A-Group 1 (EU-H5N1 2021)	A-Group 1 (EU-H5N1 2021)	A-Group 1 (EU-H5N1 2021)	A-2.3.4.4b	A-Group 1 (EU-H5N1 2021)	A-Group 1 (EU-H5N1 2021)	A-Group 1 (EU-H5N1 2021)	A-Group 1 (EU-H5N1 2021)	EPI2018075	G01
A/Fox/Netherlands/EMC3/2022(H5N1)2022.058	mammal	West Europe	C-Group3 (RU-LP 2018~2019)	A-Group 1 (EU-H5N1 2021)	A-Group 1 (EU-H5N1 2021)	A-2.3.4.4b	A-Group 1 (EU-H5N1 2021)	A-Group 1 (EU-H5N1 2021)	A-Group 1 (EU-H5N1 2021)	A-Group 1 (EU-H5N1 2021)	EPI2018083	G04
A/Fox/Netherlands/EMC4/2022(H5N1)2022.249	mammal	West Europe	C-Group3 (RU-LP 2018~2019)	A-Group 1 (EU-H5N1 2021)	A-Group 1 (EU-H5N1 2021)	A-2.3.4.4b	A-Group 1 (EU-H5N1 2021)	A-Group 1 (EU-H5N1 2021)	A-Group 1 (EU-H5N1 2021)	A-Group 1 (EU-H5N1 2021)	EPI2122945	G04
A/Fox/Netherlands/EMC6/2022(H5N1)2022.123	mammal	West Europe	C-Group3 (RU-LP 2018~2019)	A-Group 1 (EU-H5N1 2021)	A-Group 1 (EU-H5N1 2021)	A-2.3.4.4b	A-Group 1 (EU-H5N1 2021)	A-Group 1 (EU-H5N1 2021)	A-Group 1 (EU-H5N1 2021)	A-Group 1 (EU-H5N1 2021)	EPI2122960	G04
A/fox/New_York/074441/2022(H5N1)2022.255	mammal	North America	H-Group8 (NA-LP-15~20 Group A)	E-Group5 (NA-LP-17~20)	A-Group 1 (EU-H5N1 2021)	A-2.3.4.4b	E-Group5 (NA-LP 2015~2021)	A-Group 1 (EU-H5N1 2021)	A-Group 1 (EU-H5N1 2021)	A-Group 1 (EU-H5N1 2021)	EPI2130819	G23
A/fox/New_York/088592/2022(H5N1)2022.312	mammal	North America	H-Group8 (NA-LP-15~20 Group A)	E-Group5 (NA-LP-17~20)	A-Group 1 (EU-H5N1 2021)	A-2.3.4.4b	E-Group5 (NA-LP 2015~2021)	A-Group 1 (EU-H5N1 2021)	A-Group 1 (EU-H5N1 2021)	A-Group 1 (EU-H5N1 2021)	EPI2131357	G23
A/fox/New_York/099451/2022(H5N1)2022.337	mammal	North America	H-Group8 (NA-LP-15~20 Group A)	A-Group 1 (EU-H5N1 2021)	A-Group 1 (EU-H5N1 2021)	A-2.3.4.4b	E-Group5 (NA-LP 2015~2021)	A-Group 1 (EU-H5N1 2021)	A-Group 1 (EU-H5N1 2021)	A-Group 1 (EU-H5N1 2021)	EPI2131367	G26
A/fox/New_York/099488/2022(H5N1)2022.255	mammal	North America	H-Group8 (NA-LP-15~20 Group A)	A-Group 1 (EU-H5N1 2021)	A-Group 1 (EU-H5N1 2021)	A-2.3.4.4b	E-Group5 (NA-LP 2015~2021)	A-Group 1 (EU-H5N1 2021)	A-Group 1 (EU-H5N1 2021)	A-Group 1 (EU-H5N1 2021)	EPI2131379	G26
A/fox/New_York/103994/2022(H5N1)2022.353	mammal	North America	H-Group8 (NA-LP-15~20 Group A)	E-Group5 (NA-LP-17~20)	A-Group 1 (EU-H5N1 2021)	A-2.3.4.4b	E-Group5 (NA-LP 2015~2021)	A-Group 1 (EU-H5N1 2021)	A-Group 1 (EU-H5N1 2021)	A-Group 1 (EU-H5N1 2021)	EPI2131387	G23
A/fox/New_York/115912/2022(H5N1)2022.359	mammal	North America	H-Group8 (NA-LP-15~20 Group A)	E-Group5 (NA-LP-17~20)	H-Group8 (NA-LP-18~21)	A-2.3.4.4b	E-Group5 (NA-LP 2015~2021)	A-Group 1 (EU-H5N1 2021)	A-Group 1 (EU-H5N1 2021)	A-Group 1 (EU-H5N1 2021)	EPI2131400	G22
A/gadwall/North_Carolina/AH0182894/2022(H5N1)2022.019	wild ans	North America	A-Group 1 (EU-H5N1 2021)	A-Group 1 (EU-H5N1 2021)	A-Group 1 (EU-H5N1 2021)	A-2.3.4.4b	A-Group 1 (EU-H5N1 2021)	A-Group 1 (EU-H5N1 2021)	A-Group 1 (EU-H5N1 2021)	A-Group 1 (EU-H5N1 2021)	EPI1985954	G01
A/Gallus_gallus/Belgium/15977/2021(H5N1)2021.929	wild cha	West Europe	C-Group3 (RU-LP 2018~2019)	A-Group 1 (EU-H5N1 2021)	A-Group 1 (EU-H5N1 2021)	A-2.3.4.4b	A-Group 1 (EU-H5N1 2021)	A-Group 1 (EU-H5N1 2021)	A-Group 1 (EU-H5N1 2021)	A-Group 1 (EU-H5N1 2021)	EPI2077991	G04
A/Gallus_gallus/Belgium/16070_003/2021(H5N1)2021.932	wild cha	West Europe	C-Group3 (RU-LP 2018~2019)	A-Group 1 (EU-H5N1 2021)	A-Group 1 (EU-H5N1 2021)	A-2.3.4.4b	A-Group 1 (EU-H5N1 2021)	A-Group 1 (EU-H5N1 2021)	A-Group 1 (EU-H5N1 2021)	A-Group 1 (EU-H5N1 2021)	EPI1946086	G04
A/Gallus_gallus/Belgium/3194_0001/2022(H5N1)2022.186	wild cha	West Europe	C-Group3 (RU-LP 2018~2019)	A-Group 1 (EU-H5N1 2021)	A-Group 1 (EU-H5N1 2021)	A-2.3.4.4b	A-Group 1 (EU-H5N1 2021)	A-Group 1 (EU-H5N1 2021)	A-Group 1 (EU-H5N1 2021)	A-Group 1 (EU-H5N1 2021)	EPI1946078	G04
A/Gallus_gallus/Belgium/4190_0002/2022(H5N1)2022.236	wild cha	West Europe	C-Group3 (RU-LP 2018~2019)	A-Group 1 (EU-H5N1 2021)	A-Group 1 (EU-H5N1 2021)	A-2.3.4.4b	A-Group 1 (EU-H5N1 2021)	A-Group 1 (EU-H5N1 2021)	A-Group 1 (EU-H5N1 2021)	A-Group 1 (EU-H5N1 2021)	EPI2002649	G04
A/Gallus_gallus/Belgium/8092_0002/2022(H5N1)2022.466	wild cha	West Europe	C-Group3 (RU-LP 2018~2019)	A-Group 1 (EU-H5N1 2021)	A-Group 1 (EU-H5N1 2021)	A-2.3.4.4b	A-Group 1 (EU-H5N1 2021)	A-Group 1 (EU-H5N1 2021)	A-Group 1 (EU-H5N1 2021)	A-Group 1 (EU-H5N1 2021)	EPI2013082	G04
A/Gallus_gallus/Belgium/9548_0001/2022(H5N1)2022.586	wild cha	West Europe	C-Group3 (RU-LP 2018~2019)	A-Group 1 (EU-H5N1 2021)	F-Group6 (EU-H13 2012~2021)	A-2.3.4.4b	G-Group7 (EA H13 2012~2021)	A-Group 1 (EU-H5N1 2021)	A-Group 1 (EU-H5N1 2021)	E-Group5 (NA-LP 2015~2021)	EPI2129840	G33
A/golden_eagle/Finland/9378_21VIR7689-12/2021(H5N1)2021.496	wild other	North Europe	C-Group3 (RU-LP 2018~2019)	A-Group 1 (EU-H5N1 2021)	A-Group 1 (EU-H5N1 2021)	A-2.3.4.4b	A-Group 1 (EU-H5N1 2021)	A-Group 1 (EU-H5N1 2021)	A-Group 1 (EU-H5N1 2021)	A-Group 1 (EU-H5N1 2021)	EPI1945461	G04
A/goose/Chelyabinsk/34-1V/2021(H5N1)2021.775	domestic ans	North Asia	F-group6 (RU-LP 2019~2020)	A-Group 1 (EU-H5N1 2021)	A-Group 1 (EU-H5N1 2021)	A-2.3.4.4b	A-Group 1 (EU-H5N1 2021)	A-Group 1 (EU-H5N1 2021)	A-Group 1 (EU-H5N1 2021)	A-Group 1 (EU-H5N1 2021)	EPI1957921	G05
A/goose/Czech_Republic/18520-1/2021(H5N1)2021.737	domestic ans	East and Central Europe	A-Group 1 (EU-H5N1 2021)	A-Group 1 (EU-H5N1 2021)	A-Group 1 (EU-H5N1 2021)	A-2.3.4.4b	A-Group 1 (EU-H5N1 2021)	A-Group 1 (EU-H5N1 2021)	A-Group 1 (EU-H5N1 2021)	A-Group 1 (EU-H5N1 2021)	EPI1921680	G01
A/goose/Czech_Republic/22608-1/2021(H5N1)2021.879	domestic ans	East and Central Europe	A-Group 1 (EU-H5N1 2021)	A-Group 1 (EU-H5N1 2021)	A-Group 1 (EU-H5N1 2021)	A-2.3.4.4b	A-Group 1 (EU-H5N1 2021)	A-Group 1 (EU-H5N1 2021)	A-Group 1 (EU-H5N1 2021)	A-Group 1 (EU-H5N1 2021)	EPI1927681	G01
A/goose/Czech_Republic/22608-1T/2021(H5N1)2021.879	domestic ans	East and Central Europe	A-Group 1 (EU-H5N1 2021)	A-Group 1 (EU-H5N1 2021)	A-Group 1 (EU-H5N1 2021)	A-2.3.4.4b	A-Group 1 (EU-H5N1 2021)	A-Group 1 (EU-H5N1 2021)	A-Group 1 (EU-H5N1 2021)	A-Group 1 (EU-H5N1 2021)	EPI1927689	G01
A/goose/Czech_Republic/22608-2/2021(H5N1)2021.879	domestic ans	East and Central Europe	A-Group 1 (EU-H5N1 2021)	A-Group 1 (EU-H5N1 2021)	A-Group 1 (EU-H5N1 2021)	A-2.3.4.4b	A-Group 1 (EU-H5N1 2021)	A-Group 1 (EU-H5N1 2021)	A-Group 1 (EU-H5N1 2021)	A-Group 1 (EU-H5N1 2021)	EPI1980476	G01
A/goose/Czech_Republic/22608-2T/2021(H5N1)2021.879	domestic ans	East and Central Europe	A-Group 1 (EU-H5N1 2021)	A-Group 1 (EU-H5N1 2021)	A-Group 1 (EU-H5N1 2021)	A-2.3.4.4b	A-Group 1 (EU-H5N1 2021)	A-Group 1 (EU-H5N1 2021)	A-Group 1 (EU-H5N1 2021)	A-Group 1 (EU-H5N1 2021)	EPI1980492	G01
A/goose/Czech_Republic/22608-3T/2021(H5N1)2021.879	domestic ans	East and Central Europe	A-Group 1 (EU-H5N1 2021)	A-Group 1 (EU-H5N1 2021)	A-Group 1 (EU-H5N1 2021)	A-2.3.4.4b	A-Group 1 (EU-H5N1 2021)	A-Group 1 (EU-H5N1 2021)	A-Group 1 (EU-H5N1 2021)	A-Group 1 (EU-H5N1 2021)	EPI1980508	G01
A/goose/Czech_Republic/22750/2021(H5N1)2021.882	domestic ans	East and Central Europe	A-Group 1 (EU-H5N1 2021)	A-Group 1 (EU-H5N1 2021)	A-Group 1 (EU-H5N1 2021)	A-2.3.4.4b	A-Group 1 (EU-H5N1 2021)	A-Group 1 (EU-H5N1 2021)	A-Group 1 (EU-H5N1 2021)	A-Group 1 (EU-H5N1 2021)	EPI1980589	G01
A/goose/Czech_Republic/23458-1K/2021(H5N1)2021.901	domestic ans	East and Central Europe	A-Group 1 (EU-H5N1 2021)	A-Group 1 (EU-H5N1 2021)	A-Group 1 (EU-H5N1 2021)	A-2.3.4.4b	A-Group 1 (EU-H5N1 2021)	A-Group 1 (EU-H5N1 2021)	A-Group 1 (EU-H5N1 2021)	A-Group 1 (EU-H5N1 2021)	EPI1980460	G01
A/goose/Czech_Republic/23458-2T/2021(H5N1)2021.901	domestic ans	East and Central Europe	A-Group 1 (EU-H5N1 2021)	A-Group 1 (EU-H5N1 2021)	A-Group 1 (EU-H5N1 2021)	A-2.3.4.4b	A-Group 1 (EU-H5N1 2021)	A-Group 1 (EU-H5N1 2021)	A-Group 1 (EU-H5N1 2021)	A-Group 1 (EU-H5N1 2021)	EPI1980411	G01
A/goose/Czech_Republic/23458-4T/2021(H5N1)2021.901	domestic ans	East and Central Europe	A-Group 1 (EU-H5N1 2021)	A-Group 1 (EU-H5N1 2021)	A-Group 1 (EU-H5N1 2021)	A-2.3.4.4b	A-Group 1 (EU-H5N1 2021)	A-Group 1 (EU-H5N1 2021)	A-Group 1 (EU-H5N1 2021)	A-Group 1 (EU-H5N1 2021)	EPI1980443	G01
A/goose/Czech_Republic/23458-5T/2021(H5N1)2021.901	domestic ans	East and Central Europe	A-Group 1 (EU-H5N1 2021)	A-Group 1 (EU-H5N1 2021)	A-Group 1 (EU-H5N1 2021)	A-2.3.4.4b	A-Group 1 (EU-H5N1 2021)	A-Group 1 (EU-H5N1 2021)	A-Group 1 (EU-H5N1 2021)	A-Group 1 (EU-H5N1 2021)	EPI1980427	G01
A/goose/Czech_Republic/25322-179/2021(H5N1)2021.962	domestic ans	East and Central Europe	A-Group 1 (EU-H5N1 2021)	A-Group 1 (EU-H5N1 2021)	A-Group 1 (EU-H5N1 2021)	A-2.3.4.4b	A-Group 1 (EU-H5N1 2021)	A-Group 1 (EU-H5N1 2021)	A-Group 1 (EU-H5N1 2021)	A-Group 1 (EU-H5N1 2021)	EPI2021894	G01
A/goose/Czech_Republic/25322-205/2021(H5N1)2021.962	domestic ans	East and Central Europe	A-Group 1 (EU-H5N1 2021)	A-Group 1 (EU-H5N1 2021)	A-Group 1 (EU-H5N1 2021)	A-2.3.4.4b	A-Group 1 (EU-H5N1 2021)	A-Group 1 (EU-H5N1 2021)	A-Group 1 (EU-H5N1 2021)	A-Group 1 (EU-H5N1 2021)	EPI2021903	G01
A/goose/Czech_Republic/25322-229/2021(H5N1)2021.962	domestic ans	East and Central Europe	A-Group 1 (EU-H5N1 2021)	A-Group 1 (EU-H5N1 2021)	A-Group 1 (EU-H5N1 2021)	A-2.3.4.4b	A-Group 1 (EU-H5N1 2021)	A-Group 1 (EU-H5N1 2021)	A-Group 1 (EU-H5N1 2021)	A-Group 1 (EU-H5N1 2021)	EPI2026156	G01
A/goose/Czech_Republic/913/2022(H5N1)2022.030	domestic ans	East and Central Europe	A-Group 1 (EU-H5N1 2021)	A-Group 1 (EU-H5N1 2021)	A-Group 1 (EU-H5N1 2021)	A-2.3.4.4b	A-Group 1 (EU-H5N1 2021)	A-Group 1 (EU-H5N1 2021)	A-Group 1 (EU-H5N1 2021)	A-Group 1 (EU-H5N1 2021)	EPI2021866	G01
A/goose/France/21P013228/2021(H5N1)2021.899	domestic ans	West Europe	C-Group3 (RU-LP 2018~2019)	A-Group 1 (EU-H5N1 2021)	A-Group 1 (EU-H5N1 2021)	A-2.3.4.4b	A-Group 1 (EU-H5N1 2021)	A-Group 1 (EU-H5N1 2021)	A-Group 1 (EU-H5N1 2021)	A-Group 1 (EU-H5N1 2021)	EPI1949898	G04
A/goose/France/21P014207/2021(H5N1)2021.975	domestic ans	West Europe	B-Group 2 (EU-LP 2010~2015)	A-Group 1 (EU-H5N1 2021)	A-Group 1 (EU-H5N1 2021)	A-2.3.4.4b	B-Group2 (NEA-LP 2010~2015)	A-Group 1 (EU-H5N1 2021)	A-Group 1 (EU-H5N1 2021)	A-Group 1 (EU-H5N1 2021)	EPI1968921	G15
A/goose/Guizhou/S1541/2022(H5N1)(H5N1)2022.142	domestic ans	China	F-group6 (RU-LP 2019~2020)	C-Group3 (RU-H5N8 2020)	A-Group 1 (EU-H5N1 2021)	A-2.3.4.4b	A-Group 1 (EU-H5N1 2021)	A-Group 1 (EU-H5N1 2021)	A-Group 1 (EU-H5N1 2021)	B-Group2 (NEA-LP 2015~2020)	EPI2029890	G07
A/goose/Hunan/SE284/2022(H5N1)(H5N1)2022.011	domestic ans	China	D-Group 4 (RU-H5N8 2020)	A-Group 1 (EU-H5N1 2021)	A-Group 1 (EU-H5N1 2021)	A-2.3.4.4b	A-Group 1 (EU-H5N1 2021)	A-Group 1 (EU-H5N1 2021)	A-Group 1 (EU-H5N1 2021)	A-Group 1 (EU-H5N1 2021)	EPI2029898	G10
A/goose/Illinois/22-009720-003-original/2022(H5N1)2022.238	domestic ans	North America	H-Group8 (NA-LP-15~20 Group A)	A-Group 1 (EU-H5N1 2021)	A-Group 1 (EU-H5N1 2021)	A-2.3.4.4b	E-Group5 (NA-LP 2015~2021)	A-Group 1 (EU-H5N1 2021)	A-Group 1 (EU-H5N1 2021)	A-Group 1 (EU-H5N1 2021)	EPI2053712	G26
A/goose/Ireland/3869_22VIR2064-2/2022(H5N1)2022.121	domestic ans	West Europe	A-Group 1 (EU-H5N1 2021)	A-Group 1 (EU-H5N1 2021)	A-Group 1 (EU-H5N1 2021)	A-2.3.4.4b	A-Group 1 (EU-H5N1 2021)	A-Group 1 (EU-H5N1 2021)	A-Group 1 (EU-H5N1 2021)	A-Group 1 (EU-H5N1 2021)	EPI1998146	G01
A/goose/Italy/22VIR1520/2022(H5N1)2022.121	domestic ans	South Europe	A-Group 1 (EU-H5N1 2021)	A-Group 1 (EU-H5N1 2021)	A-Group 1 (EU-H5N1 2021)	A-2.3.4.4b	A-Group 1 (EU-H5N1 2021)	A-Group 1 (EU-H5N1 2021)	A-Group 1 (EU-H5N1 2021)	A-Group 1 (EU-H5N1 2021)	EPI2141770	G01
A/goose/Italy/Italy/21VIR10458/2021(H5N1)2021.912	domestic ans	South Europe	A-Group 1 (EU-H5N1 2021)	A-Group 1 (EU-H5N1 2021)	A-Group 1 (EU-H5N1 2021)	A-2.3.4.4b	A-Group 1 (EU-H5N1 2021)	A-Group 1 (EU-H5N1 2021)	A-Group 1 (EU-H5N1 2021)	A-Group 1 (EU-H5N1 2021)	EPI2140314	G01
A/goose/Italy/IZSLT_21VIR10273/2021(H5N1)2021.890	domestic ans	South Europe	B-Group 2 (EU-LP 2010~2015)	D-Group4 (EU-LP <2010)	A-Group 1 (EU-H5N1 2021)	A-2.3.4.4b	A-Group 1 (EU-H5N1 2021)	A-Group 1 (EU-H5N1 2021)	A-Group 1 (EU-H5N1 2021)	D-Group4 (EU LP 10~15)	EPI2139935	G08
A/goose/Italy/IZSLT-21VIR10273/2021(H5N1)2021.890	domestic ans	South Europe	B-Group 2 (EU-LP 2010~2015)	D-Group4 (EU-LP <2010)	A-Group 1 (EU-H5N1 2021)	A-2.3.4.4b	A-Group 1 (EU-H5N1 2021)	A-Group 1 (EU-H5N1 2021)	A-Group 1 (EU-H5N1 2021)	D-Group4 (EU LP 10~15)	EPI1944485	G08
A/goose/Maine/22-010181-002-original/2022(H5N1)2022.255	domestic ans	North America	A-Group 1 (EU-H5N1 2021)	A-Group 1 (EU-H5N1 2021)	A-Group 1 (EU-H5N1 2021)	A-2.3.4.4b	A-Group 1 (EU-H5N1 2021)	A-Group 1 (EU-H5N1 2021)	A-Group 1 (EU-H5N1 2021)	A-Group 1 (EU-H5N1 2021)	EPI2074780	G01
A/goose/Michigan/22-010845-001-original/2022(H5N1)2022.263	domestic ans	North America	H-Group8 (NA-LP-15~20 Group A)	A-Group 1 (EU-H5N1 2021)	A-Group 1 (EU-H5N1 2021)	A-2.3.4.4b	E-Group5 (NA-LP 2015~2021)	A-Group 1 (EU-H5N1 2021)	A-Group 1 (EU-H5N1 2021)	A-Group 1 (EU-H5N1 2021)	EPI2179364	G26
A/goose/Michigan/22-010845-002-original/2022(H5N1)2022.263	domestic ans	North America	H-Group8 (NA-LP-15~20 Group A)	A-Group 1 (EU-H5N1 2021)	A-Group 1 (EU-H5N1 2021)	A-2.3.4.4b	E-Group5 (NA-LP 2015~2021)	A-Group 1 (EU-H5N1 2021)	A-Group 1 (EU-H5N1 2021)	A-Group 1 (EU-H5N1 2021)	EPI2179372	G26
A/goose/Netherlands/21028502-002/21028502/2021(H5N1)2021.351	domestic ans	West Europe	A-Group 1 (EU-H5N1 2021)	A-Group 1 (EU-H5N1 2021)	A-Group 1 (EU-H5N1 2021)	A-2.3.4.4b	A-Group 1 (EU-H5N1 2021)	A-Group 1 (EU-H5N1 2021)	A-Group 1 (EU-H5N1 2021)	A-Group 1 (EU-H5N1 2021)	EPI1863045	G01
A/goose/Netherlands/21037720-001/2021(H5N1)2021.822	domestic ans	West Europe	C-Group3 (RU-LP 2018~2019)	A-Group 1 (EU-H5N1 2021)	A-Group 1 (EU-H5N1 2021)	A-2.3.4.4b	A-Group 1 (EU-H5N1 2021)	A-Group 1 (EU-H5N1 2021)	A-Group 1 (EU-H5N1 2021)	A-Group 1 (EU-H5N1 2021)	EPI1925548	G04
A/goose/Netherlands/21038413-002/2021(H5N1)2021.852	domestic ans	West Europe	C-Group3 (RU-LP 2018~2019)	A-Group 1 (EU-H5N1 2021)	A-Group 1 (EU-H5N1 2021)	A-2.3.4.4b	A-Group 1 (EU-H5N1 2021)	A-Group 1 (EU-H5N1 2021)	A-Group 1 (EU-H5N1 2021)	A-Group 1 (EU-H5N1 2021)	EPI1928796	G04
A/goose/North_Dakota/22-010657-002-original/2022(H5N1)2022.260	domestic ans	North America	A-Group 1 (EU-H5N1 2021)	A-Group 1 (EU-H5N1 2021)	A-Group 1 (EU-H5N1 2021)	A-2.3.4.4b	E-Group5 (NA-LP 2015~2021)	A-Group 1 (EU-H5N1 2021)	A-Group 1 (EU-H5N1 2021)	A-Group 1 (EU-H5N1 2021)	EPI2179292	G29
A/goose/Orenburg/46-3V/2021(H5N1)2021.786	domestic ans	North Asia	A-Group 1 (EU-H5N1 2021)	A-Group 1 (EU-H5N1 2021)	A-Group 1 (EU-H5N1 2021)	A-2.3.4.4b	A-Group 1 (EU-H5N1 2021)	A-Group 1 (EU-H5N1 2021)	A-Group 1 (EU-H5N1 2021)	A-Group 1 (EU-H5N1 2021)	EPI1957969	G01
A/goose/Poland/H124_22VIR2515-5/2022(H5N1)2022.096	domestic ans	East and Central Europe	C-Group3 (RU-LP 2018~2019)	A-Group 1 (EU-H5N1 2021)	A-Group 1 (EU-H5N1 2021)	A-2.3.4.4b	A-Group 1 (EU-H5N1 2021)	A-Group 1 (EU-H5N1 2021)	A-Group 1 (EU-H5N1 2021)	A-Group 1 (EU-H5N1 2021)	EPI2014953	G04
A/goose/Rostov-on-Don/28-1V/2021(H5N1)2021.773	domestic ans	East and Central Europe	A-Group 1 (EU-H5N1 2021)	A-Group 1 (EU-H5N1 2021)	A-Group 1 (EU-H5N1 2021)	A-2.3.4.4b	A-Group 1 (EU-H5N1 2021)	A-Group 1 (EU-H5N1 2021)	A-Group 1 (EU-H5N1 2021)	A-Group 1 (EU-H5N1 2021)	EPI1957872	G01
A/goose/Spain/141-9_22VIR2142-6/2022(H5N1)2022.036	domestic ans	South Europe	C-Group3 (RU-LP 2018~2019)	A-Group 1 (EU-H5N1 2021)	A-Group 1 (EU-H5N1 2021)	A-2.3.4.4b	A-Group 1 (EU-H5N1 2021)	A-Group 1 (EU-H5N1 2021)	A-Group 1 (EU-H5N1 2021)	A-Group 1 (EU-H5N1 2021)	EPI1998402	G04
A/goose/Spain/239-1_22VIR2142-8/2022(H5N1)2022.058	domestic ans	South Europe	C-Group3 (RU-LP 2018~2019)	A-Group 1 (EU-H5N1 2021)	A-Group 1 (EU-H5N1 2021)	A-2.3.4.4b	A-Group 1 (EU-H5N1 2021)	A-Group 1 (EU-H5N1 2021)	A-Group 1 (EU-H5N1 2021)	A-Group 1 (EU-H5N1 2021)	EPI1998418	G04
A/goose/Spain/512-2_22VIR2142-13/2022(H5N1)2022.093	domestic ans	South Europe	C-Group3 (RU-LP 2018~2019)	A-Group 1 (EU-H5N1 2021)	A-Group 1 (EU-H5N1 2021)	A-2.3.4.4b	A-Group 1 (EU-H5N1 2021)	A-Group 1 (EU-H5N1 2021)	A-Group 1 (EU-H5N1 2021)	A-Group 1 (EU-H5N1 2021)	EPI1998162	G04
A/goose/Spain/88-3_22VIR2142-4/2022(H5N1)2022.025	domestic ans	South Europe	C-Group3 (RU-LP 2018~2019)	A-Group 1 (EU-H5N1 2021)	A-Group 1 (EU-H5N1 2021)	A-2.3.4.4b	A-Group 1 (EU-H5N1 2021)	A-Group 1 (EU-H5N1 2021)	A-Group 1 (EU-H5N1 2021)	A-Group 1 (EU-H5N1 2021)	EPI1998394	G04
A/goose/Tyumen/33-52V/2021(H5N1)2021.764	domestic ans	North Asia	A-Group 1 (EU-H5N1 2021)	A-Group 1 (EU-H5N1 2021)	A-Group 1 (EU-H5N1 2021)	A-2.3.4.4b	A-Group 1 (EU-H5N1 2021)	A-Group 1 (EU-H5N1 2021)	A-Group 1 (EU-H5N1 2021)	A-Group 1 (EU-H5N1 2021)	EPI1957905	G01
A/goose/Tyumen/33-53V/2021(H5N1)2021.764	domestic ans	North Asia	A-Group 1 (EU-H5N1 2021)	A-Group 1 (EU-H5N1 2021)	A-Group 1 (EU-H5N1 2021)	A-2.3.4.4b	A-Group 1 (EU-H5N1 2021)	A-Group 1 (EU-H5N1 2021)	A-Group 1 (EU-H5N1 2021)	A-Group 1 (EU-H5N1 2021)	EPI1922997	G01
A/gray_heron/Denmark/24326-1.02/2021-10-28(H5N1)2021.822	wild other	North Europe	A-Group 1 (EU-H5N1 2021)	A-Group 1 (EU-H5N1 2021)	A-Group 1 (EU-H5N1 2021)	A-2.3.4.4b	A-Group 1 (EU-H5N1 2021)	A-Group 1 (EU-H5N1 2021)	A-Group 1 (EU-H5N1 2021)	A-Group 1 (EU-H5N1 2021)	EPI2015069	G01
A/gray_heron/Spain/602-1_22VIR2142-17/2022(H5N1)2022.110	wild other	South Europe	C-Group3 (RU-LP 2018~2019)	A-Group 1 (EU-H5N1 2021)	A-Group 1 (EU-H5N1 2021)	A-2.3.4.4b	A-Group 1 (EU-H5N1 2021)	A-Group 1 (EU-H5N1 2021)	A-Group 1 (EU-H5N1 2021)	A-Group 1 (EU-H5N1 2021)	EPI1998186	G04
A/gray_heron/Spain/88-2_22VIR2142-3/2022(H5N1)2022.027	wild other	South Europe	C-Group3 (RU-LP 2018~2019)	A-Group 1 (EU-H5N1 2021)	A-Group 1 (EU-H5N1 2021)	A-2.3.4.4b	A-Group 1 (EU-H5N1 2021)	A-Group 1 (EU-H5N1 2021)	A-Group 1 (EU-H5N1 2021)	A-Group 1 (EU-H5N1 2021)	EPI1998378	G04
A/Graylag_goose/Netherlands/2/20222(H5N1)2022.175	wild ans	West Europe	C-Group3 (RU-LP 2018~2019)	A-Group 1 (EU-H5N1 2021)	A-Group 1 (EU-H5N1 2021)	A-2.3.4.4b	A-Group 1 (EU-H5N1 2021)	A-Group 1 (EU-H5N1 2021)	A-Group 1 (EU-H5N1 2021)	A-Group 1 (EU-H5N1 2021)	EPI2008085	G04
A/Great_black-backed_gull/1/2022(H5N1)2022.014	wild cha	West Europe	A-Group 1 (EU-H5N1 2021)	A-Group 1 (EU-H5N1 2021)	A-Group 1 (EU-H5N1 2021)	A-2.3.4.4b	A-Group 1 (EU-H5N1 2021)	A-Group 1 (EU-H5N1 2021)	A-Group 1 (EU-H5N1 2021)	A-Group 1 (EU-H5N1 2021)	EPI1966962	G01
A/Great_black-backed_Gull/Netherlands/2/2022(H5N1)2022.145	wild cha	West Europe	C-Group3 (RU-LP 2018~2019)	A-Group 1 (EU-H5N1 2021)	A-Group 1 (EU-H5N1 2021)	A-2.3.4.4b	A-Group 1 (EU-H5N1 2021)	A-Group 1 (EU-H5N1 2021)	A-Group 1 (EU-H5N1 2021)	A-Group 1 (EU-H5N1 2021)	EPI1995725	G04
A/great_black-backed_gull/Netherlands/22000090-002/2022(H5N1)2022.005	wild cha	West Europe	C-Group3 (RU-LP 2018~2019)	A-Group 1 (EU-H5N1 2021)	A-Group 1 (EU-H5N1 2021)	A-2.3.4.4b	A-Group 1 (EU-H5N1 2021)	A-Group 1 (EU-H5N1 2021)	A-Group 1 (EU-H5N1 2021)	A-Group 1 (EU-H5N1 2021)	EPI1983209	G04
A/Great_black-backed_Gull/Netherlands/3/2022(H5N1)2022.200	wild cha	West Europe	C-Group3 (RU-LP 2018~2019)	A-Group 1 (EU-H5N1 2021)	E-Group5 (EU-LP 2010~2015)	A-2.3.4.4b	A-Group 1 (EU-H5N1 2021)	A-Group 1 (EU-H5N1 2021)	A-Group 1 (EU-H5N1 2021)	A-Group 1 (EU-H5N1 2021)	EPI2008093	G28
A/great_black-backed_gull/Sweden/SVA211109SZ0434/FB004445/M-2021(H5N1)2021.855	wild cha	North Europe	A-Group 1 (EU-H5N1 2021)	A-Group 1 (EU-H5N1 2021)	A-Group 1 (EU-H5N1 2021)	A-2.3.4.4b	A-Group 1 (EU-H5N1 2021)	A-Group 1 (EU-H5N1 2021)	A-Group 1 (EU-H5N1 2021)	A-Group 1 (EU-H5N1 2021)	EPI1928463	G01
A/Great_cormorant/Luxembourg/21243185/2021(H5N1)2021.951	wild other	West Europe	A-Group 1 (EU-H5N1 2021)	A-Group 1 (EU-H5N1 2021)	A-Group 1 (EU-H5N1 2021)	A-2.3.4.4b	A-Group 1 (EU-H5N1 2021)	A-Group 1 (EU-H5N1 2021)	A-Group 1 (EU-H5N1 2021)	A-Group 1 (EU-H5N1 2021)	EPI2050799	G01
A/great_egret/Czech_Republic/23609/2021(H5N1)2021.907	wild other	East and Central Europe	G-Group 7 (NEA-LP 2015~2020)	A-Group 1 (EU-H5N1 2021)	C-Group3 (EU-LP 2015~2020)	A-2.3.4.4b	B-Group2 (NEA-LP 2010~2015)	A-Group 1 (EU-H5N1 2021)	A-Group 1 (EU-H5N1 2021)	D-Group4 (EU LP 10~15)	EPI1951333	G13
A/great_skua/Scotland/041672/2021(H5N1)2021.548	wild cha	West Europe	A-Group 1 (EU-H5N1 2021)	A-Group 1 (EU-H5N1 2021)	A-Group 1 (EU-H5N1 2021)	A-2.3.4.4b	A-Group 1 (EU-H5N1 2021)	A-Group 1 (EU-H5N1 2021)	A-Group 1 (EU-H5N1 2021)	A-Group 1 (EU-H5N1 2021)	EPI1923236	G01
A/great_skua/Scotland/042505/2021(H5N1)2021.553	wild cha	West Europe	A-Group 1 (EU-H5N1 2021)	A-Group 1 (EU-H5N1 2021)	A-Group 1 (EU-H5N1 2021)	A-2.3.4.4b	A-Group 1 (EU-H5N1 2021)	A-Group 1 (EU-H5N1 2021)	A-Group 1 (EU-H5N1 2021)	A-Group 1 (EU-H5N1 2021)	EPI1925380	G01
A/great_skua/Scotland/B07779/2021(H5N1)2021.573	wild cha	West Europe	A-Group 1 (EU-H5N1 2021)	A-Group 1 (EU-H5N1 2021)	A-Group 1 (EU-H5N1 2021)	A-2.3.4.4b	A-Group 1 (EU-H5N1 2021)	A-Group 1 (EU-H5N1 2021)	A-Group 1 (EU-H5N1 2021)	A-Group 1 (EU-H5N1 2021)	EPI1924131	G01
A/greater_white-fronted_goose/Italy/20VIR8073-4/2020(H5N1)2020.893	wild ans	South Europe	A-Group 1 (EU-H5N1 2021)	A-Group 1 (EU-H5N1 2021)	A-Group 1 (EU-H5N1 2021)	A-2.3.4.4b	A-Group 1 (EU-H5N1 2021)	A-Group 1 (EU-H5N1 2021)	A-Group 1 (EU-H5N1 2021)	A-Group 1 (EU-H5N1 2021)	EPI1843642	G01
A/great-white_pelican/Senegal/21-67_21VIR1084-8/2021(H5N1)2021.060	wild other	Africa	A-Group 1 (EU-H5N1 2021)	A-Group 1 (EU-H5N1 2021)	A-Group 1 (EU-H5N1 2021)	A-2.3.4.4b	A-Group 1 (EU-H5N1 2021)	A-Group 1 (EU-H5N1 2021)	A-Group 1 (EU-H5N1 2021)	A-Group 1 (EU-H5N1 2021)	EPI1866473	G01
A/grey_heron/Czech_Republic/23608/2021(H5N1)2021.907	wild other	East and Central Europe	G-Group 7 (NEA-LP 2015~2020)	A-Group 1 (EU-H5N1 2021)	C-Group3 (EU-LP 2015~2020)	A-2.3.4.4b	B-Group2 (NEA-LP 2010~2015)	A-Group 1 (EU-H5N1 2021)	A-Group 1 (EU-H5N1 2021)	D-Group4 (EU LP 10~15)	EPI2024059	G13
A/grey_heron/Czech_Republic/23608-1K/2021(H5N1)2021.907	wild other	East and Central Europe	G-Group 7 (NEA-LP 2015~2020)	A-Group 1 (EU-H5N1 2021)	C-Group3 (EU-LP 2015~2020)	A-2.3.4.4b	B-Group2 (NEA-LP 2010~2015)	A-Group 1 (EU-H5N1 2021)	A-Group 1 (EU-H5N1 2021)	D-Group4 (EU LP 10~15)	EPI2024067	G13
A/grey_heron/Czech_Republic/25338-1/2021(H5N1)2021.962	wild other	East and Central Europe	G-Group 7 (NEA-LP 2015~2020)	A-Group 1 (EU-H5N1 2021)	C-Group3 (EU-LP 2015~2020)	A-2.3.4.4b	B-Group2 (NEA-LP 2010~2015)	A-Group 1 (EU-H5N1 2021)	A-Group 1 (EU-H5N1 2021)	D-Group4 (EU LP 10~15)	EPI1951317	G13
A/grey_heron/Czech_Republic/25338-2/2021(H5N1)2021.962	wild other	East and Central Europe	G-Group 7 (NEA-LP 2015~2020)	A-Group 1 (EU-H5N1 2021)	C-Group3 (EU-LP 2015~2020)	A-2.3.4.4b	B-Group2 (NEA-LP 2010~2015)	A-Group 1 (EU-H5N1 2021)	A-Group 1 (EU-H5N1 2021)	D-Group4 (EU LP 10~15)	EPI1951325	G13
A/Grey_heron/Luxembourg/21243177/2021(H5N1)2021.951	wild other	West Europe	A-Group 1 (EU-H5N1 2021)	A-Group 1 (EU-H5N1 2021)	A-Group 1 (EU-H5N1 2021)	A-2.3.4.4b	A-Group 1 (EU-H5N1 2021)	A-Group 1 (EU-H5N1 2021)	A-Group 1 (EU-H5N1 2021)	A-Group 1 (EU-H5N1 2021)	EPI2050784	G01
A/Grey_heron/Netherlands/1/2022(H5N1)2022.036	wild other	West Europe	A-Group 1 (EU-H5N1 2021)	A-Group 1 (EU-H5N1 2021)	A-Group 1 (EU-H5N1 2021)	A-2.3.4.4b	A-Group 1 (EU-H5N1 2021)	A-Group 1 (EU-H5N1 2021)	A-Group 1 (EU-H5N1 2021)	A-Group 1 (EU-H5N1 2021)	EPI1967009	G01
A/grey_seal/Maine/22-020983-003-original/2022(H5N1)2022.490	marine mammals	North America	A-Group 1 (EU-H5N1 2021)	A-Group 1 (EU-H5N1 2021)	A-Group 1 (EU-H5N1 2021)	A-2.3.4.4b	A-Group 1 (EU-H5N1 2021)	A-Group 1 (EU-H5N1 2021)	A-Group 1 (EU-H5N1 2021)	A-Group 1 (EU-H5N1 2021)	EPI2110509	G01
A/greylag_goose/Denmark/24309-1.01/2021-10-27(H5N1)2021.819	wild ans	North Europe	C-Group3 (RU-LP 2018~2019)	A-Group 1 (EU-H5N1 2021)	A-Group 1 (EU-H5N1 2021)	A-2.3.4.4b	A-Group 1 (EU-H5N1 2021)	A-Group 1 (EU-H5N1 2021)	A-Group 1 (EU-H5N1 2021)	A-Group 1 (EU-H5N1 2021)	EPI2015077	G04
A/greylag_goose/Denmark/24343-1.02/2021-11-01(H5N1)2021.833	wild ans	North Europe	C-Group3 (RU-LP 2018~2019)	A-Group 1 (EU-H5N1 2021)	A-Group 1 (EU-H5N1 2021)	A-2.3.4.4b	A-Group 1 (EU-H5N1 2021)	A-Group 1 (EU-H5N1 2021)	A-Group 1 (EU-H5N1 2021)	A-Group 1 (EU-H5N1 2021)	EPI2015085	G04
A/Greylag_goose/England/054503/2021(H5N1)2021.827	wild ans	West Europe	A-Group 1 (EU-H5N1 2021)	A-Group 1 (EU-H5N1 2021)	A-Group 1 (EU-H5N1 2021)	A-2.3.4.4b	A-Group 1 (EU-H5N1 2021)	A-Group 1 (EU-H5N1 2021)	A-Group 1 (EU-H5N1 2021)	A-Group 1 (EU-H5N1 2021)	EPI1963905	G01
A/greylag_goose/Germany-SH/AI06144/2021(H5N1)2021.814	wild ans	West Europe	A-Group 1 (EU-H5N1 2021)	A-Group 1 (EU-H5N1 2021)	A-Group 1 (EU-H5N1 2021)	A-2.3.4.4b	A-Group 1 (EU-H5N1 2021)	A-Group 1 (EU-H5N1 2021)	A-Group 1 (EU-H5N1 2021)	A-Group 1 (EU-H5N1 2021)	EPI1945267	G01
A/greylag_goose/Germany-SH/AI06205/2021(H5N1)2021.814	wild ans	West Europe	C-Group3 (RU-LP 2018~2019)	A-Group 1 (EU-H5N1 2021)	A-Group 1 (EU-H5N1 2021)	A-2.3.4.4b	A-Group 1 (EU-H5N1 2021)	A-Group 1 (EU-H5N1 2021)	A-Group 1 (EU-H5N1 2021)	A-Group 1 (EU-H5N1 2021)	EPI1945283	G04
A/greylag_goose/Ireland/032969_22VIR1325-6/2021(H5N1)2021.871	wild ans	West Europe	A-Group 1 (EU-H5N1 2021)	A-Group 1 (EU-H5N1 2021)	A-Group 1 (EU-H5N1 2021)	A-2.3.4.4b	A-Group 1 (EU-H5N1 2021)	A-Group 1 (EU-H5N1 2021)	A-Group 1 (EU-H5N1 2021)	A-Group 1 (EU-H5N1 2021)	EPI1998106	G01
A/greylag_goose/Ireland/033062_22VIR1325-7/2021(H5N1)2021.871	wild ans	West Europe	A-Group 1 (EU-H5N1 2021)	A-Group 1 (EU-H5N1 2021)	A-Group 1 (EU-H5N1 2021)	A-2.3.4.4b	A-Group 1 (EU-H5N1 2021)	A-Group 1 (EU-H5N1 2021)	A-Group 1 (EU-H5N1 2021)	A-Group 1 (EU-H5N1 2021)	EPI1998114	G01
A/Greylag_goose/Luxembourg/21217773/2021(H5N1)2021.896	wild ans	West Europe	A-Group 1 (EU-H5N1 2021)	A-Group 1 (EU-H5N1 2021)	A-Group 1 (EU-H5N1 2021)	A-2.3.4.4b	A-Group 1 (EU-H5N1 2021)	A-Group 1 (EU-H5N1 2021)	A-Group 1 (EU-H5N1 2021)	A-Group 1 (EU-H5N1 2021)	EPI2050752	G01
A/Greylag_Goose/Netherlands/10/2022(H5N1)2022.649	wild ans	West Europe	C-Group3 (RU-LP 2018~2019)	A-Group 1 (EU-H5N1 2021)	A-Group 1 (EU-H5N1 2021)	A-2.3.4.4b	A-Group 1 (EU-H5N1 2021)	A-Group 1 (EU-H5N1 2021)	A-Group 1 (EU-H5N1 2021)	A-Group 1 (EU-H5N1 2021)	EPI2185384	G04
A/Greylag_Goose/Netherlands/11/2022(H5N1)2022.649	wild ans	West Europe	C-Group3 (RU-LP 2018~2019)	A-Group 1 (EU-H5N1 2021)	A-Group 1 (EU-H5N1 2021)	A-2.3.4.4b	A-Group 1 (EU-H5N1 2021)	A-Group 1 (EU-H5N1 2021)	A-Group 1 (EU-H5N1 2021)	A-Group 1 (EU-H5N1 2021)	EPI2185392	G04
A/Greylag_Goose/Netherlands/13/2022(H5N1)2022.652	wild ans	West Europe	C-Group3 (RU-LP 2018~2019)	A-Group 1 (EU-H5N1 2021)	A-Group 1 (EU-H5N1 2021)	A-2.3.4.4b	A-Group 1 (EU-H5N1 2021)	A-Group 1 (EU-H5N1 2021)	A-Group 1 (EU-H5N1 2021)	A-Group 1 (EU-H5N1 2021)	EPI2185407	G04
A/Greylag_Goose/Netherlands/14/2022(H5N1)2022.663	wild ans	West Europe	C-Group3 (RU-LP 2018~2019)	A-Group 1 (EU-H5N1 2021)	A-Group 1 (EU-H5N1 2021)	A-2.3.4.4b	A-Group 1 (EU-H5N1 2021)	A-Group 1 (EU-H5N1 2021)	A-Group 1 (EU-H5N1 2021)	A-Group 1 (EU-H5N1 2021)	EPI2191409	G04
A/Greylag_Goose/Netherlands/15/2022(H5N1)2022.668	wild ans	West Europe	C-Group3 (RU-LP 2018~2019)	A-Group 1 (EU-H5N1 2021)	A-Group 1 (EU-H5N1 2021)	A-2.3.4.4b	A-Group 1 (EU-H5N1 2021)	A-Group 1 (EU-H5N1 2021)	A-Group 1 (EU-H5N1 2021)	A-Group 1 (EU-H5N1 2021)	EPI2191417	G04
A/Greylag_Goose/Netherlands/16/2022(H5N1)2022.668	wild ans	West Europe	C-Group3 (RU-LP 2018~2019)	A-Group 1 (EU-H5N1 2021)	A-Group 1 (EU-H5N1 2021)	A-2.3.4.4b	A-Group 1 (EU-H5N1 2021)	A-Group 1 (EU-H5N1 2021)	A-Group 1 (EU-H5N1 2021)	A-Group 1 (EU-H5N1 2021)	EPI2191425	G04
A/Greylag_Goose/Netherlands/17/2022(H5N1)2022.707	wild ans	West Europe	C-Group3 (RU-LP 2018~2019)	A-Group 1 (EU-H5N1 2021)	A-Group 1 (EU-H5N1 2021)	A-2.3.4.4b	A-Group 1 (EU-H5N1 2021)	A-Group 1 (EU-H5N1 2021)	A-Group 1 (EU-H5N1 2021)	A-Group 1 (EU-H5N1 2021)	EPI2193374	G04
A/greylag_goose/Netherlands/20016582-004/2020(H5N1)2020.822	wild ans	West Europe	A-Group 1 (EU-H5N1 2021)	A-Group 1 (EU-H5N1 2021)	A-Group 1 (EU-H5N1 2021)	A-2.3.4.4b	A-Group 1 (EU-H5N1 2021)	A-Group 1 (EU-H5N1 2021)	A-Group 1 (EU-H5N1 2021)	A-Group 1 (EU-H5N1 2021)	EPI1812367	G01
A/greylag_goose/Netherlands/20019685-002/2020(H5N1)2020.934	wild ans	West Europe	A-Group 1 (EU-H5N1 2021)	A-Group 1 (EU-H5N1 2021)	A-Group 1 (EU-H5N1 2021)	A-2.3.4.4b	A-Group 1 (EU-H5N1 2021)	A-Group 1 (EU-H5N1 2021)	A-Group 1 (EU-H5N1 2021)	A-Group 1 (EU-H5N1 2021)	EPI1838697	G01
A/greylag_goose/Netherlands/21037497-001/2021(H5N1)2021.797	wild ans	West Europe	A-Group 1 (EU-H5N1 2021)	A-Group 1 (EU-H5N1 2021)	A-Group 1 (EU-H5N1 2021)	A-2.3.4.4b	A-Group 1 (EU-H5N1 2021)	A-Group 1 (EU-H5N1 2021)	A-Group 1 (EU-H5N1 2021)	A-Group 1 (EU-H5N1 2021)	EPI1927093	G01
A/greylag_goose/Netherlands/21037809-001/2021(H5N1)2021.830	wild ans	West Europe	A-Group 1 (EU-H5N1 2021)	A-Group 1 (EU-H5N1 2021)	A-Group 1 (EU-H5N1 2021)	A-2.3.4.4b	A-Group 1 (EU-H5N1 2021)	A-Group 1 (EU-H5N1 2021)	A-Group 1 (EU-H5N1 2021)	A-Group 1 (EU-H5N1 2021)	EPI1929971	G01
A/greylag_goose/Netherlands/22005844-002/2022(H5N1)2022.222	wild ans	West Europe	C-Group3 (RU-LP 2018~2019)	A-Group 1 (EU-H5N1 2021)	A-Group 1 (EU-H5N1 2021)	A-2.3.4.4b	A-Group 1 (EU-H5N1 2021)	A-Group 1 (EU-H5N1 2021)	A-Group 1 (EU-H5N1 2021)	A-Group 1 (EU-H5N1 2021)	EPI2023602	G04
A/greylag_goose/Netherlands/22006190-002/2022(H5N1)2022.236	wild ans	West Europe	C-Group3 (RU-LP 2018~2019)	A-Group 1 (EU-H5N1 2021)	A-Group 1 (EU-H5N1 2021)	A-2.3.4.4b	A-Group 1 (EU-H5N1 2021)	A-Group 1 (EU-H5N1 2021)	A-Group 1 (EU-H5N1 2021)	A-Group 1 (EU-H5N1 2021)	EPI2018099	G04
A/Greylag_Goose/Netherlands/4/2022(H5N1)2022.427	wild ans	West Europe	C-Group3 (RU-LP 2018~2019)	A-Group 1 (EU-H5N1 2021)	A-Group 1 (EU-H5N1 2021)	A-2.3.4.4b	A-Group 1 (EU-H5N1 2021)	A-Group 1 (EU-H5N1 2021)	A-Group 1 (EU-H5N1 2021)	A-Group 1 (EU-H5N1 2021)	EPI2082709	G04
A/Greylag_Goose/Netherlands/5/2022(H5N1)2022.427	wild ans	West Europe	C-Group3 (RU-LP 2018~2019)	A-Group 1 (EU-H5N1 2021)	A-Group 1 (EU-H5N1 2021)	A-2.3.4.4b	A-Group 1 (EU-H5N1 2021)	A-Group 1 (EU-H5N1 2021)	A-Group 1 (EU-H5N1 2021)	A-Group 1 (EU-H5N1 2021)	EPI2082717	G04
A/Greylag_Goose/Netherlands/6/2022(H5N1)2022.427	wild ans	West Europe	C-Group3 (RU-LP 2018~2019)	A-Group 1 (EU-H5N1 2021)	A-Group 1 (EU-H5N1 2021)	A-2.3.4.4b	A-Group 1 (EU-H5N1 2021)	A-Group 1 (EU-H5N1 2021)	A-Group 1 (EU-H5N1 2021)	A-Group 1 (EU-H5N1 2021)	EPI2082725	G04
A/Greylag_Goose/Netherlands/7/2022(H5N1)2022.427	wild ans	West Europe	C-Group3 (RU-LP 2018~2019)	A-Group 1 (EU-H5N1 2021)	A-Group 1 (EU-H5N1 2021)	A-2.3.4.4b	A-Group 1 (EU-H5N1 2021)	A-Group 1 (EU-H5N1 2021)	A-Group 1 (EU-H5N1 2021)	A-Group 1 (EU-H5N1 2021)	EPI2082733	G04
A/Greylag_Goose/Netherlands/8/2022(H5N1)2022.427	wild ans	West Europe	C-Group3 (RU-LP 2018~2019)	A-Group 1 (EU-H5N1 2021)	A-Group 1 (EU-H5N1 2021)	A-2.3.4.4b	A-Group 1 (EU-H5N1 2021)	A-Group 1 (EU-H5N1 2021)	A-Group 1 (EU-H5N1 2021)	A-Group 1 (EU-H5N1 2021)	EPI2082741	G04
A/Greylag_Goose/Netherlands/9/2022(H5N1)2022.526	wild ans	West Europe	C-Group3 (RU-LP 2018~2019)	A-Group 1 (EU-H5N1 2021)	A-Group 1 (EU-H5N1 2021)	A-2.3.4.4b	A-Group 1 (EU-H5N1 2021)	A-Group 1 (EU-H5N1 2021)	A-Group 1 (EU-H5N1 2021)	A-Group 1 (EU-H5N1 2021)	EPI2114034	G04
A/Greylag_goose/Sweden/SVA220308SZ0382/FB000559/M-2022(H5N1)2022.055	wild ans	North Europe	A-Group 1 (EU-H5N1 2021)	A-Group 1 (EU-H5N1 2021)	A-Group 1 (EU-H5N1 2021)	A-2.3.4.4b	A-Group 1 (EU-H5N1 2021)	A-Group 1 (EU-H5N1 2021)	A-Group 1 (EU-H5N1 2021)	A-Group 1 (EU-H5N1 2021)	EPI2008521	G01
A/greylag_goose_/Netherlands/22006859-001/2022(H5N1)2022.274	wild ans	West Europe	C-Group3 (RU-LP 2018~2019)	A-Group 1 (EU-H5N1 2021)	A-Group 1 (EU-H5N1 2021)	A-2.3.4.4b	A-Group 1 (EU-H5N1 2021)	A-Group 1 (EU-H5N1 2021)	A-Group 1 (EU-H5N1 2021)	A-Group 1 (EU-H5N1 2021)	EPI2028777	G04
A/greylag_goose_/Sweden/SVA211103SZ0398/FB004410/M-2021(H5N1)2021.833	wild ans	North Europe	C-Group3 (RU-LP 2018~2019)	A-Group 1 (EU-H5N1 2021)	A-Group 1 (EU-H5N1 2021)	A-2.3.4.4b	A-Group 1 (EU-H5N1 2021)	A-Group 1 (EU-H5N1 2021)	A-Group 1 (EU-H5N1 2021)	A-Group 1 (EU-H5N1 2021)	EPI1928247	G04
A/greylag_goose_/Sweden/SVA211111SZ0376/FB004497/M-2021(H5N1)2021.852	wild ans	North Europe	A-Group 1 (EU-H5N1 2021)	A-Group 1 (EU-H5N1 2021)	A-Group 1 (EU-H5N1 2021)	A-2.3.4.4b	A-Group 1 (EU-H5N1 2021)	A-Group 1 (EU-H5N1 2021)	A-Group 1 (EU-H5N1 2021)	A-Group 1 (EU-H5N1 2021)	EPI1938852	G01
A/greylag_goose_/Sweden/SVA211118SZ0354/FB004497/I-2021(H5N1)2021.877	wild ans	North Europe	A-Group 1 (EU-H5N1 2021)	A-Group 1 (EU-H5N1 2021)	A-Group 1 (EU-H5N1 2021)	A-2.3.4.4b	A-Group 1 (EU-H5N1 2021)	A-Group 1 (EU-H5N1 2021)	A-Group 1 (EU-H5N1 2021)	A-Group 1 (EU-H5N1 2021)	EPI1938868	G01
A/guinea_fowl/Illinois/22-007382-001-original/2022(H5N1)2022.184	domestic gal	North America	A-Group 1 (EU-H5N1 2021)	A-Group 1 (EU-H5N1 2021)	A-Group 1 (EU-H5N1 2021)	A-2.3.4.4b	A-Group 1 (EU-H5N1 2021)	A-Group 1 (EU-H5N1 2021)	A-Group 1 (EU-H5N1 2021)	A-Group 1 (EU-H5N1 2021)	EPI2014029	G01
A/Guinea_fowl/Italy/21VIR10216/2021(H5N1)2021.896	domestic gal	South Europe	A-Group 1 (EU-H5N1 2021)	A-Group 1 (EU-H5N1 2021)	A-Group 1 (EU-H5N1 2021)	A-2.3.4.4b	A-Group 1 (EU-H5N1 2021)	A-Group 1 (EU-H5N1 2021)	A-Group 1 (EU-H5N1 2021)	A-Group 1 (EU-H5N1 2021)	EPI2140107	G01
A/Guinea_fowl/Italy/21VIR10231/2021(H5N1)2021.896	domestic gal	South Europe	A-Group 1 (EU-H5N1 2021)	A-Group 1 (EU-H5N1 2021)	A-Group 1 (EU-H5N1 2021)	A-2.3.4.4b	A-Group 1 (EU-H5N1 2021)	A-Group 1 (EU-H5N1 2021)	A-Group 1 (EU-H5N1 2021)	A-Group 1 (EU-H5N1 2021)	EPI2140115	G01
A/guinea_fowl/Italy/21VIR10351/2021(H5N1)2021.901	domestic gal	South Europe	A-Group 1 (EU-H5N1 2021)	A-Group 1 (EU-H5N1 2021)	A-Group 1 (EU-H5N1 2021)	A-2.3.4.4b	A-Group 1 (EU-H5N1 2021)	A-Group 1 (EU-H5N1 2021)	A-Group 1 (EU-H5N1 2021)	A-Group 1 (EU-H5N1 2021)	EPI2140155	G01
A/guinea_fowl/Italy/21VIR11298/2021(H5N1)2021.951	domestic gal	South Europe	A-Group 1 (EU-H5N1 2021)	A-Group 1 (EU-H5N1 2021)	A-Group 1 (EU-H5N1 2021)	A-2.3.4.4b	A-Group 1 (EU-H5N1 2021)	A-Group 1 (EU-H5N1 2021)	A-Group 1 (EU-H5N1 2021)	A-Group 1 (EU-H5N1 2021)	EPI2141086	G01
A/guinea_fowl/Italy/21VIR11383-1/2021(H5N1)2021.956	domestic gal	South Europe	A-Group 1 (EU-H5N1 2021)	A-Group 1 (EU-H5N1 2021)	A-Group 1 (EU-H5N1 2021)	A-2.3.4.4b	A-Group 1 (EU-H5N1 2021)	A-Group 1 (EU-H5N1 2021)	A-Group 1 (EU-H5N1 2021)	A-Group 1 (EU-H5N1 2021)	EPI2141208	G01
A/guinea_fowl/Italy/22VIR205-4/2022(H5N1)2022.011	domestic gal	South Europe	F-group6 (RU-LP 2019~2020)	B-Group2 (NEA-LP 2015~2020)	A-Group 1 (EU-H5N1 2021)	A-2.3.4.4b	A-Group 1 (EU-H5N1 2021)	A-Group 1 (EU-H5N1 2021)	A-Group 1 (EU-H5N1 2021)	A-Group 1 (EU-H5N1 2021)	EPI2141655	G12
A/guinea_fowl/Maine/22-008064-001-original/2022(H5N1)2022.200	domestic gal	North America	A-Group 1 (EU-H5N1 2021)	A-Group 1 (EU-H5N1 2021)	A-Group 1 (EU-H5N1 2021)	A-2.3.4.4b	A-Group 1 (EU-H5N1 2021)	A-Group 1 (EU-H5N1 2021)	A-Group 1 (EU-H5N1 2021)	A-Group 1 (EU-H5N1 2021)	EPI2014165	G01
A/guinea_fowl/Maine/22-009412-002-original/2022(H5N1)2022.227	domestic gal	North America	A-Group 1 (EU-H5N1 2021)	A-Group 1 (EU-H5N1 2021)	A-Group 1 (EU-H5N1 2021)	A-2.3.4.4b	A-Group 1 (EU-H5N1 2021)	A-Group 1 (EU-H5N1 2021)	A-Group 1 (EU-H5N1 2021)	A-Group 1 (EU-H5N1 2021)	EPI2050357	G01
A/guinea_fowl/Maine/22-010181-001-original/2022(H5N1)2022.255	domestic gal	North America	A-Group 1 (EU-H5N1 2021)	A-Group 1 (EU-H5N1 2021)	A-Group 1 (EU-H5N1 2021)	A-2.3.4.4b	A-Group 1 (EU-H5N1 2021)	A-Group 1 (EU-H5N1 2021)	A-Group 1 (EU-H5N1 2021)	A-Group 1 (EU-H5N1 2021)	EPI2074772	G01
A/guinea_fowl/Michigan/22-005440-003/2022(H5N1)2022.142	domestic gal	North America	A-Group 1 (EU-H5N1 2021)	A-Group 1 (EU-H5N1 2021)	A-Group 1 (EU-H5N1 2021)	A-2.3.4.4b	A-Group 1 (EU-H5N1 2021)	A-Group 1 (EU-H5N1 2021)	A-Group 1 (EU-H5N1 2021)	A-Group 1 (EU-H5N1 2021)	EPI2008685	G01
A/guinea_fowl/Minnesota/22-010928-003-original/2022(H5N1)2022.274	domestic gal	North America	I-Group9 (NA-LP 15~20 GroupB)	F-Group6 (NA-LP 15~16)	A-Group 1 (EU-H5N1 2021)	A-2.3.4.4b	E-Group5 (NA-LP 2015~2021)	A-Group 1 (EU-H5N1 2021)	A-Group 1 (EU-H5N1 2021)	F-Group6 (EU H13)	EPI2179596	G30
A/guinea_fowl/New_York/22-010200-003-original/2022(H5N1)2022.255	domestic gal	North America	H-Group8 (NA-LP-15~20 Group A)	E-Group5 (NA-LP-17~20)	A-Group 1 (EU-H5N1 2021)	A-2.3.4.4b	E-Group5 (NA-LP 2015~2021)	A-Group 1 (EU-H5N1 2021)	A-Group 1 (EU-H5N1 2021)	A-Group 1 (EU-H5N1 2021)	EPI2074796	G23
A/guinea_fowl/South_Dakota/22-009194-003-original/2022(H5N1)2022.227	domestic gal	North America	H-Group8 (NA-LP-15~20 Group A)	A-Group 1 (EU-H5N1 2021)	A-Group 1 (EU-H5N1 2021)	A-2.3.4.4b	E-Group5 (NA-LP 2015~2021)	A-Group 1 (EU-H5N1 2021)	A-Group 1 (EU-H5N1 2021)	A-Group 1 (EU-H5N1 2021)	EPI2035009	G26
A/guineafowl/Scotland/054471/2021(H5N1)2021.833	domestic gal	West Europe	C-Group3 (RU-LP 2018~2019)	A-Group 1 (EU-H5N1 2021)	A-Group 1 (EU-H5N1 2021)	A-2.3.4.4b	A-Group 1 (EU-H5N1 2021)	A-Group 1 (EU-H5N1 2021)	A-Group 1 (EU-H5N1 2021)	A-Group 1 (EU-H5N1 2021)	EPI1963384	G04
A/gull/Estonia/TA2113284-4_21VIR7512-8/2021(H5N1)2021.416	wild cha	North Europe	A-Group 1 (EU-H5N1 2021)	A-Group 1 (EU-H5N1 2021)	A-Group 1 (EU-H5N1 2021)	A-2.3.4.4b	A-Group 1 (EU-H5N1 2021)	A-Group 1 (EU-H5N1 2021)	A-Group 1 (EU-H5N1 2021)	A-Group 1 (EU-H5N1 2021)	EPI1945389	G01
A/gull/France/22P015977/2022(H5N1)2022.356	wild cha	West Europe	C-Group3 (RU-LP 2018~2019)	A-Group 1 (EU-H5N1 2021)	F-Group6 (EU-H13 2012~2021)	A-2.3.4.4b	G-Group7 (EA H13 2012~2021)	A-Group 1 (EU-H5N1 2021)	A-Group 1 (EU-H5N1 2021)	F-Group6 (EU H13)	EPI2078354	G33
A/Gypaetus_barbatus/Spain/1878-9_22VIR6312-18/2022(H5N1)2022.356	wild other	South Europe	C-Group3 (RU-LP 2018~2019)	A-Group 1 (EU-H5N1 2021)	A-Group 1 (EU-H5N1 2021)	A-2.3.4.4b	A-Group 1 (EU-H5N1 2021)	A-Group 1 (EU-H5N1 2021)	A-Group 1 (EU-H5N1 2021)	A-Group 1 (EU-H5N1 2021)	EPI2102418	G04
A/Gypaetus_barbatus/Spain/1956-25_22VIR6312-19/2022(H5N1)2022.400	wild other	South Europe	C-Group3 (RU-LP 2018~2019)	A-Group 1 (EU-H5N1 2021)	A-Group 1 (EU-H5N1 2021)	A-2.3.4.4b	A-Group 1 (EU-H5N1 2021)	A-Group 1 (EU-H5N1 2021)	A-Group 1 (EU-H5N1 2021)	A-Group 1 (EU-H5N1 2021)	EPI2102426	G04
A/harbor_seal/Maine/22-020455-001-original/2022(H5N1)2022.477	marine mammals	North America	A-Group 1 (EU-H5N1 2021)	A-Group 1 (EU-H5N1 2021)	A-Group 1 (EU-H5N1 2021)	A-2.3.4.4b	A-Group 1 (EU-H5N1 2021)	A-Group 1 (EU-H5N1 2021)	A-Group 1 (EU-H5N1 2021)	A-Group 1 (EU-H5N1 2021)	EPI2110453	G01
A/harbor_seal/Maine/22-020455-002-original/2022(H5N1)2022.477	marine mammals	North America	A-Group 1 (EU-H5N1 2021)	A-Group 1 (EU-H5N1 2021)	A-Group 1 (EU-H5N1 2021)	A-2.3.4.4b	A-Group 1 (EU-H5N1 2021)	A-Group 1 (EU-H5N1 2021)	A-Group 1 (EU-H5N1 2021)	A-Group 1 (EU-H5N1 2021)	EPI2110461	G01
A/harbor_seal/Maine/22-020455-003-original/2022(H5N1)2022.471	marine mammals	North America	A-Group 1 (EU-H5N1 2021)	A-Group 1 (EU-H5N1 2021)	A-Group 1 (EU-H5N1 2021)	A-2.3.4.4b	A-Group 1 (EU-H5N1 2021)	A-Group 1 (EU-H5N1 2021)	A-Group 1 (EU-H5N1 2021)	A-Group 1 (EU-H5N1 2021)	EPI2110469	G01
A/harbor_seal/Maine/22-020455-004-original/2022(H5N1)2022.482	marine mammals	North America	A-Group 1 (EU-H5N1 2021)	A-Group 1 (EU-H5N1 2021)	A-Group 1 (EU-H5N1 2021)	A-2.3.4.4b	A-Group 1 (EU-H5N1 2021)	A-Group 1 (EU-H5N1 2021)	A-Group 1 (EU-H5N1 2021)	A-Group 1 (EU-H5N1 2021)	EPI2110477	G01
A/harbor_seal/Maine/22-020455-005-original/2022(H5N1)2022.485	marine mammals	North America	A-Group 1 (EU-H5N1 2021)	A-Group 1 (EU-H5N1 2021)	A-Group 1 (EU-H5N1 2021)	A-2.3.4.4b	A-Group 1 (EU-H5N1 2021)	A-Group 1 (EU-H5N1 2021)	A-Group 1 (EU-H5N1 2021)	A-Group 1 (EU-H5N1 2021)	EPI2110485	G01
A/harbor_seal/Maine/22-020983-001-original/2022(H5N1)2022.490	marine mammals	North America	A-Group 1 (EU-H5N1 2021)	A-Group 1 (EU-H5N1 2021)	A-Group 1 (EU-H5N1 2021)	A-2.3.4.4b	A-Group 1 (EU-H5N1 2021)	A-Group 1 (EU-H5N1 2021)	A-Group 1 (EU-H5N1 2021)	A-Group 1 (EU-H5N1 2021)	EPI2110493	G01
A/harbor_seal/Maine/22-020983-002-original/2022(H5N1)2022.490	marine mammals	North America	A-Group 1 (EU-H5N1 2021)	A-Group 1 (EU-H5N1 2021)	A-Group 1 (EU-H5N1 2021)	A-2.3.4.4b	A-Group 1 (EU-H5N1 2021)	A-Group 1 (EU-H5N1 2021)	A-Group 1 (EU-H5N1 2021)	A-Group 1 (EU-H5N1 2021)	EPI2110501	G01
A/harbor_seal/Maine/22-020983-006-original/2022(H5N1)2022.490	marine mammals	North America	A-Group 1 (EU-H5N1 2021)	A-Group 1 (EU-H5N1 2021)	A-Group 1 (EU-H5N1 2021)	A-2.3.4.4b	A-Group 1 (EU-H5N1 2021)	A-Group 1 (EU-H5N1 2021)	A-Group 1 (EU-H5N1 2021)	A-Group 1 (EU-H5N1 2021)	EPI2110517	G01
A/harbor_seal/Maine/22-020983-007-original/2022(H5N1)2022.490	marine mammals	North America	A-Group 1 (EU-H5N1 2021)	A-Group 1 (EU-H5N1 2021)	A-Group 1 (EU-H5N1 2021)	A-2.3.4.4b	A-Group 1 (EU-H5N1 2021)	A-Group 1 (EU-H5N1 2021)	A-Group 1 (EU-H5N1 2021)	A-Group 1 (EU-H5N1 2021)	EPI2110525	G01
A/hawk/Italy/22VIR428-5/2022(H5N1)2022.036	wild other	South Europe	A-Group 1 (EU-H5N1 2021)	A-Group 1 (EU-H5N1 2021)	A-Group 1 (EU-H5N1 2021)	A-2.3.4.4b	A-Group 1 (EU-H5N1 2021)	A-Group 1 (EU-H5N1 2021)	A-Group 1 (EU-H5N1 2021)	A-Group 1 (EU-H5N1 2021)	EPI2141699	G01
A/hawk/Italy/22VIR428-7/2022(H5N1)2022.036	wild other	South Europe	A-Group 1 (EU-H5N1 2021)	A-Group 1 (EU-H5N1 2021)	A-Group 1 (EU-H5N1 2021)	A-2.3.4.4b	A-Group 1 (EU-H5N1 2021)	A-Group 1 (EU-H5N1 2021)	A-Group 1 (EU-H5N1 2021)	A-Group 1 (EU-H5N1 2021)	EPI2141708	G01
A/hen/Bulgaria/722-1_22VIR778-1/2021(H5N1)2021.871	domestic gal	East and Central Europe	B-Group 2 (EU-LP 2010~2015)	D-Group4 (EU-LP <2010)	A-Group 1 (EU-H5N1 2021)	A-2.3.4.4b	A-Group 1 (EU-H5N1 2021)	A-Group 1 (EU-H5N1 2021)	A-Group 1 (EU-H5N1 2021)	D-Group4 (EU LP 10~15)	EPI1995148	G08
A/hen/Bulgaria/757-6_22VIR778-7/2021(H5N1)2021.918	domestic gal	East and Central Europe	B-Group 2 (EU-LP 2010~2015)	D-Group4 (EU-LP <2010)	A-Group 1 (EU-H5N1 2021)	A-2.3.4.4b	A-Group 1 (EU-H5N1 2021)	A-Group 1 (EU-H5N1 2021)	A-Group 1 (EU-H5N1 2021)	D-Group4 (EU LP 10~15)	EPI1995172	G08
A/hen/Bulgaria/854-1_22VIR778-10/2021(H5N1)2021.992	domestic gal	East and Central Europe	B-Group 2 (EU-LP 2010~2015)	D-Group4 (EU-LP <2010)	A-Group 1 (EU-H5N1 2021)	A-2.3.4.4b	A-Group 1 (EU-H5N1 2021)	A-Group 1 (EU-H5N1 2021)	A-Group 1 (EU-H5N1 2021)	D-Group4 (EU LP 10~15)	EPI1995140	G08
A/heron/Italy/21VIR10998-1/2021(H5N1)2021.937	wild other	South Europe	C-Group3 (RU-LP 2018~2019)	A-Group 1 (EU-H5N1 2021)	A-Group 1 (EU-H5N1 2021)	A-2.3.4.4b	A-Group 1 (EU-H5N1 2021)	A-Group 1 (EU-H5N1 2021)	A-Group 1 (EU-H5N1 2021)	A-Group 1 (EU-H5N1 2021)	EPI1962105	G04
A/heron/Italy/22VIR1562/2022(H5N1)2022.003	wild other	South Europe	A-Group 1 (EU-H5N1 2021)	A-Group 1 (EU-H5N1 2021)	A-Group 1 (EU-H5N1 2021)	A-2.3.4.4b	A-Group 1 (EU-H5N1 2021)	A-Group 1 (EU-H5N1 2021)	A-Group 1 (EU-H5N1 2021)	A-Group 1 (EU-H5N1 2021)	EPI2141611	G01
A/herring_gull/Germany-SH/AI06141/2021(H5N1)2021.803	wild cha	West Europe	A-Group 1 (EU-H5N1 2021)	A-Group 1 (EU-H5N1 2021)	A-Group 1 (EU-H5N1 2021)	A-2.3.4.4b	A-Group 1 (EU-H5N1 2021)	A-Group 1 (EU-H5N1 2021)	A-Group 1 (EU-H5N1 2021)	A-Group 1 (EU-H5N1 2021)	EPI1945211	G01
A/herring_gull/Ireland/033533_22VIR1325-10/2021(H5N1)2021.877	wild cha	West Europe	A-Group 1 (EU-H5N1 2021)	A-Group 1 (EU-H5N1 2021)	A-Group 1 (EU-H5N1 2021)	A-2.3.4.4b	A-Group 1 (EU-H5N1 2021)	A-Group 1 (EU-H5N1 2021)	A-Group 1 (EU-H5N1 2021)	A-Group 1 (EU-H5N1 2021)	EPI1997961	G01
A/herring_gull/Italy/22VIR1710-3/2022(H5N1)2022.085	wild cha	South Europe	C-Group3 (RU-LP 2018~2019)	A-Group 1 (EU-H5N1 2021)	A-Group 1 (EU-H5N1 2021)	A-2.3.4.4b	A-Group 1 (EU-H5N1 2021)	A-Group 1 (EU-H5N1 2021)	A-Group 1 (EU-H5N1 2021)	A-Group 1 (EU-H5N1 2021)	EPI2141743	G04
A/Herring_Gull/Netherlands/1/2021(H5N1)2021.959	wild cha	West Europe	C-Group3 (RU-LP 2018~2019)	A-Group 1 (EU-H5N1 2021)	A-Group 1 (EU-H5N1 2021)	A-2.3.4.4b	A-Group 1 (EU-H5N1 2021)	A-Group 1 (EU-H5N1 2021)	A-Group 1 (EU-H5N1 2021)	A-Group 1 (EU-H5N1 2021)	EPI1963328	G04
A/herring_gull/Poland/MB138/2022(H5N1)2022.408	wild cha	East and Central Europe	C-Group3 (RU-LP 2018~2019)	A-Group 1 (EU-H5N1 2021)	A-Group 1 (EU-H5N1 2021)	A-2.3.4.4b	A-Group 1 (EU-H5N1 2021)	A-Group 1 (EU-H5N1 2021)	A-Group 1 (EU-H5N1 2021)	A-Group 1 (EU-H5N1 2021)	EPI2167222	G04
A/kestrel/Italy/21VIR10468/2021(H5N1)2021.912	wild other	South Europe	A-Group 1 (EU-H5N1 2021)	A-Group 1 (EU-H5N1 2021)	A-Group 1 (EU-H5N1 2021)	A-2.3.4.4b	A-Group 1 (EU-H5N1 2021)	A-Group 1 (EU-H5N1 2021)	A-Group 1 (EU-H5N1 2021)	A-Group 1 (EU-H5N1 2021)	EPI1944461	G01
A/Larus_argentatus/Belgium/595_0008/2022(H5N1)2022.014	wild cha	West Europe	A-Group 1 (EU-H5N1 2021)	A-Group 1 (EU-H5N1 2021)	A-Group 1 (EU-H5N1 2021)	A-2.3.4.4b	A-Group 1 (EU-H5N1 2021)	A-Group 1 (EU-H5N1 2021)	A-Group 1 (EU-H5N1 2021)	A-Group 1 (EU-H5N1 2021)	EPI2122825	G01
A/Larus_argentatus/Belgium/9013_0001/2022(H5N1)2022.515	wild cha	West Europe	C-Group3 (RU-LP 2018~2019)	A-Group 1 (EU-H5N1 2021)	F-Group6 (EU-H13 2012~2021)	A-2.3.4.4b	G-Group7 (EA H13 2012~2021)	A-Group 1 (EU-H5N1 2021)	A-Group 1 (EU-H5N1 2021)	E-Group5 (NA-LP 2015~2021)	EPI2129824	G33
A/Larus_canus/Belgium/1668_0019/2022(H5N1)2022.055	wild cha	West Europe	C-Group3 (RU-LP 2018~2019)	A-Group 1 (EU-H5N1 2021)	A-Group 1 (EU-H5N1 2021)	A-2.3.4.4b	A-Group 1 (EU-H5N1 2021)	A-Group 1 (EU-H5N1 2021)	A-Group 1 (EU-H5N1 2021)	A-Group 1 (EU-H5N1 2021)	EPI2122860	G04
A/layer/Ireland/034424_22VIR1325-21/2021(H5N1)2021.910	domestic gal	West Europe	A-Group 1 (EU-H5N1 2021)	A-Group 1 (EU-H5N1 2021)	A-Group 1 (EU-H5N1 2021)	A-2.3.4.4b	A-Group 1 (EU-H5N1 2021)	A-Group 1 (EU-H5N1 2021)	A-Group 1 (EU-H5N1 2021)	A-Group 1 (EU-H5N1 2021)	EPI1998050	G01
A/laying_hen/Italy/21VIR11167/2021(H5N1)2021.948	domestic gal	South Europe	A-Group 1 (EU-H5N1 2021)	A-Group 1 (EU-H5N1 2021)	A-Group 1 (EU-H5N1 2021)	A-2.3.4.4b	A-Group 1 (EU-H5N1 2021)	A-Group 1 (EU-H5N1 2021)	A-Group 1 (EU-H5N1 2021)	A-Group 1 (EU-H5N1 2021)	EPI2140964	G01
A/laying_hen/Italy/21VIR11168/2021(H5N1)2021.948	domestic gal	South Europe	A-Group 1 (EU-H5N1 2021)	A-Group 1 (EU-H5N1 2021)	A-Group 1 (EU-H5N1 2021)	A-2.3.4.4b	A-Group 1 (EU-H5N1 2021)	A-Group 1 (EU-H5N1 2021)	A-Group 1 (EU-H5N1 2021)	A-Group 1 (EU-H5N1 2021)	EPI2140973	G01
A/laying_hen/Italy/21VIR11169/2021(H5N1)2021.948	domestic gal	South Europe	A-Group 1 (EU-H5N1 2021)	A-Group 1 (EU-H5N1 2021)	A-Group 1 (EU-H5N1 2021)	A-2.3.4.4b	A-Group 1 (EU-H5N1 2021)	A-Group 1 (EU-H5N1 2021)	A-Group 1 (EU-H5N1 2021)	A-Group 1 (EU-H5N1 2021)	EPI2140982	G01
A/laying_hen/Italy/21VIR11253-1/2021(H5N1)2021.953	domestic gal	South Europe	A-Group 1 (EU-H5N1 2021)	A-Group 1 (EU-H5N1 2021)	A-Group 1 (EU-H5N1 2021)	A-2.3.4.4b	A-Group 1 (EU-H5N1 2021)	A-Group 1 (EU-H5N1 2021)	A-Group 1 (EU-H5N1 2021)	A-Group 1 (EU-H5N1 2021)	EPI2141129	G01
A/laying_hen/Italy/21VIR11299/2021(H5N1)2021.953	domestic gal	South Europe	A-Group 1 (EU-H5N1 2021)	A-Group 1 (EU-H5N1 2021)	A-Group 1 (EU-H5N1 2021)	A-2.3.4.4b	A-Group 1 (EU-H5N1 2021)	A-Group 1 (EU-H5N1 2021)	A-Group 1 (EU-H5N1 2021)	A-Group 1 (EU-H5N1 2021)	EPI2141138	G01
A/laying_hen/Italy/21VIR11300/2021(H5N1)2021.948	domestic gal	South Europe	A-Group 1 (EU-H5N1 2021)	A-Group 1 (EU-H5N1 2021)	A-Group 1 (EU-H5N1 2021)	A-2.3.4.4b	A-Group 1 (EU-H5N1 2021)	A-Group 1 (EU-H5N1 2021)	A-Group 1 (EU-H5N1 2021)	A-Group 1 (EU-H5N1 2021)	EPI2140999	G01
A/laying_hen/Italy/21VIR11390-2/2021(H5N1)2021.956	domestic gal	South Europe	F-group6 (RU-LP 2019~2020)	B-Group2 (NEA-LP 2015~2020)	A-Group 1 (EU-H5N1 2021)	A-2.3.4.4b	A-Group 1 (EU-H5N1 2021)	A-Group 1 (EU-H5N1 2021)	A-Group 1 (EU-H5N1 2021)	A-Group 1 (EU-H5N1 2021)	EPI2141173	G12
A/laying_hen/Italy/21VIR11394-1/2021(H5N1)2021.956	domestic gal	South Europe	A-Group 1 (EU-H5N1 2021)	A-Group 1 (EU-H5N1 2021)	A-Group 1 (EU-H5N1 2021)	A-2.3.4.4b	A-Group 1 (EU-H5N1 2021)	A-Group 1 (EU-H5N1 2021)	A-Group 1 (EU-H5N1 2021)	A-Group 1 (EU-H5N1 2021)	EPI2141234	G01
A/laying_hen/Italy/21VIR11395-1/2021(H5N1)2021.956	domestic gal	South Europe	A-Group 1 (EU-H5N1 2021)	A-Group 1 (EU-H5N1 2021)	A-Group 1 (EU-H5N1 2021)	A-2.3.4.4b	A-Group 1 (EU-H5N1 2021)	A-Group 1 (EU-H5N1 2021)	A-Group 1 (EU-H5N1 2021)	A-Group 1 (EU-H5N1 2021)	EPI2141242	G01
A/laying_hen/Italy/21VIR11486/2021(H5N1)2021.959	domestic gal	South Europe	F-group6 (RU-LP 2019~2020)	B-Group2 (NEA-LP 2015~2020)	A-Group 1 (EU-H5N1 2021)	A-2.3.4.4b	A-Group 1 (EU-H5N1 2021)	A-Group 1 (EU-H5N1 2021)	A-Group 1 (EU-H5N1 2021)	A-Group 1 (EU-H5N1 2021)	EPI2141260	G12
A/laying_hen/Italy/21VIR11498-1/2021(H5N1)2021.970	domestic gal	South Europe	B-Group 2 (EU-LP 2010~2015)	D-Group4 (EU-LP <2010)	A-Group 1 (EU-H5N1 2021)	A-2.3.4.4b	A-Group 1 (EU-H5N1 2021)	A-Group 1 (EU-H5N1 2021)	A-Group 1 (EU-H5N1 2021)	D-Group4 (EU LP 10~15)	EPI2141356	G08
A/laying_hen/Italy/21VIR11502/2021(H5N1)2021.970	domestic gal	South Europe	A-Group 1 (EU-H5N1 2021)	A-Group 1 (EU-H5N1 2021)	A-Group 1 (EU-H5N1 2021)	A-2.3.4.4b	A-Group 1 (EU-H5N1 2021)	A-Group 1 (EU-H5N1 2021)	A-Group 1 (EU-H5N1 2021)	A-Group 1 (EU-H5N1 2021)	EPI1962041	G01
A/laying_hen/Italy/21VIR11505-2/2021(H5N1)2021.970	domestic gal	South Europe	F-group6 (RU-LP 2019~2020)	B-Group2 (NEA-LP 2015~2020)	A-Group 1 (EU-H5N1 2021)	A-2.3.4.4b	A-Group 1 (EU-H5N1 2021)	A-Group 1 (EU-H5N1 2021)	A-Group 1 (EU-H5N1 2021)	A-Group 1 (EU-H5N1 2021)	EPI2141347	G12
A/laying_hen/Italy/21VIR11592-1/2021(H5N1)2021.975	domestic gal	South Europe	F-group6 (RU-LP 2019~2020)	B-Group2 (NEA-LP 2015~2020)	A-Group 1 (EU-H5N1 2021)	A-2.3.4.4b	A-Group 1 (EU-H5N1 2021)	A-Group 1 (EU-H5N1 2021)	A-Group 1 (EU-H5N1 2021)	A-Group 1 (EU-H5N1 2021)	EPI2141461	G12
A/laying_hen/Italy/21VIR11595-5/2021(H5N1)2021.973	domestic gal	South Europe	A-Group 1 (EU-H5N1 2021)	A-Group 1 (EU-H5N1 2021)	A-Group 1 (EU-H5N1 2021)	A-2.3.4.4b	A-Group 1 (EU-H5N1 2021)	A-Group 1 (EU-H5N1 2021)	A-Group 1 (EU-H5N1 2021)	A-Group 1 (EU-H5N1 2021)	EPI2141444	G01
A/laying_hen/Italy/21VIR11597-1/2021(H5N1)2021.973	domestic gal	South Europe	A-Group 1 (EU-H5N1 2021)	A-Group 1 (EU-H5N1 2021)	A-Group 1 (EU-H5N1 2021)	A-2.3.4.4b	A-Group 1 (EU-H5N1 2021)	A-Group 1 (EU-H5N1 2021)	A-Group 1 (EU-H5N1 2021)	A-Group 1 (EU-H5N1 2021)	EPI2141452	G01
A/laying_hen/Italy/21VIR11801-7/2021(H5N1)2021.986	domestic gal	South Europe	A-Group 1 (EU-H5N1 2021)	A-Group 1 (EU-H5N1 2021)	A-Group 1 (EU-H5N1 2021)	A-2.3.4.4b	A-Group 1 (EU-H5N1 2021)	A-Group 1 (EU-H5N1 2021)	A-Group 1 (EU-H5N1 2021)	A-Group 1 (EU-H5N1 2021)	EPI2141540	G01
A/laying_hen/Italy/22VIR1521-2/2022(H5N1)2022.121	domestic gal	South Europe	A-Group 1 (EU-H5N1 2021)	A-Group 1 (EU-H5N1 2021)	A-Group 1 (EU-H5N1 2021)	A-2.3.4.4b	A-Group 1 (EU-H5N1 2021)	A-Group 1 (EU-H5N1 2021)	A-Group 1 (EU-H5N1 2021)	A-Group 1 (EU-H5N1 2021)	EPI2141779	G01
A/laying_hen/Italy/22VIR203-3/2022(H5N1)2022.011	domestic gal	South Europe	A-Group 1 (EU-H5N1 2021)	A-Group 1 (EU-H5N1 2021)	A-Group 1 (EU-H5N1 2021)	A-2.3.4.4b	A-Group 1 (EU-H5N1 2021)	A-Group 1 (EU-H5N1 2021)	A-Group 1 (EU-H5N1 2021)	A-Group 1 (EU-H5N1 2021)	EPI2141664	G01
A/laying_hen/Italy/22VIR204-1/2022(H5N1)2022.025	domestic gal	South Europe	A-Group 1 (EU-H5N1 2021)	A-Group 1 (EU-H5N1 2021)	A-Group 1 (EU-H5N1 2021)	A-2.3.4.4b	A-Group 1 (EU-H5N1 2021)	A-Group 1 (EU-H5N1 2021)	A-Group 1 (EU-H5N1 2021)	A-Group 1 (EU-H5N1 2021)	EPI2141682	G01
A/laying_hen/Italy/22VIR48-1/2022(H5N1)2022.005	domestic gal	South Europe	A-Group 1 (EU-H5N1 2021)	A-Group 1 (EU-H5N1 2021)	A-Group 1 (EU-H5N1 2021)	A-2.3.4.4b	A-Group 1 (EU-H5N1 2021)	A-Group 1 (EU-H5N1 2021)	A-Group 1 (EU-H5N1 2021)	A-Group 1 (EU-H5N1 2021)	EPI2141629	G01
A/laying_hen/Moldova/68-1_22VIR638-1/2022(H5N1)2022.005	domestic gal	East and Central Europe	B-Group 2 (EU-LP 2010~2015)	D-Group4 (EU-LP <2010)	A-Group 1 (EU-H5N1 2021)	A-2.3.4.4b	A-Group 1 (EU-H5N1 2021)	A-Group 1 (EU-H5N1 2021)	A-Group 1 (EU-H5N1 2021)	D-Group4 (EU LP 10~15)	EPI1995060	G08
A/laying_hen/Moldova/68-2_22VIR638-2/2022(H5N1)2022.005	domestic gal	East and Central Europe	B-Group 2 (EU-LP 2010~2015)	D-Group4 (EU-LP <2010)	A-Group 1 (EU-H5N1 2021)	A-2.3.4.4b	A-Group 1 (EU-H5N1 2021)	A-Group 1 (EU-H5N1 2021)	A-Group 1 (EU-H5N1 2021)	D-Group4 (EU LP 10~15)	EPI1995236	G08
A/laying_hen/Romania/10470_22VIR2749-5/2022(H5N1)2022.110	domestic gal	East and Central Europe	B-Group 2 (EU-LP 2010~2015)	D-Group4 (EU-LP <2010)	A-Group 1 (EU-H5N1 2021)	A-2.3.4.4b	A-Group 1 (EU-H5N1 2021)	A-Group 1 (EU-H5N1 2021)	A-Group 1 (EU-H5N1 2021)	D-Group4 (EU LP 10~15)	EPI2015017	G08
A/laying_hen/Romania/11343_22VIR4106-1/2022(H5N1)2022.208	domestic gal	East and Central Europe	A-Group 1 (EU-H5N1 2021)	A-Group 1 (EU-H5N1 2021)	A-Group 1 (EU-H5N1 2021)	A-2.3.4.4b	A-Group 1 (EU-H5N1 2021)	A-Group 1 (EU-H5N1 2021)	A-Group 1 (EU-H5N1 2021)	A-Group 1 (EU-H5N1 2021)	EPI2042013	G01
A/laying_hen/Romania/11562_22VIR4106-4/2022(H5N1)2022.230	domestic gal	East and Central Europe	A-Group 1 (EU-H5N1 2021)	A-Group 1 (EU-H5N1 2021)	A-Group 1 (EU-H5N1 2021)	A-2.3.4.4b	A-Group 1 (EU-H5N1 2021)	A-Group 1 (EU-H5N1 2021)	A-Group 1 (EU-H5N1 2021)	A-Group 1 (EU-H5N1 2021)	EPI2042034	G01
A/Lesser_Black-backed_Gull/Netherlands/1/2022(H5N1)2022.323	wild cha	West Europe	C-Group3 (RU-LP 2018~2019)	A-Group 1 (EU-H5N1 2021)	A-Group 1 (EU-H5N1 2021)	A-2.3.4.4b	A-Group 1 (EU-H5N1 2021)	A-Group 1 (EU-H5N1 2021)	A-Group 1 (EU-H5N1 2021)	A-Group 1 (EU-H5N1 2021)	EPI2061043	G04
A/Lesser_Black-backed_Gull/Netherlands/2/2022(H5N1)2022.458	wild cha	West Europe	C-Group3 (RU-LP 2018~2019)	A-Group 1 (EU-H5N1 2021)	A-Group 1 (EU-H5N1 2021)	A-2.3.4.4b	A-Group 1 (EU-H5N1 2021)	A-Group 1 (EU-H5N1 2021)	A-Group 1 (EU-H5N1 2021)	A-Group 1 (EU-H5N1 2021)	EPI2088887	G04
A/Lesser_Black-backed_Gull/Netherlands/3/2022(H5N1)2022.658	wild cha	West Europe	C-Group3 (RU-LP 2018~2019)	A-Group 1 (EU-H5N1 2021)	A-Group 1 (EU-H5N1 2021)	A-2.3.4.4b	A-Group 1 (EU-H5N1 2021)	A-Group 1 (EU-H5N1 2021)	A-Group 1 (EU-H5N1 2021)	A-Group 1 (EU-H5N1 2021)	EPI2185415	G04
A/Lesser_Black-backed_Gull/Netherlands/4/2022(H5N1)2022.674	wild cha	West Europe	C-Group3 (RU-LP 2018~2019)	A-Group 1 (EU-H5N1 2021)	A-Group 1 (EU-H5N1 2021)	A-2.3.4.4b	A-Group 1 (EU-H5N1 2021)	A-Group 1 (EU-H5N1 2021)	A-Group 1 (EU-H5N1 2021)	A-Group 1 (EU-H5N1 2021)	EPI2191369	G04
A/lesser_white-fronted_goose/Germany-MV/AI05973/2021(H5N1)2021.800	wild ans	West Europe	A-Group 1 (EU-H5N1 2021)	A-Group 1 (EU-H5N1 2021)	A-Group 1 (EU-H5N1 2021)	A-2.3.4.4b	A-Group 1 (EU-H5N1 2021)	A-Group 1 (EU-H5N1 2021)	A-Group 1 (EU-H5N1 2021)	A-Group 1 (EU-H5N1 2021)	EPI1945195	G01
A/little_owl/Italy/21VIR11382-1/2021(H5N1)2021.948	wild other	South Europe	A-Group 1 (EU-H5N1 2021)	A-Group 1 (EU-H5N1 2021)	A-Group 1 (EU-H5N1 2021)	A-2.3.4.4b	A-Group 1 (EU-H5N1 2021)	A-Group 1 (EU-H5N1 2021)	A-Group 1 (EU-H5N1 2021)	A-Group 1 (EU-H5N1 2021)	EPI1962065	G01
A/long-eared_owl/Germany-NI/AI09037/2021(H5N1)2021.989	wild other	West Europe	A-Group 1 (EU-H5N1 2021)	A-Group 1 (EU-H5N1 2021)	A-Group 1 (EU-H5N1 2021)	A-2.3.4.4b	C-Group 3 (EU LP 10~20)	A-Group 1 (EU-H5N1 2021)	A-Group 1 (EU-H5N1 2021)	A-Group 1 (EU-H5N1 2021)	EPI1987722	G16
A/magpie/Ireland/032958_22VIR1325-5/2021(H5N1)2021.863	wild other	West Europe	A-Group 1 (EU-H5N1 2021)	A-Group 1 (EU-H5N1 2021)	A-Group 1 (EU-H5N1 2021)	A-2.3.4.4b	A-Group 1 (EU-H5N1 2021)	A-Group 1 (EU-H5N1 2021)	A-Group 1 (EU-H5N1 2021)	A-Group 1 (EU-H5N1 2021)	EPI1998098	G01
A/magpie/Italy/21VIR9487-2/2021(H5N1)2021.844	wild other	South Europe	A-Group 1 (EU-H5N1 2021)	A-Group 1 (EU-H5N1 2021)	A-Group 1 (EU-H5N1 2021)	A-2.3.4.4b	A-Group 1 (EU-H5N1 2021)	A-Group 1 (EU-H5N1 2021)	A-Group 1 (EU-H5N1 2021)	A-Group 1 (EU-H5N1 2021)	EPI1944349	G01
A/mallard/22P019377/France/2022(H5N1)2022.510	wild ans	West Europe	A-Group 1 (EU-H5N1 2021)	A-Group 1 (EU-H5N1 2021)	F-Group6 (EU-H13 2012~2021)	A-2.3.4.4b	B-Group2 (NEA-LP 2010~2015)	A-Group 1 (EU-H5N1 2021)	A-Group 1 (EU-H5N1 2021)	B-Group2 (NEA-LP 2015~2020)	EPI2154994	G34
A/mallard/Germany-NI/AI06010/2021(H5N1)2021.792	wild ans	West Europe	C-Group3 (RU-LP 2018~2019)	A-Group 1 (EU-H5N1 2021)	A-Group 1 (EU-H5N1 2021)	A-2.3.4.4b	A-Group 1 (EU-H5N1 2021)	A-Group 1 (EU-H5N1 2021)	A-Group 1 (EU-H5N1 2021)	A-Group 1 (EU-H5N1 2021)	EPI1945163	G04
A/mallard/Italy/21VIR8919-2/2021(H5N1)2021.819	wild ans	South Europe	A-Group 1 (EU-H5N1 2021)	A-Group 1 (EU-H5N1 2021)	A-Group 1 (EU-H5N1 2021)	A-2.3.4.4b	A-Group 1 (EU-H5N1 2021)	A-Group 1 (EU-H5N1 2021)	A-Group 1 (EU-H5N1 2021)	A-Group 1 (EU-H5N1 2021)	EPI1944272	G01
A/Mallard/Netherlands/1/2022(H5N1)2022.115	wild ans	West Europe	A-Group 1 (EU-H5N1 2021)	A-Group 1 (EU-H5N1 2021)	A-Group 1 (EU-H5N1 2021)	A-2.3.4.4b	A-Group 1 (EU-H5N1 2021)	A-Group 1 (EU-H5N1 2021)	A-Group 1 (EU-H5N1 2021)	A-Group 1 (EU-H5N1 2021)	EPI1994989	G01
A/Mallard/Netherlands/11/2022(H5N1)2022.701	wild ans	West Europe	C-Group3 (RU-LP 2018~2019)	A-Group 1 (EU-H5N1 2021)	A-Group 1 (EU-H5N1 2021)	A-2.3.4.4b	A-Group 1 (EU-H5N1 2021)	A-Group 1 (EU-H5N1 2021)	A-Group 1 (EU-H5N1 2021)	A-Group 1 (EU-H5N1 2021)	EPI2193388	G04
A/Mallard/Netherlands/13/2021(H5N1)2021.986	wild ans	West Europe	A-Group 1 (EU-H5N1 2021)	A-Group 1 (EU-H5N1 2021)	A-Group 1 (EU-H5N1 2021)	A-2.3.4.4b	A-Group 1 (EU-H5N1 2021)	A-Group 1 (EU-H5N1 2021)	A-Group 1 (EU-H5N1 2021)	A-Group 1 (EU-H5N1 2021)	EPI1963352	G01
A/Mallard/Netherlands/13/2022(H5N1)2022.734	wild ans	West Europe	C-Group3 (RU-LP 2018~2019)	A-Group 1 (EU-H5N1 2021)	A-Group 1 (EU-H5N1 2021)	A-2.3.4.4b	A-Group 1 (EU-H5N1 2021)	A-Group 1 (EU-H5N1 2021)	A-Group 1 (EU-H5N1 2021)	A-Group 1 (EU-H5N1 2021)	EPI2193403	G04
A/Mallard/Netherlands/14/2021(H5N1)2021.986	wild ans	West Europe	A-Group 1 (EU-H5N1 2021)	A-Group 1 (EU-H5N1 2021)	A-Group 1 (EU-H5N1 2021)	A-2.3.4.4b	A-Group 1 (EU-H5N1 2021)	A-Group 1 (EU-H5N1 2021)	A-Group 1 (EU-H5N1 2021)	A-Group 1 (EU-H5N1 2021)	EPI1963360	G01
A/Mallard/Netherlands/15/2021(H5N1)2021.986	wild ans	West Europe	A-Group 1 (EU-H5N1 2021)	A-Group 1 (EU-H5N1 2021)	A-Group 1 (EU-H5N1 2021)	A-2.3.4.4b	A-Group 1 (EU-H5N1 2021)	A-Group 1 (EU-H5N1 2021)	A-Group 1 (EU-H5N1 2021)	A-Group 1 (EU-H5N1 2021)	EPI1963368	G01
A/Mallard/Netherlands/2/2022(H5N1)2022.121	wild ans	West Europe	A-Group 1 (EU-H5N1 2021)	A-Group 1 (EU-H5N1 2021)	A-Group 1 (EU-H5N1 2021)	A-2.3.4.4b	A-Group 1 (EU-H5N1 2021)	A-Group 1 (EU-H5N1 2021)	A-Group 1 (EU-H5N1 2021)	A-Group 1 (EU-H5N1 2021)	EPI1994997	G01
A/Mallard/Netherlands/3/2022(H5N1)2022.627	wild ans	West Europe	C-Group3 (RU-LP 2018~2019)	A-Group 1 (EU-H5N1 2021)	A-Group 1 (EU-H5N1 2021)	A-2.3.4.4b	A-Group 1 (EU-H5N1 2021)	A-Group 1 (EU-H5N1 2021)	A-Group 1 (EU-H5N1 2021)	A-Group 1 (EU-H5N1 2021)	EPI2185439	G04
A/Mallard/Netherlands/4/2021(H5N1)2021.910	wild ans	West Europe	C-Group3 (RU-LP 2018~2019)	A-Group 1 (EU-H5N1 2021)	A-Group 1 (EU-H5N1 2021)	A-2.3.4.4b	A-Group 1 (EU-H5N1 2021)	A-Group 1 (EU-H5N1 2021)	A-Group 1 (EU-H5N1 2021)	A-Group 1 (EU-H5N1 2021)	EPI1995005	G04
A/Mallard/Netherlands/5/2021(H5N1)2021.910	wild ans	West Europe	C-Group3 (RU-LP 2018~2019)	A-Group 1 (EU-H5N1 2021)	A-Group 1 (EU-H5N1 2021)	A-2.3.4.4b	A-Group 1 (EU-H5N1 2021)	A-Group 1 (EU-H5N1 2021)	A-Group 1 (EU-H5N1 2021)	A-Group 1 (EU-H5N1 2021)	EPI1995013	G04
A/Mallard/Netherlands/6/2021(H5N1)2021.910	wild ans	West Europe	C-Group3 (RU-LP 2018~2019)	A-Group 1 (EU-H5N1 2021)	A-Group 1 (EU-H5N1 2021)	A-2.3.4.4b	A-Group 1 (EU-H5N1 2021)	A-Group 1 (EU-H5N1 2021)	A-Group 1 (EU-H5N1 2021)	A-Group 1 (EU-H5N1 2021)	EPI1995021	G04
A/Mallard/Netherlands/6/2022(H5N1)2022.644	wild ans	West Europe	C-Group3 (RU-LP 2018~2019)	A-Group 1 (EU-H5N1 2021)	A-Group 1 (EU-H5N1 2021)	A-2.3.4.4b	A-Group 1 (EU-H5N1 2021)	A-Group 1 (EU-H5N1 2021)	A-Group 1 (EU-H5N1 2021)	A-Group 1 (EU-H5N1 2021)	EPI2185460	G04
A/Mallard/Netherlands/7/2021(H5N1)2021.910	wild ans	West Europe	C-Group3 (RU-LP 2018~2019)	A-Group 1 (EU-H5N1 2021)	A-Group 1 (EU-H5N1 2021)	A-2.3.4.4b	A-Group 1 (EU-H5N1 2021)	A-Group 1 (EU-H5N1 2021)	A-Group 1 (EU-H5N1 2021)	A-Group 1 (EU-H5N1 2021)	EPI1995029	G04
A/Mallard/Netherlands/8/2021(H5N1)2021.910	wild ans	West Europe	C-Group3 (RU-LP 2018~2019)	A-Group 1 (EU-H5N1 2021)	A-Group 1 (EU-H5N1 2021)	A-2.3.4.4b	A-Group 1 (EU-H5N1 2021)	A-Group 1 (EU-H5N1 2021)	A-Group 1 (EU-H5N1 2021)	A-Group 1 (EU-H5N1 2021)	EPI1995037	G04
A/Mallard/Netherlands/8/2022(H5N1)2022.685	wild ans	West Europe	C-Group3 (RU-LP 2018~2019)	A-Group 1 (EU-H5N1 2021)	A-Group 1 (EU-H5N1 2021)	A-2.3.4.4b	A-Group 1 (EU-H5N1 2021)	A-Group 1 (EU-H5N1 2021)	A-Group 1 (EU-H5N1 2021)	A-Group 1 (EU-H5N1 2021)	EPI2193411	G04
A/Mallard/Netherlands/9/2022(H5N1)2022.693	wild ans	West Europe	C-Group3 (RU-LP 2018~2019)	A-Group 1 (EU-H5N1 2021)	A-Group 1 (EU-H5N1 2021)	A-2.3.4.4b	A-Group 1 (EU-H5N1 2021)	A-Group 1 (EU-H5N1 2021)	A-Group 1 (EU-H5N1 2021)	A-Group 1 (EU-H5N1 2021)	EPI2193419	G04
A/mallard/New_York/22-008760-007-original/2022(H5N1)2022.219	wild ans	North America	K-Group11 (NA-LP 15~20 Group D)	G-Group7 (NA-LP 18)	I-Group9 (NA-LP 15~18)	A-2.3.4.4b	F-Group6 (NA LP 2016~2018)	A-Group 1 (EU-H5N1 2021)	A-Group 1 (EU-H5N1 2021)	E-Group5 (NA-LP 2015~2021)	EPI2017135	G31
A/mallard/North_Carolina/AH0182886/2022(H5N1)2022.019	wild ans	North America	A-Group 1 (EU-H5N1 2021)	A-Group 1 (EU-H5N1 2021)	A-Group 1 (EU-H5N1 2021)	A-2.3.4.4b	A-Group 1 (EU-H5N1 2021)	A-Group 1 (EU-H5N1 2021)	A-Group 1 (EU-H5N1 2021)	A-Group 1 (EU-H5N1 2021)	EPI1985938	G01
A/mandarin_duck/Korea/WA585/2021(H5N1)2021.816	wild ans	East Asia	F-group6 (RU-LP 2019~2020)	C-Group3 (RU-H5N8 2020)	A-Group 1 (EU-H5N1 2021)	A-2.3.4.4b	A-Group 1 (EU-H5N1 2021)	A-Group 1 (EU-H5N1 2021)	A-Group 1 (EU-H5N1 2021)	B-Group2 (NEA-LP 2015~2020)	EPI1938252	G07
A/Muscovy_duck/England/074477/2021(H5N1)2021.970	domestic ans	West Europe	A-Group 1 (EU-H5N1 2021)	A-Group 1 (EU-H5N1 2021)	A-Group 1 (EU-H5N1 2021)	A-2.3.4.4b	A-Group 1 (EU-H5N1 2021)	A-Group 1 (EU-H5N1 2021)	A-Group 1 (EU-H5N1 2021)	A-Group 1 (EU-H5N1 2021)	EPI1958806	G01
A/mute_swan/Croatia/100/2021(H5N1)2021.863	wild ans	East and Central Europe	A-Group 1 (EU-H5N1 2021)	A-Group 1 (EU-H5N1 2021)	A-Group 1 (EU-H5N1 2021)	A-2.3.4.4b	A-Group 1 (EU-H5N1 2021)	A-Group 1 (EU-H5N1 2021)	A-Group 1 (EU-H5N1 2021)	A-Group 1 (EU-H5N1 2021)	EPI1927676	G01
A/mute_swan/Croatia/101/2021(H5N1)2021.863	wild ans	East and Central Europe	C-Group3 (RU-LP 2018~2019)	A-Group 1 (EU-H5N1 2021)	A-Group 1 (EU-H5N1 2021)	A-2.3.4.4b	A-Group 1 (EU-H5N1 2021)	A-Group 1 (EU-H5N1 2021)	A-Group 1 (EU-H5N1 2021)	A-Group 1 (EU-H5N1 2021)	EPI1941530	G04
A/mute_swan/Czech_Republic/21312/2021(H5N1)2021.833	wild ans	East and Central Europe	A-Group 1 (EU-H5N1 2021)	A-Group 1 (EU-H5N1 2021)	A-Group 1 (EU-H5N1 2021)	A-2.3.4.4b	A-Group 1 (EU-H5N1 2021)	A-Group 1 (EU-H5N1 2021)	A-Group 1 (EU-H5N1 2021)	A-Group 1 (EU-H5N1 2021)	EPI1927124	G01
A/mute_swan/Czech_Republic/22380/2021(H5N1)2021.871	wild ans	East and Central Europe	F-group6 (RU-LP 2019~2020)	B-Group2 (NEA-LP 2015~2020)	A-Group 1 (EU-H5N1 2021)	A-2.3.4.4b	A-Group 1 (EU-H5N1 2021)	A-Group 1 (EU-H5N1 2021)	A-Group 1 (EU-H5N1 2021)	A-Group 1 (EU-H5N1 2021)	EPI1980556	G12
A/mute_swan/Czech_Republic/22477-1/2021(H5N1)2021.863	wild ans	East and Central Europe	A-Group 1 (EU-H5N1 2021)	A-Group 1 (EU-H5N1 2021)	A-Group 1 (EU-H5N1 2021)	A-2.3.4.4b	A-Group 1 (EU-H5N1 2021)	A-Group 1 (EU-H5N1 2021)	A-Group 1 (EU-H5N1 2021)	A-Group 1 (EU-H5N1 2021)	EPI1980524	G01
A/mute_swan/Czech_Republic/22477-2/2021(H5N1)2021.863	wild ans	East and Central Europe	A-Group 1 (EU-H5N1 2021)	A-Group 1 (EU-H5N1 2021)	A-Group 1 (EU-H5N1 2021)	A-2.3.4.4b	A-Group 1 (EU-H5N1 2021)	A-Group 1 (EU-H5N1 2021)	A-Group 1 (EU-H5N1 2021)	A-Group 1 (EU-H5N1 2021)	EPI1980540	G01
A/mute_swan/Czech_Republic/22684/2021(H5N1)2021.871	wild ans	East and Central Europe	A-Group 1 (EU-H5N1 2021)	A-Group 1 (EU-H5N1 2021)	A-Group 1 (EU-H5N1 2021)	A-2.3.4.4b	A-Group 1 (EU-H5N1 2021)	A-Group 1 (EU-H5N1 2021)	A-Group 1 (EU-H5N1 2021)	A-Group 1 (EU-H5N1 2021)	EPI1980573	G01
A/mute_swan/Czech_Republic/25702-2/2021(H5N1)2021.967	wild ans	East and Central Europe	A-Group 1 (EU-H5N1 2021)	A-Group 1 (EU-H5N1 2021)	A-Group 1 (EU-H5N1 2021)	A-2.3.4.4b	A-Group 1 (EU-H5N1 2021)	A-Group 1 (EU-H5N1 2021)	A-Group 1 (EU-H5N1 2021)	A-Group 1 (EU-H5N1 2021)	EPI1980605	G01
A/mute_swan/Czech_Republic/2755/2022(H5N1)2022.077	wild ans	East and Central Europe	A-Group 1 (EU-H5N1 2021)	A-Group 1 (EU-H5N1 2021)	A-Group 1 (EU-H5N1 2021)	A-2.3.4.4b	A-Group 1 (EU-H5N1 2021)	A-Group 1 (EU-H5N1 2021)	A-Group 1 (EU-H5N1 2021)	A-Group 1 (EU-H5N1 2021)	EPI2021884	G01
A/mute_swan/Czech_Republic/785/2022(H5N1)2022.025	wild ans	East and Central Europe	A-Group 1 (EU-H5N1 2021)	A-Group 1 (EU-H5N1 2021)	A-Group 1 (EU-H5N1 2021)	A-2.3.4.4b	A-Group 1 (EU-H5N1 2021)	A-Group 1 (EU-H5N1 2021)	A-Group 1 (EU-H5N1 2021)	A-Group 1 (EU-H5N1 2021)	EPI2021095	G01
A/mute_swan/England/053054/2021(H5N1)2021.811	wild ans	West Europe	A-Group 1 (EU-H5N1 2021)	A-Group 1 (EU-H5N1 2021)	A-Group 1 (EU-H5N1 2021)	A-2.3.4.4b	A-Group 1 (EU-H5N1 2021)	A-Group 1 (EU-H5N1 2021)	A-Group 1 (EU-H5N1 2021)	A-Group 1 (EU-H5N1 2021)	EPI1924123	G01
A/mute_swan/England/234255/2020(H5N1)2020.921	wild ans	West Europe	A-Group 1 (EU-H5N1 2021)	A-Group 1 (EU-H5N1 2021)	A-Group 1 (EU-H5N1 2021)	A-2.3.4.4b	A-Group 1 (EU-H5N1 2021)	A-Group 1 (EU-H5N1 2021)	A-Group 1 (EU-H5N1 2021)	A-Group 1 (EU-H5N1 2021)	EPI1840056	G01
A/mute_swan/England/385466/2021(H5N1)2021.860	wild ans	West Europe	A-Group 1 (EU-H5N1 2021)	A-Group 1 (EU-H5N1 2021)	A-Group 1 (EU-H5N1 2021)	A-2.3.4.4b	A-Group 1 (EU-H5N1 2021)	A-Group 1 (EU-H5N1 2021)	A-Group 1 (EU-H5N1 2021)	A-Group 1 (EU-H5N1 2021)	EPI1963881	G01
A/mute_swan/Ireland/032363_22VIR1325-1/2021(H5N1)2021.852	wild ans	West Europe	A-Group 1 (EU-H5N1 2021)	A-Group 1 (EU-H5N1 2021)	A-Group 1 (EU-H5N1 2021)	A-2.3.4.4b	A-Group 1 (EU-H5N1 2021)	A-Group 1 (EU-H5N1 2021)	A-Group 1 (EU-H5N1 2021)	A-Group 1 (EU-H5N1 2021)	EPI1998033	G01
A/mute_swan/Ireland/033169_22VIR1325-14/2021(H5N1)2021.871	wild ans	West Europe	A-Group 1 (EU-H5N1 2021)	A-Group 1 (EU-H5N1 2021)	A-Group 1 (EU-H5N1 2021)	A-2.3.4.4b	A-Group 1 (EU-H5N1 2021)	A-Group 1 (EU-H5N1 2021)	A-Group 1 (EU-H5N1 2021)	A-Group 1 (EU-H5N1 2021)	EPI1997985	G01
A/mute_swan/Ireland/033945_22VIR1325-16/2021(H5N1)2021.882	wild ans	West Europe	A-Group 1 (EU-H5N1 2021)	A-Group 1 (EU-H5N1 2021)	A-Group 1 (EU-H5N1 2021)	A-2.3.4.4b	A-Group 1 (EU-H5N1 2021)	A-Group 1 (EU-H5N1 2021)	A-Group 1 (EU-H5N1 2021)	A-Group 1 (EU-H5N1 2021)	EPI1998001	G01
A/mute_swan/Ireland/037311_22VIR1325-13/2021(H5N1)2021.973	wild ans	West Europe	A-Group 1 (EU-H5N1 2021)	A-Group 1 (EU-H5N1 2021)	A-Group 1 (EU-H5N1 2021)	A-2.3.4.4b	A-Group 1 (EU-H5N1 2021)	A-Group 1 (EU-H5N1 2021)	A-Group 1 (EU-H5N1 2021)	A-Group 1 (EU-H5N1 2021)	EPI1998430	G01
A/Mute_Swan/Netherlands/1/2022(H5N1)2022.605	wild ans	West Europe	C-Group3 (RU-LP 2018~2019)	A-Group 1 (EU-H5N1 2021)	A-Group 1 (EU-H5N1 2021)	A-2.3.4.4b	A-Group 1 (EU-H5N1 2021)	A-Group 1 (EU-H5N1 2021)	A-Group 1 (EU-H5N1 2021)	A-Group 1 (EU-H5N1 2021)	EPI2181780	G04
A/Mute_Swan/Netherlands/2/2022(H5N1)2022.715	wild ans	West Europe	C-Group3 (RU-LP 2018~2019)	A-Group 1 (EU-H5N1 2021)	A-Group 1 (EU-H5N1 2021)	A-2.3.4.4b	A-Group 1 (EU-H5N1 2021)	A-Group 1 (EU-H5N1 2021)	A-Group 1 (EU-H5N1 2021)	A-Group 1 (EU-H5N1 2021)	EPI2193427	G04
A/Mute_swan/Netherlands/21037283-002/2021(H5N1)2021.811	wild ans	West Europe	C-Group3 (RU-LP 2018~2019)	A-Group 1 (EU-H5N1 2021)	A-Group 1 (EU-H5N1 2021)	A-2.3.4.4b	A-Group 1 (EU-H5N1 2021)	A-Group 1 (EU-H5N1 2021)	A-Group 1 (EU-H5N1 2021)	A-Group 1 (EU-H5N1 2021)	EPI1924149	G04
A/mute_swan/Netherlands/21038479-002/2021(H5N1)2021.855	wild ans	West Europe	A-Group 1 (EU-H5N1 2021)	A-Group 1 (EU-H5N1 2021)	A-Group 1 (EU-H5N1 2021)	A-2.3.4.4b	A-Group 1 (EU-H5N1 2021)	A-Group 1 (EU-H5N1 2021)	A-Group 1 (EU-H5N1 2021)	A-Group 1 (EU-H5N1 2021)	EPI1930115	G01
A/mute_swan/Netherlands/21039824-002/2021(H5N1)2021.899	wild ans	West Europe	A-Group 1 (EU-H5N1 2021)	A-Group 1 (EU-H5N1 2021)	A-Group 1 (EU-H5N1 2021)	A-2.3.4.4b	A-Group 1 (EU-H5N1 2021)	A-Group 1 (EU-H5N1 2021)	A-Group 1 (EU-H5N1 2021)	A-Group 1 (EU-H5N1 2021)	EPI1946375	G01
A/mute_swan/Poland/MB490-L1/2021(H5N1)2021.852	wild ans	East and Central Europe	A-Group 1 (EU-H5N1 2021)	A-Group 1 (EU-H5N1 2021)	A-Group 1 (EU-H5N1 2021)	A-2.3.4.4b	A-Group 1 (EU-H5N1 2021)	A-Group 1 (EU-H5N1 2021)	A-Group 1 (EU-H5N1 2021)	A-Group 1 (EU-H5N1 2021)	EPI1937671	G01
A/mute_swan/Romania/16790_21VIR11355/2021(H5N1)2021.901	wild ans	East and Central Europe	C-Group3 (RU-LP 2018~2019)	A-Group 1 (EU-H5N1 2021)	A-Group 1 (EU-H5N1 2021)	A-2.3.4.4b	A-Group 1 (EU-H5N1 2021)	A-Group 1 (EU-H5N1 2021)	A-Group 1 (EU-H5N1 2021)	A-Group 1 (EU-H5N1 2021)	EPI1950887	G04
A/Northern_Gannet/Netherlands/1/2022(H5N1)2022.641	wild other	West Europe	C-Group3 (RU-LP 2018~2019)	A-Group 1 (EU-H5N1 2021)	A-Group 1 (EU-H5N1 2021)	A-2.3.4.4b	A-Group 1 (EU-H5N1 2021)	A-Group 1 (EU-H5N1 2021)	A-Group 1 (EU-H5N1 2021)	A-Group 1 (EU-H5N1 2021)	EPI2185376	G04
A/Northern_Gannet/Netherlands/5/2022(H5N1)2022.482	wild other	West Europe	A-Group 1 (EU-H5N1 2021)	A-Group 1 (EU-H5N1 2021)	A-Group 1 (EU-H5N1 2021)	A-2.3.4.4b	A-Group 1 (EU-H5N1 2021)	A-Group 1 (EU-H5N1 2021)	A-Group 1 (EU-H5N1 2021)	A-Group 1 (EU-H5N1 2021)	EPI2191469	G01
A/Northern_Gannet/Netherlands/6/2022(H5N1)2022.468	wild other	West Europe	A-Group 1 (EU-H5N1 2021)	A-Group 1 (EU-H5N1 2021)	A-Group 1 (EU-H5N1 2021)	A-2.3.4.4b	A-Group 1 (EU-H5N1 2021)	A-Group 1 (EU-H5N1 2021)	A-Group 1 (EU-H5N1 2021)	A-Group 1 (EU-H5N1 2021)	EPI2191477	G01
A/Northern_gannet/Sweden/SVA220525SZ0402/FB001671/O-2022(H5N1)2022.395	wild other	North Europe	A-Group 1 (EU-H5N1 2021)	A-Group 1 (EU-H5N1 2021)	A-Group 1 (EU-H5N1 2021)	A-2.3.4.4b	A-Group 1 (EU-H5N1 2021)	A-Group 1 (EU-H5N1 2021)	A-Group 1 (EU-H5N1 2021)	A-Group 1 (EU-H5N1 2021)	EPI2069014	G01
A/northern_gannet/Sweden/SVA220623SZ0232/FB001982/O-2022(H5N1)2022.466	wild other	North Europe	A-Group 1 (EU-H5N1 2021)	A-Group 1 (EU-H5N1 2021)	A-Group 1 (EU-H5N1 2021)	A-2.3.4.4b	A-Group 1 (EU-H5N1 2021)	A-Group 1 (EU-H5N1 2021)	A-Group 1 (EU-H5N1 2021)	A-Group 1 (EU-H5N1 2021)	EPI2150862	G01
A/northern_gannet/Sweden/SVA220623SZ0232/FB001984/N-2022(H5N1)2022.452	wild other	North Europe	A-Group 1 (EU-H5N1 2021)	A-Group 1 (EU-H5N1 2021)	A-Group 1 (EU-H5N1 2021)	A-2.3.4.4b	A-Group 1 (EU-H5N1 2021)	A-Group 1 (EU-H5N1 2021)	A-Group 1 (EU-H5N1 2021)	A-Group 1 (EU-H5N1 2021)	EPI2150870	G01
A/northern_goshawk/Netherlands/22000305-002/2022(H5N1)2022.008	wild other	West Europe	A-Group 1 (EU-H5N1 2021)	A-Group 1 (EU-H5N1 2021)	A-Group 1 (EU-H5N1 2021)	A-2.3.4.4b	A-Group 1 (EU-H5N1 2021)	A-Group 1 (EU-H5N1 2021)	A-Group 1 (EU-H5N1 2021)	A-Group 1 (EU-H5N1 2021)	EPI1965261	G01
A/northern_goshawk/Sweden/SVA220210SZ0305/FP000317/O-2022(H5N1)2022.066	wild other	North Europe	A-Group 1 (EU-H5N1 2021)	A-Group 1 (EU-H5N1 2021)	A-Group 1 (EU-H5N1 2021)	A-2.3.4.4b	A-Group 1 (EU-H5N1 2021)	A-Group 1 (EU-H5N1 2021)	A-Group 1 (EU-H5N1 2021)	A-Group 1 (EU-H5N1 2021)	EPI1994515	G01
A/northern_pintail/North_Carolina/AH0182892/2022(H5N1)2022.019	wild ans	North America	A-Group 1 (EU-H5N1 2021)	A-Group 1 (EU-H5N1 2021)	A-Group 1 (EU-H5N1 2021)	A-2.3.4.4b	A-Group 1 (EU-H5N1 2021)	A-Group 1 (EU-H5N1 2021)	A-Group 1 (EU-H5N1 2021)	A-Group 1 (EU-H5N1 2021)	EPI1985946	G01
A/northern_shoveler/North_Carolina/AH0182913/2022(H5N1)2022.019	wild ans	North America	A-Group 1 (EU-H5N1 2021)	A-Group 1 (EU-H5N1 2021)	A-Group 1 (EU-H5N1 2021)	A-2.3.4.4b	A-Group 1 (EU-H5N1 2021)	A-Group 1 (EU-H5N1 2021)	A-Group 1 (EU-H5N1 2021)	A-Group 1 (EU-H5N1 2021)	EPI1985962	G01
A/nothern_gannet/France/22P019331/2022(H5N1)2022.529	wild other	West Europe	A-Group 1 (EU-H5N1 2021)	A-Group 1 (EU-H5N1 2021)	A-Group 1 (EU-H5N1 2021)	A-2.3.4.4b	A-Group 1 (EU-H5N1 2021)	A-Group 1 (EU-H5N1 2021)	A-Group 1 (EU-H5N1 2021)	A-Group 1 (EU-H5N1 2021)	EPI2134869	G01
A/owl/Italy/21VIR11899-1/2021(H5N1)2021.986	wild other	South Europe	A-Group 1 (EU-H5N1 2021)	A-Group 1 (EU-H5N1 2021)	A-Group 1 (EU-H5N1 2021)	A-2.3.4.4b	A-Group 1 (EU-H5N1 2021)	A-Group 1 (EU-H5N1 2021)	A-Group 1 (EU-H5N1 2021)	A-Group 1 (EU-H5N1 2021)	EPI1962113	G01
A/oystercatcher/Germany-NI/AI05047/2021(H5N1)2021.540	wild cha	West Europe	A-Group 1 (EU-H5N1 2021)	A-Group 1 (EU-H5N1 2021)	A-Group 1 (EU-H5N1 2021)	A-2.3.4.4b	A-Group 1 (EU-H5N1 2021)	A-Group 1 (EU-H5N1 2021)	A-Group 1 (EU-H5N1 2021)	A-Group 1 (EU-H5N1 2021)	EPI1943854	G01
A/Oystercatcher/Netherlands/1/2022(H5N1)2022.027	wild cha	West Europe	C-Group3 (RU-LP 2018~2019)	A-Group 1 (EU-H5N1 2021)	A-Group 1 (EU-H5N1 2021)	A-2.3.4.4b	A-Group 1 (EU-H5N1 2021)	A-Group 1 (EU-H5N1 2021)	A-Group 1 (EU-H5N1 2021)	A-Group 1 (EU-H5N1 2021)	EPI1966970	G04
A/partridge/Bulgaria/745_22VIR778-3/2021(H5N1)2021.893	wild gal	East and Central Europe	B-Group 2 (EU-LP 2010~2015)	D-Group4 (EU-LP <2010)	A-Group 1 (EU-H5N1 2021)	A-2.3.4.4b	A-Group 1 (EU-H5N1 2021)	A-Group 1 (EU-H5N1 2021)	A-Group 1 (EU-H5N1 2021)	D-Group4 (EU LP 10~15)	EPI1995244	G08
A/peacock/Italy/22VIR1953-2/2022(H5N1)2022.142	wild gal	South Europe	A-Group 1 (EU-H5N1 2021)	A-Group 1 (EU-H5N1 2021)	A-Group 1 (EU-H5N1 2021)	A-2.3.4.4b	A-Group 1 (EU-H5N1 2021)	A-Group 1 (EU-H5N1 2021)	A-Group 1 (EU-H5N1 2021)	A-Group 1 (EU-H5N1 2021)	EPI2141805	G01
A/Pekin_duck/Indiana/22-010611-001-original/2022(H5N1)2022.263	domestic ans	North America	H-Group8 (NA-LP-15~20 Group A)	E-Group5 (NA-LP-17~20)	H-Group8 (NA-LP-18~21)	A-2.3.4.4b	E-Group5 (NA-LP 2015~2021)	A-Group 1 (EU-H5N1 2021)	A-Group 1 (EU-H5N1 2021)	A-Group 1 (EU-H5N1 2021)	EPI2179228	G22
A/Pekin_duck/Indiana/22-010624-001-original/2022(H5N1)2022.263	domestic ans	North America	H-Group8 (NA-LP-15~20 Group A)	E-Group5 (NA-LP-17~20)	H-Group8 (NA-LP-18~21)	A-2.3.4.4b	E-Group5 (NA-LP 2015~2021)	A-Group 1 (EU-H5N1 2021)	A-Group 1 (EU-H5N1 2021)	A-Group 1 (EU-H5N1 2021)	EPI2179236	G22
A/pelecanus_crispus/Albania/D383-22_22VIR3125-2/2022(H5N1)2022.162	wild other	East and Central Europe	B-Group 2 (EU-LP 2010~2015)	A-Group 1 (EU-H5N1 2021)	A-Group 1 (EU-H5N1 2021)	A-2.3.4.4b	A-Group 1 (EU-H5N1 2021)	A-Group 1 (EU-H5N1 2021)	A-Group 1 (EU-H5N1 2021)	A-Group 1 (EU-H5N1 2021)	EPI2021959	G11
A/pelican/France/21P013720/2021(H5N1)2021.953	wild other	West Europe	A-Group 1 (EU-H5N1 2021)	A-Group 1 (EU-H5N1 2021)	A-Group 1 (EU-H5N1 2021)	A-2.3.4.4b	A-Group 1 (EU-H5N1 2021)	A-Group 1 (EU-H5N1 2021)	A-Group 1 (EU-H5N1 2021)	A-Group 1 (EU-H5N1 2021)	EPI1949874	G01
A/pelican/Greece/41_AL1_22VIR3126-2/2022(H5N1)2022.148	wild other	South Europe	C-Group3 (RU-LP 2018~2019)	A-Group 1 (EU-H5N1 2021)	A-Group 1 (EU-H5N1 2021)	A-2.3.4.4b	A-Group 1 (EU-H5N1 2021)	A-Group 1 (EU-H5N1 2021)	A-Group 1 (EU-H5N1 2021)	A-Group 1 (EU-H5N1 2021)	EPI2028669	G04
A/pelican/Greece/41_AL2_22VIR3126-3/2022(H5N1)2022.148	wild other	South Europe	B-Group 2 (EU-LP 2010~2015)	A-Group 1 (EU-H5N1 2021)	A-Group 1 (EU-H5N1 2021)	A-2.3.4.4b	A-Group 1 (EU-H5N1 2021)	A-Group 1 (EU-H5N1 2021)	A-Group 1 (EU-H5N1 2021)	A-Group 1 (EU-H5N1 2021)	EPI2028677	G11
A/pelican/Greece/41-TR-313_22VIR3126-1/2022(H5N1)2022.148	wild other	South Europe	C-Group3 (RU-LP 2018~2019)	A-Group 1 (EU-H5N1 2021)	A-Group 1 (EU-H5N1 2021)	A-2.3.4.4b	A-Group 1 (EU-H5N1 2021)	A-Group 1 (EU-H5N1 2021)	A-Group 1 (EU-H5N1 2021)	A-Group 1 (EU-H5N1 2021)	EPI2028645	G04
A/pelican/Greece/64_KI_22VIR3126-6/2022(H5N1)2022.186	wild other	South Europe	C-Group3 (RU-LP 2018~2019)	A-Group 1 (EU-H5N1 2021)	A-Group 1 (EU-H5N1 2021)	A-2.3.4.4b	A-Group 1 (EU-H5N1 2021)	A-Group 1 (EU-H5N1 2021)	A-Group 1 (EU-H5N1 2021)	A-Group 1 (EU-H5N1 2021)	EPI2028685	G04
A/pelican/Greece/64_LI_22VIR3126-8/2022(H5N1)2022.186	wild other	South Europe	C-Group3 (RU-LP 2018~2019)	A-Group 1 (EU-H5N1 2021)	A-Group 1 (EU-H5N1 2021)	A-2.3.4.4b	A-Group 1 (EU-H5N1 2021)	A-Group 1 (EU-H5N1 2021)	A-Group 1 (EU-H5N1 2021)	A-Group 1 (EU-H5N1 2021)	EPI2028702	G04
A/pelican/Greece/64_SP_22VIR3126-7/2022(H5N1)2022.186	wild other	South Europe	C-Group3 (RU-LP 2018~2019)	A-Group 1 (EU-H5N1 2021)	A-Group 1 (EU-H5N1 2021)	A-2.3.4.4b	A-Group 1 (EU-H5N1 2021)	A-Group 1 (EU-H5N1 2021)	A-Group 1 (EU-H5N1 2021)	A-Group 1 (EU-H5N1 2021)	EPI2028694	G04
A/pelican/Greece/64_TR_22VIR3126-9/2022(H5N1)2022.186	wild other	South Europe	C-Group3 (RU-LP 2018~2019)	A-Group 1 (EU-H5N1 2021)	A-Group 1 (EU-H5N1 2021)	A-2.3.4.4b	A-Group 1 (EU-H5N1 2021)	A-Group 1 (EU-H5N1 2021)	A-Group 1 (EU-H5N1 2021)	A-Group 1 (EU-H5N1 2021)	EPI2028710	G04
A/pelican/Greece/69_CL_22VIR3126-10/2022(H5N1)2022.192	wild other	South Europe	C-Group3 (RU-LP 2018~2019)	A-Group 1 (EU-H5N1 2021)	A-Group 1 (EU-H5N1 2021)	A-2.3.4.4b	A-Group 1 (EU-H5N1 2021)	A-Group 1 (EU-H5N1 2021)	A-Group 1 (EU-H5N1 2021)	A-Group 1 (EU-H5N1 2021)	EPI2028653	G04
A/pelican/Greece/72_CL_22VIR3126-11/2022(H5N1)2022.200	wild other	South Europe	C-Group3 (RU-LP 2018~2019)	A-Group 1 (EU-H5N1 2021)	A-Group 1 (EU-H5N1 2021)	A-2.3.4.4b	A-Group 1 (EU-H5N1 2021)	A-Group 1 (EU-H5N1 2021)	A-Group 1 (EU-H5N1 2021)	A-Group 1 (EU-H5N1 2021)	EPI2028661	G04
A/pelican/Romania/11334_22VIR4106-3/2022(H5N1)2022.205	wild other	East and Central Europe	C-Group3 (RU-LP 2018~2019)	A-Group 1 (EU-H5N1 2021)	A-Group 1 (EU-H5N1 2021)	A-2.3.4.4b	A-Group 1 (EU-H5N1 2021)	A-Group 1 (EU-H5N1 2021)	A-Group 1 (EU-H5N1 2021)	A-Group 1 (EU-H5N1 2021)	EPI2042027	G04
A/pelican/Romania/11335_22VIR4106-2/2022(H5N1)2022.205	wild other	East and Central Europe	C-Group3 (RU-LP 2018~2019)	A-Group 1 (EU-H5N1 2021)	A-Group 1 (EU-H5N1 2021)	A-2.3.4.4b	A-Group 1 (EU-H5N1 2021)	A-Group 1 (EU-H5N1 2021)	A-Group 1 (EU-H5N1 2021)	A-Group 1 (EU-H5N1 2021)	EPI2042020	G04
A/peregrine_falcon/Ireland/000191_22VIR1325-15/2022(H5N1)2022.011	wild other	West Europe	A-Group 1 (EU-H5N1 2021)	A-Group 1 (EU-H5N1 2021)	A-Group 1 (EU-H5N1 2021)	A-2.3.4.4b	C-Group 3 (EU LP 10~20)	A-Group 1 (EU-H5N1 2021)	A-Group 1 (EU-H5N1 2021)	A-Group 1 (EU-H5N1 2021)	EPI1997993	G16
A/peregrine_falcon/Ireland/032476_22VIR1325-3/2021(H5N1)2021.858	wild other	West Europe	C-Group3 (RU-LP 2018~2019)	A-Group 1 (EU-H5N1 2021)	A-Group 1 (EU-H5N1 2021)	A-2.3.4.4b	A-Group 1 (EU-H5N1 2021)	A-Group 1 (EU-H5N1 2021)	A-Group 1 (EU-H5N1 2021)	A-Group 1 (EU-H5N1 2021)	EPI1998082	G04
A/Phalacrocorax_carbo/Belgium/1734_0002/2022(H5N1)2022.088	wild other	West Europe	A-Group 1 (EU-H5N1 2021)	A-Group 1 (EU-H5N1 2021)	A-Group 1 (EU-H5N1 2021)	A-2.3.4.4b	A-Group 1 (EU-H5N1 2021)	A-Group 1 (EU-H5N1 2021)	A-Group 1 (EU-H5N1 2021)	A-Group 1 (EU-H5N1 2021)	EPI2122868	G01
A/pheasant/Czech_Republic/25827-1/2021(H5N1)2021.981	wild gal	East and Central Europe	A-Group 1 (EU-H5N1 2021)	A-Group 1 (EU-H5N1 2021)	A-Group 1 (EU-H5N1 2021)	A-2.3.4.4b	A-Group 1 (EU-H5N1 2021)	A-Group 1 (EU-H5N1 2021)	A-Group 1 (EU-H5N1 2021)	A-Group 1 (EU-H5N1 2021)	EPI1980637	G01
A/pheasant/Czech_Republic/25827-2/2021(H5N1)2021.981	wild gal	East and Central Europe	A-Group 1 (EU-H5N1 2021)	A-Group 1 (EU-H5N1 2021)	A-Group 1 (EU-H5N1 2021)	A-2.3.4.4b	A-Group 1 (EU-H5N1 2021)	A-Group 1 (EU-H5N1 2021)	A-Group 1 (EU-H5N1 2021)	A-Group 1 (EU-H5N1 2021)	EPI1980654	G01
A/pheasant/Czech_Republic/25827-3/2021(H5N1)2021.981	wild gal	East and Central Europe	A-Group 1 (EU-H5N1 2021)	A-Group 1 (EU-H5N1 2021)	A-Group 1 (EU-H5N1 2021)	A-2.3.4.4b	A-Group 1 (EU-H5N1 2021)	A-Group 1 (EU-H5N1 2021)	A-Group 1 (EU-H5N1 2021)	A-Group 1 (EU-H5N1 2021)	EPI1980670	G01
A/pheasant/Italy/21VIR10359/2021(H5N1)2021.899	wild gal	South Europe	A-Group 1 (EU-H5N1 2021)	A-Group 1 (EU-H5N1 2021)	A-Group 1 (EU-H5N1 2021)	A-2.3.4.4b	A-Group 1 (EU-H5N1 2021)	A-Group 1 (EU-H5N1 2021)	A-Group 1 (EU-H5N1 2021)	A-Group 1 (EU-H5N1 2021)	EPI2140147	G01
A/pheasant/Italy/21VIR11162/2021(H5N1)2021.948	wild gal	South Europe	A-Group 1 (EU-H5N1 2021)	A-Group 1 (EU-H5N1 2021)	A-Group 1 (EU-H5N1 2021)	A-2.3.4.4b	A-Group 1 (EU-H5N1 2021)	A-Group 1 (EU-H5N1 2021)	A-Group 1 (EU-H5N1 2021)	A-Group 1 (EU-H5N1 2021)	EPI2140938	G01
A/pheasant/Italy/21VIR11165/2021(H5N1)2021.948	wild gal	South Europe	A-Group 1 (EU-H5N1 2021)	A-Group 1 (EU-H5N1 2021)	A-Group 1 (EU-H5N1 2021)	A-2.3.4.4b	A-Group 1 (EU-H5N1 2021)	A-Group 1 (EU-H5N1 2021)	A-Group 1 (EU-H5N1 2021)	A-Group 1 (EU-H5N1 2021)	EPI2140956	G01
A/pheasant/Italy/22VIR1953-1/2022(H5N1)2022.142	wild gal	South Europe	A-Group 1 (EU-H5N1 2021)	A-Group 1 (EU-H5N1 2021)	A-Group 1 (EU-H5N1 2021)	A-2.3.4.4b	A-Group 1 (EU-H5N1 2021)	A-Group 1 (EU-H5N1 2021)	A-Group 1 (EU-H5N1 2021)	A-Group 1 (EU-H5N1 2021)	EPI2141796	G01
A/pheasant/New_York/22-005647-001/2022(H5N1)2022.142	wild gal	North America	A-Group 1 (EU-H5N1 2021)	A-Group 1 (EU-H5N1 2021)	A-Group 1 (EU-H5N1 2021)	A-2.3.4.4b	A-Group 1 (EU-H5N1 2021)	A-Group 1 (EU-H5N1 2021)	A-Group 1 (EU-H5N1 2021)	A-Group 1 (EU-H5N1 2021)	EPI2008701	G01
A/pheasant/New_York/22-005647-002/2022(H5N1)2022.142	wild gal	North America	A-Group 1 (EU-H5N1 2021)	A-Group 1 (EU-H5N1 2021)	A-Group 1 (EU-H5N1 2021)	A-2.3.4.4b	A-Group 1 (EU-H5N1 2021)	A-Group 1 (EU-H5N1 2021)	A-Group 1 (EU-H5N1 2021)	A-Group 1 (EU-H5N1 2021)	EPI2008709	G01
A/pheasant/New_York/22-008760-008-original/2022(H5N1)2022.219	wild gal	North America	K-Group11 (NA-LP 15~20 Group D)	G-Group7 (NA-LP 18)	I-Group9 (NA-LP 15~18)	A-2.3.4.4b	F-Group6 (NA LP 2016~2018)	A-Group 1 (EU-H5N1 2021)	A-Group 1 (EU-H5N1 2021)	F-Group6 (EU H13)	EPI2017127	G31
A/pheasant/New_York/22-009066-001-original/2022(H5N1)2022.227	wild gal	North America	K-Group11 (NA-LP 15~20 Group D)	G-Group7 (NA-LP 18)	I-Group9 (NA-LP 15~18)	A-2.3.4.4b	F-Group6 (NA LP 2016~2018)	A-Group 1 (EU-H5N1 2021)	A-Group 1 (EU-H5N1 2021)	F-Group6 (EU H13)	EPI2017223	G31
A/pheasant/Scotland/000348/2021(H5N1)2021.110	wild gal	West Europe	A-Group 1 (EU-H5N1 2021)	A-Group 1 (EU-H5N1 2021)	A-Group 1 (EU-H5N1 2021)	A-2.3.4.4b	A-Group 1 (EU-H5N1 2021)	A-Group 1 (EU-H5N1 2021)	A-Group 1 (EU-H5N1 2021)	A-Group 1 (EU-H5N1 2021)	EPI1848934	G01
A/pheasant/South_Dakota/22-011098-001-original/2022(H5N1)2022.277	wild gal	North America	H-Group8 (NA-LP-15~20 Group A)	A-Group 1 (EU-H5N1 2021)	A-Group 1 (EU-H5N1 2021)	A-2.3.4.4b	E-Group5 (NA-LP 2015~2021)	A-Group 1 (EU-H5N1 2021)	A-Group 1 (EU-H5N1 2021)	A-Group 1 (EU-H5N1 2021)	EPI2179732	G26
A/pheasant/Texas/22-009984-001-original/2022(H5N1)2022.238	wild gal	North America	A-Group 1 (EU-H5N1 2021)	A-Group 1 (EU-H5N1 2021)	A-Group 1 (EU-H5N1 2021)	A-2.3.4.4b	A-Group 1 (EU-H5N1 2021)	A-Group 1 (EU-H5N1 2021)	A-Group 1 (EU-H5N1 2021)	A-Group 1 (EU-H5N1 2021)	EPI2067115	G01
A/pheasant/Texas/22-010008-001-original/2022(H5N1)2022.238	wild gal	North America	A-Group 1 (EU-H5N1 2021)	A-Group 1 (EU-H5N1 2021)	A-Group 1 (EU-H5N1 2021)	A-2.3.4.4b	A-Group 1 (EU-H5N1 2021)	A-Group 1 (EU-H5N1 2021)	A-Group 1 (EU-H5N1 2021)	A-Group 1 (EU-H5N1 2021)	EPI2067370	G01
A/pheasant/Texas/22-010008-002-original/2022(H5N1)2022.238	wild gal	North America	A-Group 1 (EU-H5N1 2021)	A-Group 1 (EU-H5N1 2021)	A-Group 1 (EU-H5N1 2021)	A-2.3.4.4b	A-Group 1 (EU-H5N1 2021)	A-Group 1 (EU-H5N1 2021)	A-Group 1 (EU-H5N1 2021)	A-Group 1 (EU-H5N1 2021)	EPI2067378	G01
A/pheasant/Wales/385129/2021(H5N1)2021.819	wild gal	West Europe	B-Group 2 (EU-LP 2010~2015)	A-Group 1 (EU-H5N1 2021)	A-Group 1 (EU-H5N1 2021)	A-2.3.4.4b	A-Group 1 (EU-H5N1 2021)	A-Group 1 (EU-H5N1 2021)	A-Group 1 (EU-H5N1 2021)	A-Group 1 (EU-H5N1 2021)	EPI1963320	G11
A/pigeon/Germany-NW/AI00951/2022(H5N1)2022.063	wild other	West Europe	A-Group 1 (EU-H5N1 2021)	A-Group 1 (EU-H5N1 2021)	A-Group 1 (EU-H5N1 2021)	A-2.3.4.4b	C-Group 3 (EU LP 10~20)	A-Group 1 (EU-H5N1 2021)	A-Group 1 (EU-H5N1 2021)	A-Group 1 (EU-H5N1 2021)	EPI1987373	G16
A/pigeon/Jiangxi/S40784/2021(H5N1)(H5N1)2021.934	wild other	China	D-Group 4 (RU-H5N8 2020)	B-Group2 (NEA-LP 2015~2020)	B-Group2 (NEA-LP 2015~2020)	A-2.3.4.4b	A-Group 1 (EU-H5N1 2021)	C-Group3 (EAS-H1N1 2020)	A-Group 1 (EU-H5N1 2021)	C-Group3 (RU H5N8 20)	EPI2029906	G09
A/porpoise_/Sweden/SVA220712SZ0367/FB002184/O-2022(H5N1)2022.490	marine mammals	North Europe	A-Group 1 (EU-H5N1 2021)	A-Group 1 (EU-H5N1 2021)	A-Group 1 (EU-H5N1 2021)	A-2.3.4.4b	A-Group 1 (EU-H5N1 2021)	A-Group 1 (EU-H5N1 2021)	A-Group 1 (EU-H5N1 2021)	A-Group 1 (EU-H5N1 2021)	EPI2150624	G01
A/poultry/Benin/21-A-08-009-O/2021(H5N1)2021.581	domestic gal	Africa	A-Group 1 (EU-H5N1 2021)	A-Group 1 (EU-H5N1 2021)	A-Group 1 (EU-H5N1 2021)	A-2.3.4.4b	A-Group 1 (EU-H5N1 2021)	A-Group 1 (EU-H5N1 2021)	A-Group 1 (EU-H5N1 2021)	A-Group 1 (EU-H5N1 2021)	EPI2161516	G01
A/poultry/Benin/21-A-08-033-O/2021(H5N1)2021.666	domestic gal	Africa	A-Group 1 (EU-H5N1 2021)	A-Group 1 (EU-H5N1 2021)	A-Group 1 (EU-H5N1 2021)	A-2.3.4.4b	A-Group 1 (EU-H5N1 2021)	A-Group 1 (EU-H5N1 2021)	A-Group 1 (EU-H5N1 2021)	A-Group 1 (EU-H5N1 2021)	EPI2161523	G01
A/poultry/Benin/21-A-08-034-O/2021(H5N1)2021.666	domestic gal	Africa	A-Group 1 (EU-H5N1 2021)	A-Group 1 (EU-H5N1 2021)	A-Group 1 (EU-H5N1 2021)	A-2.3.4.4b	A-Group 1 (EU-H5N1 2021)	A-Group 1 (EU-H5N1 2021)	A-Group 1 (EU-H5N1 2021)	A-Group 1 (EU-H5N1 2021)	EPI2161530	G01
A/poultry/Benin/21-A-08-035-O/2021(H5N1)2021.666	domestic gal	Africa	A-Group 1 (EU-H5N1 2021)	A-Group 1 (EU-H5N1 2021)	A-Group 1 (EU-H5N1 2021)	A-2.3.4.4b	A-Group 1 (EU-H5N1 2021)	A-Group 1 (EU-H5N1 2021)	A-Group 1 (EU-H5N1 2021)	A-Group 1 (EU-H5N1 2021)	EPI2161509	G01
A/poultry/Benin/21-A-09-031-O/2021(H5N1)2021.666	domestic gal	Africa	A-Group 1 (EU-H5N1 2021)	A-Group 1 (EU-H5N1 2021)	A-Group 1 (EU-H5N1 2021)	A-2.3.4.4b	A-Group 1 (EU-H5N1 2021)	A-Group 1 (EU-H5N1 2021)	A-Group 1 (EU-H5N1 2021)	A-Group 1 (EU-H5N1 2021)	EPI2161537	G01
A/poultry/Kansas/22-007391-001-original/2022(H5N1)2022.184	domestic gal	North America	A-Group 1 (EU-H5N1 2021)	A-Group 1 (EU-H5N1 2021)	A-Group 1 (EU-H5N1 2021)	A-2.3.4.4b	A-Group 1 (EU-H5N1 2021)	A-Group 1 (EU-H5N1 2021)	A-Group 1 (EU-H5N1 2021)	A-Group 1 (EU-H5N1 2021)	EPI2014037	G01
A/poultry/Kansas/22-007391-002-original/2022(H5N1)2022.184	domestic gal	North America	A-Group 1 (EU-H5N1 2021)	A-Group 1 (EU-H5N1 2021)	A-Group 1 (EU-H5N1 2021)	A-2.3.4.4b	A-Group 1 (EU-H5N1 2021)	A-Group 1 (EU-H5N1 2021)	A-Group 1 (EU-H5N1 2021)	A-Group 1 (EU-H5N1 2021)	EPI2014045	G01
A/quail/Italy/21VIR10356/2021(H5N1)2021.901	domestic gal	South Europe	A-Group 1 (EU-H5N1 2021)	A-Group 1 (EU-H5N1 2021)	A-Group 1 (EU-H5N1 2021)	A-2.3.4.4b	A-Group 1 (EU-H5N1 2021)	A-Group 1 (EU-H5N1 2021)	A-Group 1 (EU-H5N1 2021)	A-Group 1 (EU-H5N1 2021)	EPI2140164	G01
A/quail/Italy/21VIR9474-1/2021(H5N1)2021.855	domestic gal	South Europe	A-Group 1 (EU-H5N1 2021)	A-Group 1 (EU-H5N1 2021)	A-Group 1 (EU-H5N1 2021)	A-2.3.4.4b	A-Group 1 (EU-H5N1 2021)	A-Group 1 (EU-H5N1 2021)	A-Group 1 (EU-H5N1 2021)	A-Group 1 (EU-H5N1 2021)	EPI2139536	G01
A/quail/Italy/21VIR9515-1/2021(H5N1)2021.866	domestic gal	South Europe	A-Group 1 (EU-H5N1 2021)	A-Group 1 (EU-H5N1 2021)	A-Group 1 (EU-H5N1 2021)	A-2.3.4.4b	A-Group 1 (EU-H5N1 2021)	A-Group 1 (EU-H5N1 2021)	A-Group 1 (EU-H5N1 2021)	A-Group 1 (EU-H5N1 2021)	EPI2139648	G01
A/quail/Korea/H526/2021(H5N1)2021.852	domestic gal	East Asia	F-group6 (RU-LP 2019~2020)	C-Group3 (RU-H5N8 2020)	A-Group 1 (EU-H5N1 2021)	A-2.3.4.4b	A-Group 1 (EU-H5N1 2021)	A-Group 1 (EU-H5N1 2021)	A-Group 1 (EU-H5N1 2021)	B-Group2 (NEA-LP 2015~2020)	EPI1938272	G07
A/quail/New_York/22-009324-009-original/2022(H5N1)2022.236	domestic gal	North America	A-Group 1 (EU-H5N1 2021)	A-Group 1 (EU-H5N1 2021)	A-Group 1 (EU-H5N1 2021)	A-2.3.4.4b	A-Group 1 (EU-H5N1 2021)	A-Group 1 (EU-H5N1 2021)	A-Group 1 (EU-H5N1 2021)	A-Group 1 (EU-H5N1 2021)	EPI2035145	G01
A/quail/Niger/22VIR1409-28/2022(H5N1)2022.000	domestic gal	Africa	A-Group 1 (EU-H5N1 2021)	A-Group 1 (EU-H5N1 2021)	A-Group 1 (EU-H5N1 2021)	A-2.3.4.4b	A-Group 1 (EU-H5N1 2021)	A-Group 1 (EU-H5N1 2021)	A-Group 1 (EU-H5N1 2021)	A-Group 1 (EU-H5N1 2021)	EPI1995196	G01
A/quail/Niger/22VIR1409-30/2022(H5N1)2022.000	domestic gal	Africa	A-Group 1 (EU-H5N1 2021)	A-Group 1 (EU-H5N1 2021)	A-Group 1 (EU-H5N1 2021)	A-2.3.4.4b	A-Group 1 (EU-H5N1 2021)	A-Group 1 (EU-H5N1 2021)	A-Group 1 (EU-H5N1 2021)	A-Group 1 (EU-H5N1 2021)	EPI1995204	G01
A/raccoon/Washington/22-018406-002-original/2022(H5N1)2022.433	mammal	North America	H-Group8 (NA-LP-15~20 Group A)	A-Group 1 (EU-H5N1 2021)	A-Group 1 (EU-H5N1 2021)	A-2.3.4.4b	E-Group5 (NA-LP 2015~2021)	A-Group 1 (EU-H5N1 2021)	A-Group 1 (EU-H5N1 2021)	A-Group 1 (EU-H5N1 2021)	EPI2182119	G26
A/Red_fox/Estonia/TA2126820_21VIR10433-13/2021(H5N1)2021.852	mammal	North Europe	A-Group 1 (EU-H5N1 2021)	A-Group 1 (EU-H5N1 2021)	A-Group 1 (EU-H5N1 2021)	A-2.3.4.4b	A-Group 1 (EU-H5N1 2021)	A-Group 1 (EU-H5N1 2021)	A-Group 1 (EU-H5N1 2021)	A-Group 1 (EU-H5N1 2021)	EPI1945585	G01
A/red_fox/Michigan/22-018712-001-original/2022(H5N1)2022.433	mammal	North America	I-Group9 (NA-LP 15~20 GroupB)	F-Group6 (NA-LP 15~16)	A-Group 1 (EU-H5N1 2021)	A-2.3.4.4b	E-Group5 (NA-LP 2015~2021)	A-Group 1 (EU-H5N1 2021)	A-Group 1 (EU-H5N1 2021)	F-Group6 (EU H13)	EPI2182127	G30
A/red_fox/Netherlands/21028774-002/2021(H5N1)2021.373	mammal	West Europe	A-Group 1 (EU-H5N1 2021)	A-Group 1 (EU-H5N1 2021)	A-Group 1 (EU-H5N1 2021)	A-2.3.4.4b	A-Group 1 (EU-H5N1 2021)	A-Group 1 (EU-H5N1 2021)	A-Group 1 (EU-H5N1 2021)	A-Group 1 (EU-H5N1 2021)	EPI1859945	G01
A/red_fox/Netherlands/21028774-004/2021(H5N1)2021.373	mammal	West Europe	A-Group 1 (EU-H5N1 2021)	A-Group 1 (EU-H5N1 2021)	A-Group 1 (EU-H5N1 2021)	A-2.3.4.4b	A-Group 1 (EU-H5N1 2021)	A-Group 1 (EU-H5N1 2021)	A-Group 1 (EU-H5N1 2021)	A-Group 1 (EU-H5N1 2021)	EPI1859953	G01
A/red_fox/North_Dakota/22-017354-001-original/2022(H5N1)2022.419	mammal	North America	I-Group9 (NA-LP 15~20 GroupB)	A-Group 1 (EU-H5N1 2021)	A-Group 1 (EU-H5N1 2021)	A-2.3.4.4b	E-Group5 (NA-LP 2015~2021)	A-Group 1 (EU-H5N1 2021)	A-Group 1 (EU-H5N1 2021)	A-Group 1 (EU-H5N1 2021)	EPI2182111	G27
A/red_knot/Germany-SH/AI01010/2022(H5N1)2022.066	wild cha	West Europe	A-Group 1 (EU-H5N1 2021)	A-Group 1 (EU-H5N1 2021)	A-Group 1 (EU-H5N1 2021)	A-2.3.4.4b	C-Group 3 (EU LP 10~20)	A-Group 1 (EU-H5N1 2021)	A-Group 1 (EU-H5N1 2021)	A-Group 1 (EU-H5N1 2021)	EPI1988853	G16
A/red_knot/Netherlands/22000409-002/2022(H5N1)2022.014	wild cha	West Europe	A-Group 1 (EU-H5N1 2021)	A-Group 1 (EU-H5N1 2021)	A-Group 1 (EU-H5N1 2021)	A-2.3.4.4b	C-Group 3 (EU LP 10~20)	A-Group 1 (EU-H5N1 2021)	A-Group 1 (EU-H5N1 2021)	A-Group 1 (EU-H5N1 2021)	EPI1980940	G16
A/red-backed-hawk/Spain/2313-1_22VIR8632-10/2022(H5N1)2022.490	wild other	South Europe	C-Group3 (RU-LP 2018~2019)	A-Group 1 (EU-H5N1 2021)	A-Group 1 (EU-H5N1 2021)	A-2.3.4.4b	A-Group 1 (EU-H5N1 2021)	A-Group 1 (EU-H5N1 2021)	A-Group 1 (EU-H5N1 2021)	A-Group 1 (EU-H5N1 2021)	EPI2191061	G04
A/red-shouldered_hawk/Minnesota/22-012000-004-original/2022(H5N1)2022.293	wild other	North America	H-Group8 (NA-LP-15~20 Group A)	A-Group 1 (EU-H5N1 2021)	A-Group 1 (EU-H5N1 2021)	A-2.3.4.4b	E-Group5 (NA-LP 2015~2021)	A-Group 1 (EU-H5N1 2021)	A-Group 1 (EU-H5N1 2021)	A-Group 1 (EU-H5N1 2021)	EPI2181855	G26
A/Rhea/Spain/1950-6_22VIR6312-17/2022(H5N1)2022.400	wild other	South Europe	C-Group3 (RU-LP 2018~2019)	A-Group 1 (EU-H5N1 2021)	A-Group 1 (EU-H5N1 2021)	A-2.3.4.4b	A-Group 1 (EU-H5N1 2021)	A-Group 1 (EU-H5N1 2021)	A-Group 1 (EU-H5N1 2021)	A-Group 1 (EU-H5N1 2021)	EPI2102410	G04
A/rooster/Slovenia/2039_22VIR777-1/2021(H5N1)2021.984	wild gal	East and Central Europe	A-Group 1 (EU-H5N1 2021)	A-Group 1 (EU-H5N1 2021)	A-Group 1 (EU-H5N1 2021)	A-2.3.4.4b	A-Group 1 (EU-H5N1 2021)	A-Group 1 (EU-H5N1 2021)	A-Group 1 (EU-H5N1 2021)	A-Group 1 (EU-H5N1 2021)	EPI1995068	G01
A/Sanderling/Netherlands/1/2022(H5N1)2022.077	wild cha	West Europe	A-Group 1 (EU-H5N1 2021)	A-Group 1 (EU-H5N1 2021)	A-Group 1 (EU-H5N1 2021)	A-2.3.4.4b	A-Group 1 (EU-H5N1 2021)	A-Group 1 (EU-H5N1 2021)	A-Group 1 (EU-H5N1 2021)	A-Group 1 (EU-H5N1 2021)	EPI1995045	G01
A/Sandwich_Tern/Netherlands/1/2022(H5N1)2022.422	wild cha	West Europe	C-Group3 (RU-LP 2018~2019)	A-Group 1 (EU-H5N1 2021)	A-Group 1 (EU-H5N1 2021)	A-2.3.4.4b	A-Group 1 (EU-H5N1 2021)	A-Group 1 (EU-H5N1 2021)	A-Group 1 (EU-H5N1 2021)	A-Group 1 (EU-H5N1 2021)	EPI2073664	G04
A/Sandwich_Tern/Netherlands/10/2022(H5N1)2022.444	wild cha	West Europe	C-Group3 (RU-LP 2018~2019)	A-Group 1 (EU-H5N1 2021)	A-Group 1 (EU-H5N1 2021)	A-2.3.4.4b	A-Group 1 (EU-H5N1 2021)	A-Group 1 (EU-H5N1 2021)	A-Group 1 (EU-H5N1 2021)	A-Group 1 (EU-H5N1 2021)	EPI2082789	G04
A/Sandwich_Tern/Netherlands/11/2022(H5N1)2022.463	wild cha	West Europe	C-Group3 (RU-LP 2018~2019)	A-Group 1 (EU-H5N1 2021)	A-Group 1 (EU-H5N1 2021)	A-2.3.4.4b	A-Group 1 (EU-H5N1 2021)	A-Group 1 (EU-H5N1 2021)	A-Group 1 (EU-H5N1 2021)	A-Group 1 (EU-H5N1 2021)	EPI2088910	G04
A/Sandwich_Tern/Netherlands/12/2022(H5N1)2022.430	wild cha	West Europe	C-Group3 (RU-LP 2018~2019)	A-Group 1 (EU-H5N1 2021)	A-Group 1 (EU-H5N1 2021)	A-2.3.4.4b	A-Group 1 (EU-H5N1 2021)	A-Group 1 (EU-H5N1 2021)	A-Group 1 (EU-H5N1 2021)	A-Group 1 (EU-H5N1 2021)	EPI2088942	G04
A/Sandwich_Tern/Netherlands/13/2022(H5N1)2022.430	wild cha	West Europe	C-Group3 (RU-LP 2018~2019)	A-Group 1 (EU-H5N1 2021)	A-Group 1 (EU-H5N1 2021)	A-2.3.4.4b	A-Group 1 (EU-H5N1 2021)	A-Group 1 (EU-H5N1 2021)	A-Group 1 (EU-H5N1 2021)	A-Group 1 (EU-H5N1 2021)	EPI2088950	G04
A/Sandwich_Tern/Netherlands/14/2022(H5N1)2022.477	wild cha	West Europe	C-Group3 (RU-LP 2018~2019)	A-Group 1 (EU-H5N1 2021)	A-Group 1 (EU-H5N1 2021)	A-2.3.4.4b	A-Group 1 (EU-H5N1 2021)	A-Group 1 (EU-H5N1 2021)	A-Group 1 (EU-H5N1 2021)	A-Group 1 (EU-H5N1 2021)	EPI2088966	G04
A/Sandwich_Tern/Netherlands/15/2022(H5N1)2022.477	wild cha	West Europe	C-Group3 (RU-LP 2018~2019)	A-Group 1 (EU-H5N1 2021)	A-Group 1 (EU-H5N1 2021)	A-2.3.4.4b	A-Group 1 (EU-H5N1 2021)	A-Group 1 (EU-H5N1 2021)	A-Group 1 (EU-H5N1 2021)	A-Group 1 (EU-H5N1 2021)	EPI2088982	G04
A/Sandwich_Tern/Netherlands/2/2022(H5N1)2022.419	wild cha	West Europe	C-Group3 (RU-LP 2018~2019)	A-Group 1 (EU-H5N1 2021)	A-Group 1 (EU-H5N1 2021)	A-2.3.4.4b	A-Group 1 (EU-H5N1 2021)	A-Group 1 (EU-H5N1 2021)	A-Group 1 (EU-H5N1 2021)	A-Group 1 (EU-H5N1 2021)	EPI2073672	G04
A/Sandwich_Tern/Netherlands/3/2022(H5N1)2022.419	wild cha	West Europe	C-Group3 (RU-LP 2018~2019)	A-Group 1 (EU-H5N1 2021)	A-Group 1 (EU-H5N1 2021)	A-2.3.4.4b	A-Group 1 (EU-H5N1 2021)	A-Group 1 (EU-H5N1 2021)	A-Group 1 (EU-H5N1 2021)	A-Group 1 (EU-H5N1 2021)	EPI2073680	G04
A/Sandwich_Tern/Netherlands/5/2022(H5N1)2022.427	wild cha	West Europe	C-Group3 (RU-LP 2018~2019)	A-Group 1 (EU-H5N1 2021)	A-Group 1 (EU-H5N1 2021)	A-2.3.4.4b	A-Group 1 (EU-H5N1 2021)	A-Group 1 (EU-H5N1 2021)	A-Group 1 (EU-H5N1 2021)	A-Group 1 (EU-H5N1 2021)	EPI2073640	G04
A/Sandwich_Tern/Netherlands/6/2022(H5N1)2022.427	wild cha	West Europe	C-Group3 (RU-LP 2018~2019)	A-Group 1 (EU-H5N1 2021)	A-Group 1 (EU-H5N1 2021)	A-2.3.4.4b	A-Group 1 (EU-H5N1 2021)	A-Group 1 (EU-H5N1 2021)	A-Group 1 (EU-H5N1 2021)	A-Group 1 (EU-H5N1 2021)	EPI2073696	G04
A/Sandwich_Tern/Netherlands/7/2022(H5N1)2022.427	wild cha	West Europe	C-Group3 (RU-LP 2018~2019)	A-Group 1 (EU-H5N1 2021)	A-Group 1 (EU-H5N1 2021)	A-2.3.4.4b	A-Group 1 (EU-H5N1 2021)	A-Group 1 (EU-H5N1 2021)	A-Group 1 (EU-H5N1 2021)	A-Group 1 (EU-H5N1 2021)	EPI2073704	G04
A/Sandwich_Tern/Netherlands/8/2022(H5N1)2022.427	wild cha	West Europe	C-Group3 (RU-LP 2018~2019)	A-Group 1 (EU-H5N1 2021)	A-Group 1 (EU-H5N1 2021)	A-2.3.4.4b	A-Group 1 (EU-H5N1 2021)	A-Group 1 (EU-H5N1 2021)	A-Group 1 (EU-H5N1 2021)	A-Group 1 (EU-H5N1 2021)	EPI2073632	G04
A/Sandwich_Tern/Netherlands/9/2022(H5N1)2022.444	wild cha	West Europe	C-Group3 (RU-LP 2018~2019)	A-Group 1 (EU-H5N1 2021)	A-Group 1 (EU-H5N1 2021)	A-2.3.4.4b	A-Group 1 (EU-H5N1 2021)	A-Group 1 (EU-H5N1 2021)	A-Group 1 (EU-H5N1 2021)	A-Group 1 (EU-H5N1 2021)	EPI2082781	G04
A/seagull/Italy/21VIR10481-2/2021(H5N1)2021.910	wild cha	South Europe	A-Group 1 (EU-H5N1 2021)	A-Group 1 (EU-H5N1 2021)	A-Group 1 (EU-H5N1 2021)	A-2.3.4.4b	A-Group 1 (EU-H5N1 2021)	A-Group 1 (EU-H5N1 2021)	A-Group 1 (EU-H5N1 2021)	A-Group 1 (EU-H5N1 2021)	EPI1962073	G01
A/seagull/Italy/21VIR11259-10/2021(H5N1)2021.953	wild cha	South Europe	A-Group 1 (EU-H5N1 2021)	A-Group 1 (EU-H5N1 2021)	A-Group 1 (EU-H5N1 2021)	A-2.3.4.4b	A-Group 1 (EU-H5N1 2021)	A-Group 1 (EU-H5N1 2021)	A-Group 1 (EU-H5N1 2021)	A-Group 1 (EU-H5N1 2021)	EPI1962097	G01
A/seagull/Italy/21VIR11259-12/2021(H5N1)2021.953	wild cha	South Europe	A-Group 1 (EU-H5N1 2021)	A-Group 1 (EU-H5N1 2021)	A-Group 1 (EU-H5N1 2021)	A-2.3.4.4b	A-Group 1 (EU-H5N1 2021)	A-Group 1 (EU-H5N1 2021)	A-Group 1 (EU-H5N1 2021)	A-Group 1 (EU-H5N1 2021)	EPI1962134	G01
A/seagull/Italy/21VIR9432-2/2021(H5N1)2021.860	wild cha	South Europe	A-Group 1 (EU-H5N1 2021)	A-Group 1 (EU-H5N1 2021)	A-Group 1 (EU-H5N1 2021)	A-2.3.4.4b	A-Group 1 (EU-H5N1 2021)	A-Group 1 (EU-H5N1 2021)	A-Group 1 (EU-H5N1 2021)	A-Group 1 (EU-H5N1 2021)	EPI1944373	G01
A/seagull/Netherlands/22002274-002/2022(H5N1)2022.085	wild cha	West Europe	C-Group3 (RU-LP 2018~2019)	A-Group 1 (EU-H5N1 2021)	A-Group 1 (EU-H5N1 2021)	A-2.3.4.4b	A-Group 1 (EU-H5N1 2021)	A-Group 1 (EU-H5N1 2021)	A-Group 1 (EU-H5N1 2021)	A-Group 1 (EU-H5N1 2021)	EPI1990448	G04
A/seagull/Slovenia/2075_22VIR777-7/2021(H5N1)2021.995	wild cha	East and Central Europe	F-group6 (RU-LP 2019~2020)	A-Group 1 (EU-H5N1 2021)	A-Group 1 (EU-H5N1 2021)	A-2.3.4.4b	A-Group 1 (EU-H5N1 2021)	A-Group 1 (EU-H5N1 2021)	A-Group 1 (EU-H5N1 2021)	A-Group 1 (EU-H5N1 2021)	EPI1995116	G05
A/Sebastopol_goose/Massachusetts/22-009371-001-original/2022(H5N1)2022.227	wild ans	North America	A-Group 1 (EU-H5N1 2021)	A-Group 1 (EU-H5N1 2021)	A-Group 1 (EU-H5N1 2021)	A-2.3.4.4b	A-Group 1 (EU-H5N1 2021)	A-Group 1 (EU-H5N1 2021)	A-Group 1 (EU-H5N1 2021)	A-Group 1 (EU-H5N1 2021)	EPI2050341	G01
A/silkie_chicken/Iowa/22-006114-001/2022(H5N1)2022.159	wild gal	North America	A-Group 1 (EU-H5N1 2021)	A-Group 1 (EU-H5N1 2021)	A-Group 1 (EU-H5N1 2021)	A-2.3.4.4b	A-Group 1 (EU-H5N1 2021)	A-Group 1 (EU-H5N1 2021)	A-Group 1 (EU-H5N1 2021)	A-Group 1 (EU-H5N1 2021)	EPI2008741	G01
A/silkie_chicken/Wisconsin/22-009934-002-original/2022(H5N1)2022.244	wild gal	North America	A-Group 1 (EU-H5N1 2021)	A-Group 1 (EU-H5N1 2021)	A-Group 1 (EU-H5N1 2021)	A-2.3.4.4b	A-Group 1 (EU-H5N1 2021)	A-Group 1 (EU-H5N1 2021)	A-Group 1 (EU-H5N1 2021)	A-Group 1 (EU-H5N1 2021)	EPI2053792	G01
A/skunk/Washington/22-019274-001-original/2022(H5N1)2022.430	mammal	North America	I-Group9 (NA-LP 15~20 GroupB)	F-Group6 (NA-LP 15~16)	A-Group 1 (EU-H5N1 2021)	A-2.3.4.4b	E-Group5 (NA-LP 2015~2021)	A-Group 1 (EU-H5N1 2021)	A-Group 1 (EU-H5N1 2021)	F-Group6 (EU H13)	EPI2182135	G30
A/snow_goose/Kansas/W22-199A/2022(H5N1)2022.197	wild ans	North America	A-Group 1 (EU-H5N1 2021)	A-Group 1 (EU-H5N1 2021)	A-Group 1 (EU-H5N1 2021)	A-2.3.4.4b	A-Group 1 (EU-H5N1 2021)	A-Group 1 (EU-H5N1 2021)	A-Group 1 (EU-H5N1 2021)	A-Group 1 (EU-H5N1 2021)	EPI2176462	G01
A/snow_goose/Kansas/W22-199B/2022(H5N1)2022.192	wild ans	North America	H-Group8 (NA-LP-15~20 Group A)	A-Group 1 (EU-H5N1 2021)	A-Group 1 (EU-H5N1 2021)	A-2.3.4.4b	E-Group5 (NA-LP 2015~2021)	A-Group 1 (EU-H5N1 2021)	A-Group 1 (EU-H5N1 2021)	A-Group 1 (EU-H5N1 2021)	EPI2176470	G26
A/snow_goose/Kansas/W22-199C/2022(H5N1)2022.192	wild ans	North America	H-Group8 (NA-LP-15~20 Group A)	A-Group 1 (EU-H5N1 2021)	A-Group 1 (EU-H5N1 2021)	A-2.3.4.4b	E-Group5 (NA-LP 2015~2021)	A-Group 1 (EU-H5N1 2021)	A-Group 1 (EU-H5N1 2021)	A-Group 1 (EU-H5N1 2021)	EPI2176506	G26
A/snow_goose/Kansas/W22-199D/2022(H5N1)2022.192	wild ans	North America	I-Group9 (NA-LP 15~20 GroupB)	A-Group 1 (EU-H5N1 2021)	A-Group 1 (EU-H5N1 2021)	A-2.3.4.4b	E-Group5 (NA-LP 2015~2021)	A-Group 1 (EU-H5N1 2021)	A-Group 1 (EU-H5N1 2021)	A-Group 1 (EU-H5N1 2021)	EPI2176408	G27
A/snow_goose/Kansas/W22-199E/2022(H5N1)2022.192	wild ans	North America	H-Group8 (NA-LP-15~20 Group A)	A-Group 1 (EU-H5N1 2021)	A-Group 1 (EU-H5N1 2021)	A-2.3.4.4b	E-Group5 (NA-LP 2015~2021)	A-Group 1 (EU-H5N1 2021)	A-Group 1 (EU-H5N1 2021)	A-Group 1 (EU-H5N1 2021)	EPI2176490	G26
A/snow_goose/Kansas/W22-199F/2022(H5N1)2022.192	wild ans	North America	H-Group8 (NA-LP-15~20 Group A)	A-Group 1 (EU-H5N1 2021)	A-Group 1 (EU-H5N1 2021)	A-2.3.4.4b	E-Group5 (NA-LP 2015~2021)	A-Group 1 (EU-H5N1 2021)	A-Group 1 (EU-H5N1 2021)	A-Group 1 (EU-H5N1 2021)	EPI2176416	G26
A/Song_Thrush/Netherlands/1/2022(H5N1)2022.279	wild other	West Europe	C-Group3 (RU-LP 2018~2019)	A-Group 1 (EU-H5N1 2021)	A-Group 1 (EU-H5N1 2021)	A-2.3.4.4b	A-Group 1 (EU-H5N1 2021)	A-Group 1 (EU-H5N1 2021)	A-Group 1 (EU-H5N1 2021)	A-Group 1 (EU-H5N1 2021)	EPI2029083	G04
A/stork/Lithuania/4371PG1_22VIR7255-3/2022(H5N1)2022.296	wild other	North Europe	A-Group 1 (EU-H5N1 2021)	A-Group 1 (EU-H5N1 2021)	A-Group 1 (EU-H5N1 2021)	A-2.3.4.4b	A-Group 1 (EU-H5N1 2021)	A-Group 1 (EU-H5N1 2021)	A-Group 1 (EU-H5N1 2021)	A-Group 1 (EU-H5N1 2021)	EPI2179890	G01
A/stork/Spain/234-2_22VIR2142-7/2022(H5N1)2022.044	wild other	South Europe	A-Group 1 (EU-H5N1 2021)	A-Group 1 (EU-H5N1 2021)	A-Group 1 (EU-H5N1 2021)	A-2.3.4.4b	A-Group 1 (EU-H5N1 2021)	A-Group 1 (EU-H5N1 2021)	A-Group 1 (EU-H5N1 2021)	A-Group 1 (EU-H5N1 2021)	EPI1998410	G01
A/stork/Spain/442-8_22VIR2142-12/2022(H5N1)2022.090	wild other	South Europe	C-Group3 (RU-LP 2018~2019)	A-Group 1 (EU-H5N1 2021)	A-Group 1 (EU-H5N1 2021)	A-2.3.4.4b	A-Group 1 (EU-H5N1 2021)	A-Group 1 (EU-H5N1 2021)	A-Group 1 (EU-H5N1 2021)	A-Group 1 (EU-H5N1 2021)	EPI1998154	G04
A/stork/Spain/538-2_22VIR2142-14/2022(H5N1)2022.090	wild other	South Europe	C-Group3 (RU-LP 2018~2019)	A-Group 1 (EU-H5N1 2021)	A-Group 1 (EU-H5N1 2021)	A-2.3.4.4b	A-Group 1 (EU-H5N1 2021)	A-Group 1 (EU-H5N1 2021)	A-Group 1 (EU-H5N1 2021)	A-Group 1 (EU-H5N1 2021)	EPI1998170	G04
A/stork/Spain/729-1_22VIR2142-18/2022(H5N1)2022.142	wild other	South Europe	C-Group3 (RU-LP 2018~2019)	A-Group 1 (EU-H5N1 2021)	A-Group 1 (EU-H5N1 2021)	A-2.3.4.4b	A-Group 1 (EU-H5N1 2021)	A-Group 1 (EU-H5N1 2021)	A-Group 1 (EU-H5N1 2021)	A-Group 1 (EU-H5N1 2021)	EPI1998194	G04
A/swan/France/21P012384/2021(H5N1)2021.852	wild ans	West Europe	A-Group 1 (EU-H5N1 2021)	A-Group 1 (EU-H5N1 2021)	A-Group 1 (EU-H5N1 2021)	A-2.3.4.4b	A-Group 1 (EU-H5N1 2021)	A-Group 1 (EU-H5N1 2021)	A-Group 1 (EU-H5N1 2021)	A-Group 1 (EU-H5N1 2021)	EPI1928148	G01
A/swan/Italy/22VIR1560/2022(H5N1)2022.071	wild ans	South Europe	A-Group 1 (EU-H5N1 2021)	A-Group 1 (EU-H5N1 2021)	A-Group 1 (EU-H5N1 2021)	A-2.3.4.4b	A-Group 1 (EU-H5N1 2021)	A-Group 1 (EU-H5N1 2021)	A-Group 1 (EU-H5N1 2021)	A-Group 1 (EU-H5N1 2021)	EPI2141735	G01
A/swan/Lithuania/1220PG1_22VIR7255-1/2022(H5N1)2022.107	wild ans	North Europe	A-Group 1 (EU-H5N1 2021)	A-Group 1 (EU-H5N1 2021)	A-Group 1 (EU-H5N1 2021)	A-2.3.4.4b	A-Group 1 (EU-H5N1 2021)	A-Group 1 (EU-H5N1 2021)	A-Group 1 (EU-H5N1 2021)	A-Group 1 (EU-H5N1 2021)	EPI2179882	G01
A/swan/Netherlands/20017605-002/2020(H5N1)2020.855	wild ans	West Europe	A-Group 1 (EU-H5N1 2021)	A-Group 1 (EU-H5N1 2021)	A-Group 1 (EU-H5N1 2021)	A-2.3.4.4b	A-Group 1 (EU-H5N1 2021)	A-Group 1 (EU-H5N1 2021)	A-Group 1 (EU-H5N1 2021)	A-Group 1 (EU-H5N1 2021)	EPI1849445	G01
A/swan/Netherlands/20017772-002/2020(H5N1)2020.858	wild ans	West Europe	A-Group 1 (EU-H5N1 2021)	A-Group 1 (EU-H5N1 2021)	A-Group 1 (EU-H5N1 2021)	A-2.3.4.4b	A-Group 1 (EU-H5N1 2021)	A-Group 1 (EU-H5N1 2021)	A-Group 1 (EU-H5N1 2021)	A-Group 1 (EU-H5N1 2021)	EPI1849453	G01
A/swan/Netherlands/21037791-001/2021(H5N1)2021.833	wild ans	West Europe	A-Group 1 (EU-H5N1 2021)	A-Group 1 (EU-H5N1 2021)	A-Group 1 (EU-H5N1 2021)	A-2.3.4.4b	A-Group 1 (EU-H5N1 2021)	A-Group 1 (EU-H5N1 2021)	A-Group 1 (EU-H5N1 2021)	A-Group 1 (EU-H5N1 2021)	EPI1927101	G01
A/swan/Poland/MB078_22VIR2515-7/2022(H5N1)2022.110	wild ans	East and Central Europe	G-Group 7 (NEA-LP 2015~2020)	A-Group 1 (EU-H5N1 2021)	C-Group3 (EU-LP 2015~2020)	A-2.3.4.4b	B-Group2 (NEA-LP 2010~2015)	A-Group 1 (EU-H5N1 2021)	A-Group 1 (EU-H5N1 2021)	D-Group4 (EU LP 10~15)	EPI2014969	G13
A/swan/Poland/MB083_22VIR2515-8/2022(H5N1)2022.129	wild ans	East and Central Europe	A-Group 1 (EU-H5N1 2021)	A-Group 1 (EU-H5N1 2021)	A-Group 1 (EU-H5N1 2021)	A-2.3.4.4b	A-Group 1 (EU-H5N1 2021)	A-Group 1 (EU-H5N1 2021)	A-Group 1 (EU-H5N1 2021)	A-Group 1 (EU-H5N1 2021)	EPI2014977	G01
A/swan/Romania/10324_22VIR2749-2/2022(H5N1)2022.085	wild ans	East and Central Europe	A-Group 1 (EU-H5N1 2021)	A-Group 1 (EU-H5N1 2021)	A-Group 1 (EU-H5N1 2021)	A-2.3.4.4b	A-Group 1 (EU-H5N1 2021)	A-Group 1 (EU-H5N1 2021)	A-Group 1 (EU-H5N1 2021)	A-Group 1 (EU-H5N1 2021)	EPI2014993	G01
A/swan/Romania/10394_22VIR2749-3/2022(H5N1)2022.090	wild ans	East and Central Europe	A-Group 1 (EU-H5N1 2021)	A-Group 1 (EU-H5N1 2021)	A-Group 1 (EU-H5N1 2021)	A-2.3.4.4b	A-Group 1 (EU-H5N1 2021)	A-Group 1 (EU-H5N1 2021)	A-Group 1 (EU-H5N1 2021)	A-Group 1 (EU-H5N1 2021)	EPI2015001	G01
A/swan/Romania/10455_22VIR2749-4/2022(H5N1)2022.107	wild ans	East and Central Europe	F-group6 (RU-LP 2019~2020)	B-Group2 (NEA-LP 2015~2020)	A-Group 1 (EU-H5N1 2021)	A-2.3.4.4b	A-Group 1 (EU-H5N1 2021)	A-Group 1 (EU-H5N1 2021)	A-Group 1 (EU-H5N1 2021)	B-Group2 (NEA-LP 2015~2020)	EPI2015009	G19
A/swan/Romania/10656_22VIR2749-6/2022(H5N1)2022.142	wild ans	East and Central Europe	A-Group 1 (EU-H5N1 2021)	A-Group 1 (EU-H5N1 2021)	A-Group 1 (EU-H5N1 2021)	A-2.3.4.4b	A-Group 1 (EU-H5N1 2021)	A-Group 1 (EU-H5N1 2021)	A-Group 1 (EU-H5N1 2021)	A-Group 1 (EU-H5N1 2021)	EPI2015025	G01
A/swan/Romania/10678_22VIR2749-7/2022(H5N1)2022.145	wild ans	East and Central Europe	A-Group 1 (EU-H5N1 2021)	A-Group 1 (EU-H5N1 2021)	A-Group 1 (EU-H5N1 2021)	A-2.3.4.4b	A-Group 1 (EU-H5N1 2021)	A-Group 1 (EU-H5N1 2021)	A-Group 1 (EU-H5N1 2021)	A-Group 1 (EU-H5N1 2021)	EPI2015033	G01
A/swan/Romania/10986_22VIR2749-8/2022(H5N1)2022.178	wild ans	East and Central Europe	A-Group 1 (EU-H5N1 2021)	A-Group 1 (EU-H5N1 2021)	A-Group 1 (EU-H5N1 2021)	A-2.3.4.4b	A-Group 1 (EU-H5N1 2021)	A-Group 1 (EU-H5N1 2021)	A-Group 1 (EU-H5N1 2021)	A-Group 1 (EU-H5N1 2021)	EPI2015041	G01
A/swan/Romania/16905_22VIR2749-1/2021(H5N1)2021.934	wild ans	East and Central Europe	B-Group 2 (EU-LP 2010~2015)	D-Group4 (EU-LP <2010)	A-Group 1 (EU-H5N1 2021)	A-2.3.4.4b	A-Group 1 (EU-H5N1 2021)	A-Group 1 (EU-H5N1 2021)	A-Group 1 (EU-H5N1 2021)	D-Group4 (EU LP 10~15)	EPI2014985	G08
A/swan/Slovenia/13_22VIR777-8/2022(H5N1)2022.005	wild ans	East and Central Europe	A-Group 1 (EU-H5N1 2021)	A-Group 1 (EU-H5N1 2021)	A-Group 1 (EU-H5N1 2021)	A-2.3.4.4b	A-Group 1 (EU-H5N1 2021)	A-Group 1 (EU-H5N1 2021)	A-Group 1 (EU-H5N1 2021)	A-Group 1 (EU-H5N1 2021)	EPI1995124	G01
A/swan/Slovenia/2041_22VIR777-2/2021(H5N1)2021.984	wild ans	East and Central Europe	A-Group 1 (EU-H5N1 2021)	A-Group 1 (EU-H5N1 2021)	A-Group 1 (EU-H5N1 2021)	A-2.3.4.4b	A-Group 1 (EU-H5N1 2021)	A-Group 1 (EU-H5N1 2021)	A-Group 1 (EU-H5N1 2021)	A-Group 1 (EU-H5N1 2021)	EPI1995076	G01
A/swan/Slovenia/2049_22VIR777-3/2021(H5N1)2021.986	wild ans	East and Central Europe	F-group6 (RU-LP 2019~2020)	A-Group 1 (EU-H5N1 2021)	A-Group 1 (EU-H5N1 2021)	A-2.3.4.4b	A-Group 1 (EU-H5N1 2021)	A-Group 1 (EU-H5N1 2021)	A-Group 1 (EU-H5N1 2021)	A-Group 1 (EU-H5N1 2021)	EPI1995084	G05
A/swan/Slovenia/2060_22VIR777-4/2021(H5N1)2021.992	wild ans	East and Central Europe	A-Group 1 (EU-H5N1 2021)	A-Group 1 (EU-H5N1 2021)	A-Group 1 (EU-H5N1 2021)	A-2.3.4.4b	A-Group 1 (EU-H5N1 2021)	A-Group 1 (EU-H5N1 2021)	A-Group 1 (EU-H5N1 2021)	A-Group 1 (EU-H5N1 2021)	EPI1995092	G01
A/swan/Slovenia/2072_22VIR777-5/2021(H5N1)2021.995	wild ans	East and Central Europe	F-group6 (RU-LP 2019~2020)	A-Group 1 (EU-H5N1 2021)	A-Group 1 (EU-H5N1 2021)	A-2.3.4.4b	A-Group 1 (EU-H5N1 2021)	A-Group 1 (EU-H5N1 2021)	A-Group 1 (EU-H5N1 2021)	A-Group 1 (EU-H5N1 2021)	EPI1995100	G05
A/swan/Slovenia/2073_22VIR777-6/2021(H5N1)2021.995	wild ans	East and Central Europe	A-Group 1 (EU-H5N1 2021)	A-Group 1 (EU-H5N1 2021)	A-Group 1 (EU-H5N1 2021)	A-2.3.4.4b	A-Group 1 (EU-H5N1 2021)	A-Group 1 (EU-H5N1 2021)	A-Group 1 (EU-H5N1 2021)	A-Group 1 (EU-H5N1 2021)	EPI1995108	G01
A/swan/Spain/4087-1_22VIR2142-1/2021(H5N1)2021.973	wild ans	South Europe	A-Group 1 (EU-H5N1 2021)	A-Group 1 (EU-H5N1 2021)	A-Group 1 (EU-H5N1 2021)	A-2.3.4.4b	A-Group 1 (EU-H5N1 2021)	A-Group 1 (EU-H5N1 2021)	A-Group 1 (EU-H5N1 2021)	A-Group 1 (EU-H5N1 2021)	EPI1998210	G01
A/Tachybaptus_ruficollis/Belgium/1234_0008/2022(H5N1)2022.063	wild cha	West Europe	C-Group3 (RU-LP 2018~2019)	A-Group 1 (EU-H5N1 2021)	A-Group 1 (EU-H5N1 2021)	A-2.3.4.4b	A-Group 1 (EU-H5N1 2021)	A-Group 1 (EU-H5N1 2021)	A-Group 1 (EU-H5N1 2021)	A-Group 1 (EU-H5N1 2021)	EPI2122833	G04
A/tanuki/Hokkaido/1/2022(H5N1)2022.247	mammal	East Asia	A-Group 1 (EU-H5N1 2021)	A-Group 1 (EU-H5N1 2021)	A-Group 1 (EU-H5N1 2021)	A-2.3.4.4b	A-Group 1 (EU-H5N1 2021)	A-Group 1 (EU-H5N1 2021)	A-Group 1 (EU-H5N1 2021)	A-Group 1 (EU-H5N1 2021)	EPI2109943	G01
A/Thalasseus_sandvicensis/Belgium/7473_0009/2022(H5N1)2022.422	wild cha	West Europe	C-Group3 (RU-LP 2018~2019)	A-Group 1 (EU-H5N1 2021)	A-Group 1 (EU-H5N1 2021)	A-2.3.4.4b	A-Group 1 (EU-H5N1 2021)	A-Group 1 (EU-H5N1 2021)	A-Group 1 (EU-H5N1 2021)	A-Group 1 (EU-H5N1 2021)	EPI2077983	G04
A/turkey/Bulgaria/755-1_22VIR778-4/2021(H5N1)2021.912	domestic gal	East and Central Europe	B-Group 2 (EU-LP 2010~2015)	D-Group4 (EU-LP <2010)	A-Group 1 (EU-H5N1 2021)	A-2.3.4.4b	A-Group 1 (EU-H5N1 2021)	A-Group 1 (EU-H5N1 2021)	A-Group 1 (EU-H5N1 2021)	D-Group4 (EU LP 10~15)	EPI1995156	G08
A/turkey/Denmark/24325-25/2021-10-30(H5N1)2021.827	domestic gal	North Europe	A-Group 1 (EU-H5N1 2021)	A-Group 1 (EU-H5N1 2021)	A-Group 1 (EU-H5N1 2021)	A-2.3.4.4b	A-Group 1 (EU-H5N1 2021)	A-Group 1 (EU-H5N1 2021)	A-Group 1 (EU-H5N1 2021)	A-Group 1 (EU-H5N1 2021)	EPI2012867	G01
A/turkey/England/004737/2022(H5N1)2022.030	domestic gal	West Europe	A-Group 1 (EU-H5N1 2021)	A-Group 1 (EU-H5N1 2021)	A-Group 1 (EU-H5N1 2021)	A-2.3.4.4b	A-Group 1 (EU-H5N1 2021)	A-Group 1 (EU-H5N1 2021)	A-Group 1 (EU-H5N1 2021)	A-Group 1 (EU-H5N1 2021)	EPI2001604	G01
A/turkey/England/016515/2022(H5N1)2022.137	domestic gal	West Europe	A-Group 1 (EU-H5N1 2021)	A-Group 1 (EU-H5N1 2021)	A-Group 1 (EU-H5N1 2021)	A-2.3.4.4b	C-Group 3 (EU LP 10~20)	A-Group 1 (EU-H5N1 2021)	A-Group 1 (EU-H5N1 2021)	A-Group 1 (EU-H5N1 2021)	EPI2008125	G16
A/turkey/England/055251/2021(H5N1)2021.847	domestic gal	West Europe	A-Group 1 (EU-H5N1 2021)	A-Group 1 (EU-H5N1 2021)	A-Group 1 (EU-H5N1 2021)	A-2.3.4.4b	A-Group 1 (EU-H5N1 2021)	A-Group 1 (EU-H5N1 2021)	A-Group 1 (EU-H5N1 2021)	A-Group 1 (EU-H5N1 2021)	EPI1959914	G01
A/turkey/England/056764/2021(H5N1)2021.858	domestic gal	West Europe	A-Group 1 (EU-H5N1 2021)	A-Group 1 (EU-H5N1 2021)	A-Group 1 (EU-H5N1 2021)	A-2.3.4.4b	A-Group 1 (EU-H5N1 2021)	A-Group 1 (EU-H5N1 2021)	A-Group 1 (EU-H5N1 2021)	A-Group 1 (EU-H5N1 2021)	EPI1959924	G01
A/turkey/England/057679/2021(H5N1)2021.874	domestic gal	West Europe	A-Group 1 (EU-H5N1 2021)	A-Group 1 (EU-H5N1 2021)	A-Group 1 (EU-H5N1 2021)	A-2.3.4.4b	A-Group 1 (EU-H5N1 2021)	A-Group 1 (EU-H5N1 2021)	A-Group 1 (EU-H5N1 2021)	A-Group 1 (EU-H5N1 2021)	EPI1963865	G01
A/turkey/Germany-MV/AI06035/2021(H5N1)2021.800	domestic gal	West Europe	A-Group 1 (EU-H5N1 2021)	A-Group 1 (EU-H5N1 2021)	A-Group 1 (EU-H5N1 2021)	A-2.3.4.4b	A-Group 1 (EU-H5N1 2021)	A-Group 1 (EU-H5N1 2021)	A-Group 1 (EU-H5N1 2021)	A-Group 1 (EU-H5N1 2021)	EPI1945187	G01
A/turkey/Germany-NI/AI04373/2021(H5N1)2021.318	domestic gal	West Europe	A-Group 1 (EU-H5N1 2021)	A-Group 1 (EU-H5N1 2021)	A-Group 1 (EU-H5N1 2021)	A-2.3.4.4b	A-Group 1 (EU-H5N1 2021)	A-Group 1 (EU-H5N1 2021)	A-Group 1 (EU-H5N1 2021)	A-Group 1 (EU-H5N1 2021)	EPI1943845	G01
A/turkey/Germany-NI/AI04425/2021(H5N1)2021.334	domestic gal	West Europe	A-Group 1 (EU-H5N1 2021)	A-Group 1 (EU-H5N1 2021)	A-Group 1 (EU-H5N1 2021)	A-2.3.4.4b	A-Group 1 (EU-H5N1 2021)	A-Group 1 (EU-H5N1 2021)	A-Group 1 (EU-H5N1 2021)	A-Group 1 (EU-H5N1 2021)	EPI1943844	G01
A/turkey/Germany-NI/AI04455/2021(H5N1)2021.340	domestic gal	West Europe	A-Group 1 (EU-H5N1 2021)	A-Group 1 (EU-H5N1 2021)	A-Group 1 (EU-H5N1 2021)	A-2.3.4.4b	A-Group 1 (EU-H5N1 2021)	A-Group 1 (EU-H5N1 2021)	A-Group 1 (EU-H5N1 2021)	A-Group 1 (EU-H5N1 2021)	EPI1943857	G01
A/Turkey/Hungary/16603/2021_(H5N1)(H5N1)2021.279	domestic gal	East and Central Europe	A-Group 1 (EU-H5N1 2021)	A-Group 1 (EU-H5N1 2021)	A-Group 1 (EU-H5N1 2021)	A-2.3.4.4b	A-Group 1 (EU-H5N1 2021)	A-Group 1 (EU-H5N1 2021)	A-Group 1 (EU-H5N1 2021)	A-Group 1 (EU-H5N1 2021)	EPI1883976	G01
A/turkey/Indiana/22-003707-003/2022(H5N1)2022.101	domestic gal	North America	A-Group 1 (EU-H5N1 2021)	A-Group 1 (EU-H5N1 2021)	A-Group 1 (EU-H5N1 2021)	A-2.3.4.4b	A-Group 1 (EU-H5N1 2021)	A-Group 1 (EU-H5N1 2021)	A-Group 1 (EU-H5N1 2021)	A-Group 1 (EU-H5N1 2021)	EPI1985974	G01
A/turkey/Indiana/22-004688-002/2022(H5N1)2022.121	domestic gal	North America	A-Group 1 (EU-H5N1 2021)	A-Group 1 (EU-H5N1 2021)	A-Group 1 (EU-H5N1 2021)	A-2.3.4.4b	A-Group 1 (EU-H5N1 2021)	A-Group 1 (EU-H5N1 2021)	A-Group 1 (EU-H5N1 2021)	A-Group 1 (EU-H5N1 2021)	EPI2008581	G01
A/turkey/Indiana/22-004688-003/2022(H5N1)2022.121	domestic gal	North America	A-Group 1 (EU-H5N1 2021)	A-Group 1 (EU-H5N1 2021)	A-Group 1 (EU-H5N1 2021)	A-2.3.4.4b	A-Group 1 (EU-H5N1 2021)	A-Group 1 (EU-H5N1 2021)	A-Group 1 (EU-H5N1 2021)	A-Group 1 (EU-H5N1 2021)	EPI2008589	G01
A/turkey/Indiana/22-004688-006/2022(H5N1)2022.121	domestic gal	North America	A-Group 1 (EU-H5N1 2021)	A-Group 1 (EU-H5N1 2021)	A-Group 1 (EU-H5N1 2021)	A-2.3.4.4b	A-Group 1 (EU-H5N1 2021)	A-Group 1 (EU-H5N1 2021)	A-Group 1 (EU-H5N1 2021)	A-Group 1 (EU-H5N1 2021)	EPI2008597	G01
A/turkey/Indiana/22-005289-001/2022(H5N1)2022.126	domestic gal	North America	A-Group 1 (EU-H5N1 2021)	A-Group 1 (EU-H5N1 2021)	A-Group 1 (EU-H5N1 2021)	A-2.3.4.4b	A-Group 1 (EU-H5N1 2021)	A-Group 1 (EU-H5N1 2021)	A-Group 1 (EU-H5N1 2021)	A-Group 1 (EU-H5N1 2021)	EPI2008637	G01
A/turkey/Indiana/22-005289-002/2022(H5N1)2022.126	domestic gal	North America	A-Group 1 (EU-H5N1 2021)	A-Group 1 (EU-H5N1 2021)	A-Group 1 (EU-H5N1 2021)	A-2.3.4.4b	A-Group 1 (EU-H5N1 2021)	A-Group 1 (EU-H5N1 2021)	A-Group 1 (EU-H5N1 2021)	A-Group 1 (EU-H5N1 2021)	EPI2008645	G01
A/turkey/Indiana/22-005328-001/2022(H5N1)2022.132	domestic gal	North America	A-Group 1 (EU-H5N1 2021)	A-Group 1 (EU-H5N1 2021)	A-Group 1 (EU-H5N1 2021)	A-2.3.4.4b	A-Group 1 (EU-H5N1 2021)	A-Group 1 (EU-H5N1 2021)	A-Group 1 (EU-H5N1 2021)	A-Group 1 (EU-H5N1 2021)	EPI2008653	G01
A/turkey/Indiana/22-005328-002/2022(H5N1)2022.132	domestic gal	North America	A-Group 1 (EU-H5N1 2021)	A-Group 1 (EU-H5N1 2021)	A-Group 1 (EU-H5N1 2021)	A-2.3.4.4b	A-Group 1 (EU-H5N1 2021)	A-Group 1 (EU-H5N1 2021)	A-Group 1 (EU-H5N1 2021)	A-Group 1 (EU-H5N1 2021)	EPI2008661	G01
A/turkey/Indiana/22-005696-001/2022(H5N1)2022.140	domestic gal	North America	A-Group 1 (EU-H5N1 2021)	A-Group 1 (EU-H5N1 2021)	A-Group 1 (EU-H5N1 2021)	A-2.3.4.4b	A-Group 1 (EU-H5N1 2021)	A-Group 1 (EU-H5N1 2021)	A-Group 1 (EU-H5N1 2021)	A-Group 1 (EU-H5N1 2021)	EPI2008717	G01
A/turkey/Indiana/22-005696-002/2022(H5N1)2022.140	domestic gal	North America	A-Group 1 (EU-H5N1 2021)	A-Group 1 (EU-H5N1 2021)	A-Group 1 (EU-H5N1 2021)	A-2.3.4.4b	A-Group 1 (EU-H5N1 2021)	A-Group 1 (EU-H5N1 2021)	A-Group 1 (EU-H5N1 2021)	A-Group 1 (EU-H5N1 2021)	EPI2008725	G01
A/turkey/Indiana/22-005696-003/2022(H5N1)2022.140	domestic gal	North America	A-Group 1 (EU-H5N1 2021)	A-Group 1 (EU-H5N1 2021)	A-Group 1 (EU-H5N1 2021)	A-2.3.4.4b	A-Group 1 (EU-H5N1 2021)	A-Group 1 (EU-H5N1 2021)	A-Group 1 (EU-H5N1 2021)	A-Group 1 (EU-H5N1 2021)	EPI2008733	G01
A/turkey/Indiana/22-006259-001/2022(H5N1)2022.159	domestic gal	North America	A-Group 1 (EU-H5N1 2021)	A-Group 1 (EU-H5N1 2021)	A-Group 1 (EU-H5N1 2021)	A-2.3.4.4b	A-Group 1 (EU-H5N1 2021)	A-Group 1 (EU-H5N1 2021)	A-Group 1 (EU-H5N1 2021)	A-Group 1 (EU-H5N1 2021)	EPI2008757	G01
A/turkey/Indiana/22-006259-002/2022(H5N1)2022.159	domestic gal	North America	A-Group 1 (EU-H5N1 2021)	A-Group 1 (EU-H5N1 2021)	A-Group 1 (EU-H5N1 2021)	A-2.3.4.4b	A-Group 1 (EU-H5N1 2021)	A-Group 1 (EU-H5N1 2021)	A-Group 1 (EU-H5N1 2021)	A-Group 1 (EU-H5N1 2021)	EPI2008765	G01
A/turkey/Indiana/22-006261-001/2022(H5N1)2022.162	domestic gal	North America	A-Group 1 (EU-H5N1 2021)	A-Group 1 (EU-H5N1 2021)	A-Group 1 (EU-H5N1 2021)	A-2.3.4.4b	A-Group 1 (EU-H5N1 2021)	A-Group 1 (EU-H5N1 2021)	A-Group 1 (EU-H5N1 2021)	A-Group 1 (EU-H5N1 2021)	EPI2008773	G01
A/turkey/Indiana/22-006261-002/2022(H5N1)2022.162	domestic gal	North America	A-Group 1 (EU-H5N1 2021)	A-Group 1 (EU-H5N1 2021)	A-Group 1 (EU-H5N1 2021)	A-2.3.4.4b	A-Group 1 (EU-H5N1 2021)	A-Group 1 (EU-H5N1 2021)	A-Group 1 (EU-H5N1 2021)	A-Group 1 (EU-H5N1 2021)	EPI2008781	G01
A/turkey/Iowa/22-006795-001/2022(H5N1)2022.175	domestic gal	North America	A-Group 1 (EU-H5N1 2021)	A-Group 1 (EU-H5N1 2021)	A-Group 1 (EU-H5N1 2021)	A-2.3.4.4b	A-Group 1 (EU-H5N1 2021)	A-Group 1 (EU-H5N1 2021)	A-Group 1 (EU-H5N1 2021)	A-Group 1 (EU-H5N1 2021)	EPI2008845	G01
A/turkey/Iowa/22-006795-001-original/2022(H5N1)2022.175	domestic gal	North America	A-Group 1 (EU-H5N1 2021)	A-Group 1 (EU-H5N1 2021)	A-Group 1 (EU-H5N1 2021)	A-2.3.4.4b	A-Group 1 (EU-H5N1 2021)	A-Group 1 (EU-H5N1 2021)	A-Group 1 (EU-H5N1 2021)	A-Group 1 (EU-H5N1 2021)	EPI2013925	G01
A/turkey/Iowa/22-006795-002/2022(H5N1)2022.175	domestic gal	North America	A-Group 1 (EU-H5N1 2021)	A-Group 1 (EU-H5N1 2021)	A-Group 1 (EU-H5N1 2021)	A-2.3.4.4b	A-Group 1 (EU-H5N1 2021)	A-Group 1 (EU-H5N1 2021)	A-Group 1 (EU-H5N1 2021)	A-Group 1 (EU-H5N1 2021)	EPI2008853	G01
A/turkey/Iowa/22-006795-002-original/2022(H5N1)2022.175	domestic gal	North America	A-Group 1 (EU-H5N1 2021)	A-Group 1 (EU-H5N1 2021)	A-Group 1 (EU-H5N1 2021)	A-2.3.4.4b	A-Group 1 (EU-H5N1 2021)	A-Group 1 (EU-H5N1 2021)	A-Group 1 (EU-H5N1 2021)	A-Group 1 (EU-H5N1 2021)	EPI2013933	G01
A/turkey/Iowa/22-008862-002-original/2022(H5N1)2022.222	domestic gal	North America	H-Group8 (NA-LP-15~20 Group A)	A-Group 1 (EU-H5N1 2021)	A-Group 1 (EU-H5N1 2021)	A-2.3.4.4b	E-Group5 (NA-LP 2015~2021)	A-Group 1 (EU-H5N1 2021)	A-Group 1 (EU-H5N1 2021)	A-Group 1 (EU-H5N1 2021)	EPI2017143	G26
A/turkey/Iowa/22-009227-001-original/2022(H5N1)2022.233	domestic gal	North America	H-Group8 (NA-LP-15~20 Group A)	A-Group 1 (EU-H5N1 2021)	A-Group 1 (EU-H5N1 2021)	A-2.3.4.4b	E-Group5 (NA-LP 2015~2021)	A-Group 1 (EU-H5N1 2021)	A-Group 1 (EU-H5N1 2021)	A-Group 1 (EU-H5N1 2021)	EPI2035057	G26
A/turkey/Iowa/22-009286-001-original/2022(H5N1)2022.236	domestic gal	North America	H-Group8 (NA-LP-15~20 Group A)	A-Group 1 (EU-H5N1 2021)	A-Group 1 (EU-H5N1 2021)	A-2.3.4.4b	E-Group5 (NA-LP 2015~2021)	A-Group 1 (EU-H5N1 2021)	A-Group 1 (EU-H5N1 2021)	A-Group 1 (EU-H5N1 2021)	EPI2035065	G26
A/turkey/Iowa/22-009286-002-original/2022(H5N1)2022.236	domestic gal	North America	H-Group8 (NA-LP-15~20 Group A)	A-Group 1 (EU-H5N1 2021)	A-Group 1 (EU-H5N1 2021)	A-2.3.4.4b	E-Group5 (NA-LP 2015~2021)	A-Group 1 (EU-H5N1 2021)	A-Group 1 (EU-H5N1 2021)	A-Group 1 (EU-H5N1 2021)	EPI2035073	G26
A/turkey/Iowa/22-009550-001-original/2022(H5N1)2022.238	domestic gal	North America	H-Group8 (NA-LP-15~20 Group A)	A-Group 1 (EU-H5N1 2021)	A-Group 1 (EU-H5N1 2021)	A-2.3.4.4b	E-Group5 (NA-LP 2015~2021)	A-Group 1 (EU-H5N1 2021)	A-Group 1 (EU-H5N1 2021)	A-Group 1 (EU-H5N1 2021)	EPI2050381	G26
A/turkey/Iowa/22-009825-005-original/2022(H5N1)2022.244	domestic gal	North America	H-Group8 (NA-LP-15~20 Group A)	A-Group 1 (EU-H5N1 2021)	A-Group 1 (EU-H5N1 2021)	A-2.3.4.4b	E-Group5 (NA-LP 2015~2021)	A-Group 1 (EU-H5N1 2021)	A-Group 1 (EU-H5N1 2021)	A-Group 1 (EU-H5N1 2021)	EPI2053736	G26
A/turkey/Iowa/22-009986-001-original/2022(H5N1)2022.249	domestic gal	North America	H-Group8 (NA-LP-15~20 Group A)	A-Group 1 (EU-H5N1 2021)	A-Group 1 (EU-H5N1 2021)	A-2.3.4.4b	E-Group5 (NA-LP 2015~2021)	A-Group 1 (EU-H5N1 2021)	A-Group 1 (EU-H5N1 2021)	A-Group 1 (EU-H5N1 2021)	EPI2067291	G26
A/turkey/Iowa/22-009986-002-original/2022(H5N1)2022.249	domestic gal	North America	H-Group8 (NA-LP-15~20 Group A)	A-Group 1 (EU-H5N1 2021)	A-Group 1 (EU-H5N1 2021)	A-2.3.4.4b	E-Group5 (NA-LP 2015~2021)	A-Group 1 (EU-H5N1 2021)	A-Group 1 (EU-H5N1 2021)	A-Group 1 (EU-H5N1 2021)	EPI2067299	G26
A/turkey/Iowa/22-010094-001-original/2022(H5N1)2022.249	domestic gal	North America	H-Group8 (NA-LP-15~20 Group A)	A-Group 1 (EU-H5N1 2021)	A-Group 1 (EU-H5N1 2021)	A-2.3.4.4b	E-Group5 (NA-LP 2015~2021)	A-Group 1 (EU-H5N1 2021)	A-Group 1 (EU-H5N1 2021)	A-Group 1 (EU-H5N1 2021)	EPI2067450	G26
A/turkey/Iowa/22-010094-002-original/2022(H5N1)2022.249	domestic gal	North America	H-Group8 (NA-LP-15~20 Group A)	A-Group 1 (EU-H5N1 2021)	A-Group 1 (EU-H5N1 2021)	A-2.3.4.4b	E-Group5 (NA-LP 2015~2021)	A-Group 1 (EU-H5N1 2021)	A-Group 1 (EU-H5N1 2021)	A-Group 1 (EU-H5N1 2021)	EPI2067458	G26
A/turkey/Iowa/22-010132-001-original/2022(H5N1)2022.255	domestic gal	North America	H-Group8 (NA-LP-15~20 Group A)	A-Group 1 (EU-H5N1 2021)	A-Group 1 (EU-H5N1 2021)	A-2.3.4.4b	E-Group5 (NA-LP 2015~2021)	A-Group 1 (EU-H5N1 2021)	A-Group 1 (EU-H5N1 2021)	A-Group 1 (EU-H5N1 2021)	EPI2074604	G26
A/turkey/Iowa/22-010132-002-original/2022(H5N1)2022.255	domestic gal	North America	H-Group8 (NA-LP-15~20 Group A)	A-Group 1 (EU-H5N1 2021)	A-Group 1 (EU-H5N1 2021)	A-2.3.4.4b	E-Group5 (NA-LP 2015~2021)	A-Group 1 (EU-H5N1 2021)	A-Group 1 (EU-H5N1 2021)	A-Group 1 (EU-H5N1 2021)	EPI2074612	G26
A/turkey/Iowa/22-012098-001-original/2022(H5N1)2022.299	domestic gal	North America	H-Group8 (NA-LP-15~20 Group A)	A-Group 1 (EU-H5N1 2021)	A-Group 1 (EU-H5N1 2021)	A-2.3.4.4b	E-Group5 (NA-LP 2015~2021)	A-Group 1 (EU-H5N1 2021)	A-Group 1 (EU-H5N1 2021)	A-Group 1 (EU-H5N1 2021)	EPI2182023	G26
A/turkey/Ireland/033674_22VIR1325-19/2021(H5N1)2021.882	domestic gal	West Europe	A-Group 1 (EU-H5N1 2021)	A-Group 1 (EU-H5N1 2021)	A-Group 1 (EU-H5N1 2021)	A-2.3.4.4b	A-Group 1 (EU-H5N1 2021)	A-Group 1 (EU-H5N1 2021)	A-Group 1 (EU-H5N1 2021)	A-Group 1 (EU-H5N1 2021)	EPI1998025	G01
A/turkey/Ireland/035425_22VIR1325-17/2021(H5N1)2021.929	domestic gal	West Europe	A-Group 1 (EU-H5N1 2021)	A-Group 1 (EU-H5N1 2021)	A-Group 1 (EU-H5N1 2021)	A-2.3.4.4b	A-Group 1 (EU-H5N1 2021)	A-Group 1 (EU-H5N1 2021)	A-Group 1 (EU-H5N1 2021)	A-Group 1 (EU-H5N1 2021)	EPI1998009	G01
A/turkey/Israel/537/2021(H5N1)2021.778	domestic gal	west Asia	A-Group 1 (EU-H5N1 2021)	A-Group 1 (EU-H5N1 2021)	A-Group 1 (EU-H5N1 2021)	A-2.3.4.4b	A-Group 1 (EU-H5N1 2021)	A-Group 1 (EU-H5N1 2021)	A-Group 1 (EU-H5N1 2021)	A-Group 1 (EU-H5N1 2021)	EPI2041974	G01
A/turkey/Israel/564/2021_(H5N1)2021.825	domestic gal	west Asia	A-Group 1 (EU-H5N1 2021)	A-Group 1 (EU-H5N1 2021)	A-Group 1 (EU-H5N1 2021)	A-2.3.4.4b	A-Group 1 (EU-H5N1 2021)	A-Group 1 (EU-H5N1 2021)	A-Group 1 (EU-H5N1 2021)	A-Group 1 (EU-H5N1 2021)	EPI2046156	G01
A/turkey/Italy/21VIR10001/2021(H5N1)2021.890	domestic gal	South Europe	A-Group 1 (EU-H5N1 2021)	A-Group 1 (EU-H5N1 2021)	A-Group 1 (EU-H5N1 2021)	A-2.3.4.4b	A-Group 1 (EU-H5N1 2021)	A-Group 1 (EU-H5N1 2021)	A-Group 1 (EU-H5N1 2021)	A-Group 1 (EU-H5N1 2021)	EPI2139999	G01
A/turkey/Italy/21VIR10092/2021(H5N1)2021.893	domestic gal	South Europe	A-Group 1 (EU-H5N1 2021)	A-Group 1 (EU-H5N1 2021)	A-Group 1 (EU-H5N1 2021)	A-2.3.4.4b	A-Group 1 (EU-H5N1 2021)	A-Group 1 (EU-H5N1 2021)	A-Group 1 (EU-H5N1 2021)	A-Group 1 (EU-H5N1 2021)	EPI2140091	G01
A/turkey/Italy/21VIR10095/2021(H5N1)2021.893	domestic gal	South Europe	A-Group 1 (EU-H5N1 2021)	A-Group 1 (EU-H5N1 2021)	A-Group 1 (EU-H5N1 2021)	A-2.3.4.4b	A-Group 1 (EU-H5N1 2021)	A-Group 1 (EU-H5N1 2021)	A-Group 1 (EU-H5N1 2021)	A-Group 1 (EU-H5N1 2021)	EPI2140075	G01
A/turkey/Italy/21VIR10097/2021(H5N1)2021.893	domestic gal	South Europe	A-Group 1 (EU-H5N1 2021)	A-Group 1 (EU-H5N1 2021)	A-Group 1 (EU-H5N1 2021)	A-2.3.4.4b	A-Group 1 (EU-H5N1 2021)	A-Group 1 (EU-H5N1 2021)	A-Group 1 (EU-H5N1 2021)	A-Group 1 (EU-H5N1 2021)	EPI2140066	G01
A/turkey/Italy/21VIR10103/2021(H5N1)2021.896	domestic gal	South Europe	A-Group 1 (EU-H5N1 2021)	A-Group 1 (EU-H5N1 2021)	A-Group 1 (EU-H5N1 2021)	A-2.3.4.4b	A-Group 1 (EU-H5N1 2021)	A-Group 1 (EU-H5N1 2021)	A-Group 1 (EU-H5N1 2021)	A-Group 1 (EU-H5N1 2021)	EPI2140123	G01
A/turkey/Italy/21VIR10251/2021(H5N1)2021.899	domestic gal	South Europe	F-group6 (RU-LP 2019~2020)	B-Group2 (NEA-LP 2015~2020)	A-Group 1 (EU-H5N1 2021)	A-2.3.4.4b	A-Group 1 (EU-H5N1 2021)	A-Group 1 (EU-H5N1 2021)	A-Group 1 (EU-H5N1 2021)	A-Group 1 (EU-H5N1 2021)	EPI1944389	G12
A/turkey/Italy/21VIR10338/2021(H5N1)2021.910	domestic gal	South Europe	A-Group 1 (EU-H5N1 2021)	A-Group 1 (EU-H5N1 2021)	A-Group 1 (EU-H5N1 2021)	A-2.3.4.4b	A-Group 1 (EU-H5N1 2021)	A-Group 1 (EU-H5N1 2021)	A-Group 1 (EU-H5N1 2021)	A-Group 1 (EU-H5N1 2021)	EPI2140234	G01
A/turkey/Italy/21VIR10340/2021(H5N1)2021.910	domestic gal	South Europe	A-Group 1 (EU-H5N1 2021)	A-Group 1 (EU-H5N1 2021)	A-Group 1 (EU-H5N1 2021)	A-2.3.4.4b	A-Group 1 (EU-H5N1 2021)	A-Group 1 (EU-H5N1 2021)	A-Group 1 (EU-H5N1 2021)	A-Group 1 (EU-H5N1 2021)	EPI1944288	G01
A/turkey/Italy/21VIR10395/2021(H5N1)2021.910	domestic gal	South Europe	A-Group 1 (EU-H5N1 2021)	A-Group 1 (EU-H5N1 2021)	A-Group 1 (EU-H5N1 2021)	A-2.3.4.4b	A-Group 1 (EU-H5N1 2021)	A-Group 1 (EU-H5N1 2021)	A-Group 1 (EU-H5N1 2021)	A-Group 1 (EU-H5N1 2021)	EPI2140261	G01
A/turkey/Italy/21VIR10396/2021(H5N1)2021.910	domestic gal	South Europe	A-Group 1 (EU-H5N1 2021)	A-Group 1 (EU-H5N1 2021)	A-Group 1 (EU-H5N1 2021)	A-2.3.4.4b	A-Group 1 (EU-H5N1 2021)	A-Group 1 (EU-H5N1 2021)	A-Group 1 (EU-H5N1 2021)	A-Group 1 (EU-H5N1 2021)	EPI2140252	G01
A/turkey/Italy/21VIR10397/2021(H5N1)2021.910	domestic gal	South Europe	A-Group 1 (EU-H5N1 2021)	A-Group 1 (EU-H5N1 2021)	A-Group 1 (EU-H5N1 2021)	A-2.3.4.4b	A-Group 1 (EU-H5N1 2021)	A-Group 1 (EU-H5N1 2021)	A-Group 1 (EU-H5N1 2021)	A-Group 1 (EU-H5N1 2021)	EPI2140279	G01
A/turkey/Italy/21VIR10398/2021(H5N1)2021.910	domestic gal	South Europe	A-Group 1 (EU-H5N1 2021)	A-Group 1 (EU-H5N1 2021)	A-Group 1 (EU-H5N1 2021)	A-2.3.4.4b	A-Group 1 (EU-H5N1 2021)	A-Group 1 (EU-H5N1 2021)	A-Group 1 (EU-H5N1 2021)	A-Group 1 (EU-H5N1 2021)	EPI2140288	G01
A/turkey/Italy/21VIR10456/2021(H5N1)2021.915	domestic gal	South Europe	A-Group 1 (EU-H5N1 2021)	A-Group 1 (EU-H5N1 2021)	A-Group 1 (EU-H5N1 2021)	A-2.3.4.4b	A-Group 1 (EU-H5N1 2021)	A-Group 1 (EU-H5N1 2021)	A-Group 1 (EU-H5N1 2021)	A-Group 1 (EU-H5N1 2021)	EPI1944357	G01
A/turkey/Italy/21VIR10459-1/2021(H5N1)2021.915	domestic gal	South Europe	A-Group 1 (EU-H5N1 2021)	A-Group 1 (EU-H5N1 2021)	A-Group 1 (EU-H5N1 2021)	A-2.3.4.4b	A-Group 1 (EU-H5N1 2021)	A-Group 1 (EU-H5N1 2021)	A-Group 1 (EU-H5N1 2021)	A-Group 1 (EU-H5N1 2021)	EPI2140376	G01
A/turkey/Italy/21VIR10471/2021(H5N1)2021.912	domestic gal	South Europe	A-Group 1 (EU-H5N1 2021)	A-Group 1 (EU-H5N1 2021)	A-Group 1 (EU-H5N1 2021)	A-2.3.4.4b	A-Group 1 (EU-H5N1 2021)	A-Group 1 (EU-H5N1 2021)	A-Group 1 (EU-H5N1 2021)	A-Group 1 (EU-H5N1 2021)	EPI2140341	G01
A/turkey/Italy/21VIR10524-1/2021(H5N1)2021.915	domestic gal	South Europe	A-Group 1 (EU-H5N1 2021)	A-Group 1 (EU-H5N1 2021)	A-Group 1 (EU-H5N1 2021)	A-2.3.4.4b	A-Group 1 (EU-H5N1 2021)	A-Group 1 (EU-H5N1 2021)	A-Group 1 (EU-H5N1 2021)	A-Group 1 (EU-H5N1 2021)	EPI2140367	G01
A/turkey/Italy/21VIR10617-2/2021(H5N1)2021.918	domestic gal	South Europe	A-Group 1 (EU-H5N1 2021)	A-Group 1 (EU-H5N1 2021)	A-Group 1 (EU-H5N1 2021)	A-2.3.4.4b	A-Group 1 (EU-H5N1 2021)	A-Group 1 (EU-H5N1 2021)	A-Group 1 (EU-H5N1 2021)	A-Group 1 (EU-H5N1 2021)	EPI2140412	G01
A/turkey/Italy/21VIR10621-1/2021(H5N1)2021.918	domestic gal	South Europe	A-Group 1 (EU-H5N1 2021)	A-Group 1 (EU-H5N1 2021)	A-Group 1 (EU-H5N1 2021)	A-2.3.4.4b	A-Group 1 (EU-H5N1 2021)	A-Group 1 (EU-H5N1 2021)	A-Group 1 (EU-H5N1 2021)	A-Group 1 (EU-H5N1 2021)	EPI2140421	G01
A/turkey/Italy/21VIR10622-1/2021(H5N1)2021.918	domestic gal	South Europe	A-Group 1 (EU-H5N1 2021)	A-Group 1 (EU-H5N1 2021)	A-Group 1 (EU-H5N1 2021)	A-2.3.4.4b	A-Group 1 (EU-H5N1 2021)	A-Group 1 (EU-H5N1 2021)	A-Group 1 (EU-H5N1 2021)	A-Group 1 (EU-H5N1 2021)	EPI2140403	G01
A/turkey/Italy/21VIR10636-17/2021(H5N1)2021.923	domestic gal	South Europe	A-Group 1 (EU-H5N1 2021)	A-Group 1 (EU-H5N1 2021)	A-Group 1 (EU-H5N1 2021)	A-2.3.4.4b	A-Group 1 (EU-H5N1 2021)	A-Group 1 (EU-H5N1 2021)	A-Group 1 (EU-H5N1 2021)	A-Group 1 (EU-H5N1 2021)	EPI2140509	G01
A/turkey/Italy/21VIR10645-15/2021(H5N1)2021.926	domestic gal	South Europe	A-Group 1 (EU-H5N1 2021)	A-Group 1 (EU-H5N1 2021)	A-Group 1 (EU-H5N1 2021)	A-2.3.4.4b	A-Group 1 (EU-H5N1 2021)	A-Group 1 (EU-H5N1 2021)	A-Group 1 (EU-H5N1 2021)	A-Group 1 (EU-H5N1 2021)	EPI2140518	G01
A/turkey/Italy/21VIR10697-1/2021(H5N1)2021.929	domestic gal	South Europe	A-Group 1 (EU-H5N1 2021)	A-Group 1 (EU-H5N1 2021)	A-Group 1 (EU-H5N1 2021)	A-2.3.4.4b	A-Group 1 (EU-H5N1 2021)	A-Group 1 (EU-H5N1 2021)	A-Group 1 (EU-H5N1 2021)	A-Group 1 (EU-H5N1 2021)	EPI2140598	G01
A/turkey/Italy/21VIR10699-1/2021(H5N1)2021.929	domestic gal	South Europe	A-Group 1 (EU-H5N1 2021)	A-Group 1 (EU-H5N1 2021)	A-Group 1 (EU-H5N1 2021)	A-2.3.4.4b	A-Group 1 (EU-H5N1 2021)	A-Group 1 (EU-H5N1 2021)	A-Group 1 (EU-H5N1 2021)	A-Group 1 (EU-H5N1 2021)	EPI2140536	G01
A/turkey/Italy/21VIR10737-1/2021(H5N1)2021.929	domestic gal	South Europe	A-Group 1 (EU-H5N1 2021)	A-Group 1 (EU-H5N1 2021)	A-Group 1 (EU-H5N1 2021)	A-2.3.4.4b	A-Group 1 (EU-H5N1 2021)	A-Group 1 (EU-H5N1 2021)	A-Group 1 (EU-H5N1 2021)	A-Group 1 (EU-H5N1 2021)	EPI2140607	G01
A/turkey/Italy/21VIR10757-1/2021(H5N1)2021.932	domestic gal	South Europe	A-Group 1 (EU-H5N1 2021)	A-Group 1 (EU-H5N1 2021)	A-Group 1 (EU-H5N1 2021)	A-2.3.4.4b	A-Group 1 (EU-H5N1 2021)	A-Group 1 (EU-H5N1 2021)	A-Group 1 (EU-H5N1 2021)	A-Group 1 (EU-H5N1 2021)	EPI2140695	G01
A/turkey/Italy/21VIR10810-1/2021(H5N1)2021.932	domestic gal	South Europe	A-Group 1 (EU-H5N1 2021)	A-Group 1 (EU-H5N1 2021)	A-Group 1 (EU-H5N1 2021)	A-2.3.4.4b	A-Group 1 (EU-H5N1 2021)	A-Group 1 (EU-H5N1 2021)	A-Group 1 (EU-H5N1 2021)	A-Group 1 (EU-H5N1 2021)	EPI2140642	G01
A/turkey/Italy/21VIR10847-1/2021(H5N1)2021.934	domestic gal	South Europe	A-Group 1 (EU-H5N1 2021)	A-Group 1 (EU-H5N1 2021)	A-Group 1 (EU-H5N1 2021)	A-2.3.4.4b	A-Group 1 (EU-H5N1 2021)	A-Group 1 (EU-H5N1 2021)	A-Group 1 (EU-H5N1 2021)	A-Group 1 (EU-H5N1 2021)	EPI2140712	G01
A/turkey/Italy/21VIR10851/2021(H5N1)2021.929	domestic gal	South Europe	A-Group 1 (EU-H5N1 2021)	A-Group 1 (EU-H5N1 2021)	A-Group 1 (EU-H5N1 2021)	A-2.3.4.4b	A-Group 1 (EU-H5N1 2021)	A-Group 1 (EU-H5N1 2021)	A-Group 1 (EU-H5N1 2021)	A-Group 1 (EU-H5N1 2021)	EPI1962033	G01
A/turkey/Italy/21VIR10852/2021(H5N1)2021.929	domestic gal	South Europe	A-Group 1 (EU-H5N1 2021)	A-Group 1 (EU-H5N1 2021)	A-Group 1 (EU-H5N1 2021)	A-2.3.4.4b	A-Group 1 (EU-H5N1 2021)	A-Group 1 (EU-H5N1 2021)	A-Group 1 (EU-H5N1 2021)	A-Group 1 (EU-H5N1 2021)	EPI2140553	G01
A/turkey/Italy/21VIR10854/2021(H5N1)2021.929	domestic gal	South Europe	A-Group 1 (EU-H5N1 2021)	A-Group 1 (EU-H5N1 2021)	A-Group 1 (EU-H5N1 2021)	A-2.3.4.4b	A-Group 1 (EU-H5N1 2021)	A-Group 1 (EU-H5N1 2021)	A-Group 1 (EU-H5N1 2021)	A-Group 1 (EU-H5N1 2021)	EPI2140571	G01
A/turkey/Italy/21VIR10855/2021(H5N1)2021.929	domestic gal	South Europe	A-Group 1 (EU-H5N1 2021)	A-Group 1 (EU-H5N1 2021)	A-Group 1 (EU-H5N1 2021)	A-2.3.4.4b	A-Group 1 (EU-H5N1 2021)	A-Group 1 (EU-H5N1 2021)	A-Group 1 (EU-H5N1 2021)	A-Group 1 (EU-H5N1 2021)	EPI2140580	G01
A/turkey/Italy/21VIR10856/2021(H5N1)2021.929	domestic gal	South Europe	A-Group 1 (EU-H5N1 2021)	A-Group 1 (EU-H5N1 2021)	A-Group 1 (EU-H5N1 2021)	A-2.3.4.4b	A-Group 1 (EU-H5N1 2021)	A-Group 1 (EU-H5N1 2021)	A-Group 1 (EU-H5N1 2021)	A-Group 1 (EU-H5N1 2021)	EPI2140545	G01
A/turkey/Italy/21VIR10857/2021(H5N1)2021.929	domestic gal	South Europe	A-Group 1 (EU-H5N1 2021)	A-Group 1 (EU-H5N1 2021)	A-Group 1 (EU-H5N1 2021)	A-2.3.4.4b	A-Group 1 (EU-H5N1 2021)	A-Group 1 (EU-H5N1 2021)	A-Group 1 (EU-H5N1 2021)	A-Group 1 (EU-H5N1 2021)	EPI2140562	G01
A/turkey/Italy/21VIR10929/2021(H5N1)2021.932	domestic gal	South Europe	A-Group 1 (EU-H5N1 2021)	A-Group 1 (EU-H5N1 2021)	A-Group 1 (EU-H5N1 2021)	A-2.3.4.4b	A-Group 1 (EU-H5N1 2021)	A-Group 1 (EU-H5N1 2021)	A-Group 1 (EU-H5N1 2021)	A-Group 1 (EU-H5N1 2021)	EPI2140669	G01
A/turkey/Italy/21VIR10930/2021(H5N1)2021.932	domestic gal	South Europe	A-Group 1 (EU-H5N1 2021)	A-Group 1 (EU-H5N1 2021)	A-Group 1 (EU-H5N1 2021)	A-2.3.4.4b	A-Group 1 (EU-H5N1 2021)	A-Group 1 (EU-H5N1 2021)	A-Group 1 (EU-H5N1 2021)	A-Group 1 (EU-H5N1 2021)	EPI2140686	G01
A/turkey/Italy/21VIR10970-3/2021(H5N1)2021.937	domestic gal	South Europe	A-Group 1 (EU-H5N1 2021)	A-Group 1 (EU-H5N1 2021)	A-Group 1 (EU-H5N1 2021)	A-2.3.4.4b	A-Group 1 (EU-H5N1 2021)	A-Group 1 (EU-H5N1 2021)	A-Group 1 (EU-H5N1 2021)	A-Group 1 (EU-H5N1 2021)	EPI2140721	G01
A/turkey/Italy/21VIR10988-1/2021(H5N1)2021.937	domestic gal	South Europe	A-Group 1 (EU-H5N1 2021)	A-Group 1 (EU-H5N1 2021)	A-Group 1 (EU-H5N1 2021)	A-2.3.4.4b	A-Group 1 (EU-H5N1 2021)	A-Group 1 (EU-H5N1 2021)	A-Group 1 (EU-H5N1 2021)	A-Group 1 (EU-H5N1 2021)	EPI2140764	G01
A/turkey/Italy/21VIR11006-1/2021(H5N1)2021.945	domestic gal	South Europe	A-Group 1 (EU-H5N1 2021)	A-Group 1 (EU-H5N1 2021)	A-Group 1 (EU-H5N1 2021)	A-2.3.4.4b	A-Group 1 (EU-H5N1 2021)	A-Group 1 (EU-H5N1 2021)	A-Group 1 (EU-H5N1 2021)	A-Group 1 (EU-H5N1 2021)	EPI2140903	G01
A/turkey/Italy/21VIR11007-1/2021(H5N1)2021.945	domestic gal	South Europe	A-Group 1 (EU-H5N1 2021)	A-Group 1 (EU-H5N1 2021)	A-Group 1 (EU-H5N1 2021)	A-2.3.4.4b	A-Group 1 (EU-H5N1 2021)	A-Group 1 (EU-H5N1 2021)	A-Group 1 (EU-H5N1 2021)	A-Group 1 (EU-H5N1 2021)	EPI2140912	G01
A/turkey/Italy/21VIR11053-1/2021(H5N1)2021.948	domestic gal	South Europe	F-group6 (RU-LP 2019~2020)	B-Group2 (NEA-LP 2015~2020)	A-Group 1 (EU-H5N1 2021)	A-2.3.4.4b	A-Group 1 (EU-H5N1 2021)	A-Group 1 (EU-H5N1 2021)	A-Group 1 (EU-H5N1 2021)	A-Group 1 (EU-H5N1 2021)	EPI1962049	G12
A/turkey/Italy/21VIR11058/2021(H5N1)2021.948	domestic gal	South Europe	A-Group 1 (EU-H5N1 2021)	A-Group 1 (EU-H5N1 2021)	A-Group 1 (EU-H5N1 2021)	A-2.3.4.4b	A-Group 1 (EU-H5N1 2021)	A-Group 1 (EU-H5N1 2021)	A-Group 1 (EU-H5N1 2021)	A-Group 1 (EU-H5N1 2021)	EPI2141034	G01
A/turkey/Italy/21VIR11077-1/2021(H5N1)2021.940	domestic gal	South Europe	A-Group 1 (EU-H5N1 2021)	A-Group 1 (EU-H5N1 2021)	A-Group 1 (EU-H5N1 2021)	A-2.3.4.4b	A-Group 1 (EU-H5N1 2021)	A-Group 1 (EU-H5N1 2021)	A-Group 1 (EU-H5N1 2021)	A-Group 1 (EU-H5N1 2021)	EPI2140869	G01
A/turkey/Italy/21VIR11163/2021(H5N1)2021.948	domestic gal	South Europe	A-Group 1 (EU-H5N1 2021)	A-Group 1 (EU-H5N1 2021)	A-Group 1 (EU-H5N1 2021)	A-2.3.4.4b	A-Group 1 (EU-H5N1 2021)	A-Group 1 (EU-H5N1 2021)	A-Group 1 (EU-H5N1 2021)	A-Group 1 (EU-H5N1 2021)	EPI2141043	G01
A/turkey/Italy/21VIR11164/2021(H5N1)2021.948	domestic gal	South Europe	A-Group 1 (EU-H5N1 2021)	A-Group 1 (EU-H5N1 2021)	A-Group 1 (EU-H5N1 2021)	A-2.3.4.4b	A-Group 1 (EU-H5N1 2021)	A-Group 1 (EU-H5N1 2021)	A-Group 1 (EU-H5N1 2021)	A-Group 1 (EU-H5N1 2021)	EPI2140947	G01
A/turkey/Italy/21VIR11166/2021(H5N1)2021.948	domestic gal	South Europe	F-group6 (RU-LP 2019~2020)	B-Group2 (NEA-LP 2015~2020)	A-Group 1 (EU-H5N1 2021)	A-2.3.4.4b	A-Group 1 (EU-H5N1 2021)	A-Group 1 (EU-H5N1 2021)	A-Group 1 (EU-H5N1 2021)	A-Group 1 (EU-H5N1 2021)	EPI2140921	G12
A/turkey/Italy/21VIR11237/2021(H5N1)2021.951	domestic gal	South Europe	A-Group 1 (EU-H5N1 2021)	A-Group 1 (EU-H5N1 2021)	A-Group 1 (EU-H5N1 2021)	A-2.3.4.4b	A-Group 1 (EU-H5N1 2021)	A-Group 1 (EU-H5N1 2021)	A-Group 1 (EU-H5N1 2021)	A-Group 1 (EU-H5N1 2021)	EPI2141069	G01
A/turkey/Italy/21VIR11251-1/2021(H5N1)2021.953	domestic gal	South Europe	F-group6 (RU-LP 2019~2020)	B-Group2 (NEA-LP 2015~2020)	A-Group 1 (EU-H5N1 2021)	A-2.3.4.4b	A-Group 1 (EU-H5N1 2021)	A-Group 1 (EU-H5N1 2021)	A-Group 1 (EU-H5N1 2021)	A-Group 1 (EU-H5N1 2021)	EPI2141103	G12
A/turkey/Italy/21VIR11252-1/2021(H5N1)2021.953	domestic gal	South Europe	F-group6 (RU-LP 2019~2020)	B-Group2 (NEA-LP 2015~2020)	A-Group 1 (EU-H5N1 2021)	A-2.3.4.4b	A-Group 1 (EU-H5N1 2021)	A-Group 1 (EU-H5N1 2021)	A-Group 1 (EU-H5N1 2021)	A-Group 1 (EU-H5N1 2021)	EPI2141112	G12
A/turkey/Italy/21VIR11254-1/2021(H5N1)2021.953	domestic gal	South Europe	F-group6 (RU-LP 2019~2020)	B-Group2 (NEA-LP 2015~2020)	A-Group 1 (EU-H5N1 2021)	A-2.3.4.4b	A-Group 1 (EU-H5N1 2021)	A-Group 1 (EU-H5N1 2021)	A-Group 1 (EU-H5N1 2021)	A-Group 1 (EU-H5N1 2021)	EPI2141121	G12
A/turkey/Italy/21VIR11302/2021(H5N1)2021.951	domestic gal	South Europe	A-Group 1 (EU-H5N1 2021)	A-Group 1 (EU-H5N1 2021)	A-Group 1 (EU-H5N1 2021)	A-2.3.4.4b	A-Group 1 (EU-H5N1 2021)	A-Group 1 (EU-H5N1 2021)	A-Group 1 (EU-H5N1 2021)	A-Group 1 (EU-H5N1 2021)	EPI2141095	G01
A/turkey/Italy/21VIR11384-1/2021(H5N1)2021.956	domestic gal	South Europe	F-group6 (RU-LP 2019~2020)	B-Group2 (NEA-LP 2015~2020)	A-Group 1 (EU-H5N1 2021)	A-2.3.4.4b	A-Group 1 (EU-H5N1 2021)	A-Group 1 (EU-H5N1 2021)	A-Group 1 (EU-H5N1 2021)	A-Group 1 (EU-H5N1 2021)	EPI2141155	G12
A/turkey/Italy/21VIR11386-1/2021(H5N1)2021.956	domestic gal	South Europe	A-Group 1 (EU-H5N1 2021)	A-Group 1 (EU-H5N1 2021)	A-Group 1 (EU-H5N1 2021)	A-2.3.4.4b	A-Group 1 (EU-H5N1 2021)	A-Group 1 (EU-H5N1 2021)	A-Group 1 (EU-H5N1 2021)	A-Group 1 (EU-H5N1 2021)	EPI2141225	G01
A/turkey/Italy/21VIR11387-1/2021(H5N1)2021.956	domestic gal	South Europe	F-group6 (RU-LP 2019~2020)	B-Group2 (NEA-LP 2015~2020)	A-Group 1 (EU-H5N1 2021)	A-2.3.4.4b	A-Group 1 (EU-H5N1 2021)	A-Group 1 (EU-H5N1 2021)	A-Group 1 (EU-H5N1 2021)	A-Group 1 (EU-H5N1 2021)	EPI2141164	G12
A/turkey/Italy/21VIR11391-3/2021(H5N1)2021.956	domestic gal	South Europe	F-group6 (RU-LP 2019~2020)	B-Group2 (NEA-LP 2015~2020)	A-Group 1 (EU-H5N1 2021)	A-2.3.4.4b	A-Group 1 (EU-H5N1 2021)	A-Group 1 (EU-H5N1 2021)	A-Group 1 (EU-H5N1 2021)	A-Group 1 (EU-H5N1 2021)	EPI2141181	G12
A/turkey/Italy/21VIR11392-2/2021(H5N1)2021.956	domestic gal	South Europe	F-group6 (RU-LP 2019~2020)	B-Group2 (NEA-LP 2015~2020)	A-Group 1 (EU-H5N1 2021)	A-2.3.4.4b	A-Group 1 (EU-H5N1 2021)	A-Group 1 (EU-H5N1 2021)	A-Group 1 (EU-H5N1 2021)	A-Group 1 (EU-H5N1 2021)	EPI2141190	G12
A/turkey/Italy/21VIR11393-3/2021(H5N1)2021.956	domestic gal	South Europe	F-group6 (RU-LP 2019~2020)	B-Group2 (NEA-LP 2015~2020)	A-Group 1 (EU-H5N1 2021)	A-2.3.4.4b	A-Group 1 (EU-H5N1 2021)	A-Group 1 (EU-H5N1 2021)	A-Group 1 (EU-H5N1 2021)	A-Group 1 (EU-H5N1 2021)	EPI2141199	G12
A/turkey/Italy/21VIR11396-1/2021(H5N1)2021.956	domestic gal	South Europe	A-Group 1 (EU-H5N1 2021)	A-Group 1 (EU-H5N1 2021)	A-Group 1 (EU-H5N1 2021)	A-2.3.4.4b	A-Group 1 (EU-H5N1 2021)	A-Group 1 (EU-H5N1 2021)	A-Group 1 (EU-H5N1 2021)	A-Group 1 (EU-H5N1 2021)	EPI2141251	G01
A/turkey/Italy/21VIR11440-2/2021(H5N1)2021.967	domestic gal	South Europe	A-Group 1 (EU-H5N1 2021)	A-Group 1 (EU-H5N1 2021)	A-Group 1 (EU-H5N1 2021)	A-2.3.4.4b	A-Group 1 (EU-H5N1 2021)	A-Group 1 (EU-H5N1 2021)	A-Group 1 (EU-H5N1 2021)	A-Group 1 (EU-H5N1 2021)	EPI2141295	G01
A/turkey/Italy/21VIR11492-4/2021(H5N1)2021.970	domestic gal	South Europe	A-Group 1 (EU-H5N1 2021)	A-Group 1 (EU-H5N1 2021)	A-Group 1 (EU-H5N1 2021)	A-2.3.4.4b	A-Group 1 (EU-H5N1 2021)	A-Group 1 (EU-H5N1 2021)	A-Group 1 (EU-H5N1 2021)	A-Group 1 (EU-H5N1 2021)	EPI2141364	G01
A/turkey/Italy/21VIR11495-5/2021(H5N1)2021.970	domestic gal	South Europe	A-Group 1 (EU-H5N1 2021)	A-Group 1 (EU-H5N1 2021)	A-Group 1 (EU-H5N1 2021)	A-2.3.4.4b	A-Group 1 (EU-H5N1 2021)	A-Group 1 (EU-H5N1 2021)	A-Group 1 (EU-H5N1 2021)	A-Group 1 (EU-H5N1 2021)	EPI2141373	G01
A/turkey/Italy/21VIR11499-5/2021(H5N1)2021.970	domestic gal	South Europe	F-group6 (RU-LP 2019~2020)	B-Group2 (NEA-LP 2015~2020)	A-Group 1 (EU-H5N1 2021)	A-2.3.4.4b	A-Group 1 (EU-H5N1 2021)	A-Group 1 (EU-H5N1 2021)	A-Group 1 (EU-H5N1 2021)	A-Group 1 (EU-H5N1 2021)	EPI2141329	G12
A/turkey/Italy/21VIR11500-3/2021(H5N1)2021.970	domestic gal	South Europe	A-Group 1 (EU-H5N1 2021)	A-Group 1 (EU-H5N1 2021)	A-Group 1 (EU-H5N1 2021)	A-2.3.4.4b	A-Group 1 (EU-H5N1 2021)	A-Group 1 (EU-H5N1 2021)	A-Group 1 (EU-H5N1 2021)	A-Group 1 (EU-H5N1 2021)	EPI2141382	G01
A/turkey/Italy/21VIR11503-1/2021(H5N1)2021.970	domestic gal	South Europe	F-group6 (RU-LP 2019~2020)	B-Group2 (NEA-LP 2015~2020)	A-Group 1 (EU-H5N1 2021)	A-2.3.4.4b	A-Group 1 (EU-H5N1 2021)	A-Group 1 (EU-H5N1 2021)	A-Group 1 (EU-H5N1 2021)	A-Group 1 (EU-H5N1 2021)	EPI2141338	G12
A/turkey/Italy/21VIR11504/2021(H5N1)2021.970	domestic gal	South Europe	A-Group 1 (EU-H5N1 2021)	A-Group 1 (EU-H5N1 2021)	A-Group 1 (EU-H5N1 2021)	A-2.3.4.4b	A-Group 1 (EU-H5N1 2021)	A-Group 1 (EU-H5N1 2021)	A-Group 1 (EU-H5N1 2021)	A-Group 1 (EU-H5N1 2021)	EPI2141400	G01
A/turkey/Italy/21VIR11506/2022(H5N1)2021.967	domestic gal	South Europe	A-Group 1 (EU-H5N1 2021)	A-Group 1 (EU-H5N1 2021)	A-Group 1 (EU-H5N1 2021)	A-2.3.4.4b	A-Group 1 (EU-H5N1 2021)	A-Group 1 (EU-H5N1 2021)	A-Group 1 (EU-H5N1 2021)	A-Group 1 (EU-H5N1 2021)	EPI2141321	G01
A/turkey/Italy/21VIR11507/2021(H5N1)2021.967	domestic gal	South Europe	A-Group 1 (EU-H5N1 2021)	A-Group 1 (EU-H5N1 2021)	A-Group 1 (EU-H5N1 2021)	A-2.3.4.4b	A-Group 1 (EU-H5N1 2021)	A-Group 1 (EU-H5N1 2021)	A-Group 1 (EU-H5N1 2021)	A-Group 1 (EU-H5N1 2021)	EPI2017737	G01
A/turkey/Italy/21VIR11509/2021(H5N1)2021.967	domestic gal	South Europe	F-group6 (RU-LP 2019~2020)	A-Group 1 (EU-H5N1 2021)	A-Group 1 (EU-H5N1 2021)	A-2.3.4.4b	A-Group 1 (EU-H5N1 2021)	A-Group 1 (EU-H5N1 2021)	A-Group 1 (EU-H5N1 2021)	A-Group 1 (EU-H5N1 2021)	EPI2141277	G05
A/turkey/Italy/21VIR11510/2021(H5N1)2021.967	domestic gal	South Europe	F-group6 (RU-LP 2019~2020)	B-Group2 (NEA-LP 2015~2020)	A-Group 1 (EU-H5N1 2021)	A-2.3.4.4b	A-Group 1 (EU-H5N1 2021)	A-Group 1 (EU-H5N1 2021)	A-Group 1 (EU-H5N1 2021)	A-Group 1 (EU-H5N1 2021)	EPI2141286	G12
A/turkey/Italy/21VIR11511/2021(H5N1)2021.967	domestic gal	South Europe	A-Group 1 (EU-H5N1 2021)	A-Group 1 (EU-H5N1 2021)	A-Group 1 (EU-H5N1 2021)	A-2.3.4.4b	A-Group 1 (EU-H5N1 2021)	A-Group 1 (EU-H5N1 2021)	A-Group 1 (EU-H5N1 2021)	A-Group 1 (EU-H5N1 2021)	EPI2141312	G01
A/turkey/Italy/21VIR11586-1/2021(H5N1)2021.975	domestic gal	South Europe	A-Group 1 (EU-H5N1 2021)	A-Group 1 (EU-H5N1 2021)	A-Group 1 (EU-H5N1 2021)	A-2.3.4.4b	A-Group 1 (EU-H5N1 2021)	A-Group 1 (EU-H5N1 2021)	A-Group 1 (EU-H5N1 2021)	A-Group 1 (EU-H5N1 2021)	EPI2141470	G01
A/turkey/Italy/21VIR11586-2/2021(H5N1)2021.975	domestic gal	South Europe	A-Group 1 (EU-H5N1 2021)	A-Group 1 (EU-H5N1 2021)	A-Group 1 (EU-H5N1 2021)	A-2.3.4.4b	A-Group 1 (EU-H5N1 2021)	A-Group 1 (EU-H5N1 2021)	A-Group 1 (EU-H5N1 2021)	A-Group 1 (EU-H5N1 2021)	EPI1961985	G01
A/turkey/Italy/21VIR11587-1/2021(H5N1)2021.975	domestic gal	South Europe	A-Group 1 (EU-H5N1 2021)	A-Group 1 (EU-H5N1 2021)	A-Group 1 (EU-H5N1 2021)	A-2.3.4.4b	A-Group 1 (EU-H5N1 2021)	A-Group 1 (EU-H5N1 2021)	A-Group 1 (EU-H5N1 2021)	A-Group 1 (EU-H5N1 2021)	EPI2141479	G01
A/turkey/Italy/21VIR11587-2/2021(H5N1)2021.975	domestic gal	South Europe	A-Group 1 (EU-H5N1 2021)	A-Group 1 (EU-H5N1 2021)	A-Group 1 (EU-H5N1 2021)	A-2.3.4.4b	A-Group 1 (EU-H5N1 2021)	A-Group 1 (EU-H5N1 2021)	A-Group 1 (EU-H5N1 2021)	A-Group 1 (EU-H5N1 2021)	EPI2141488	G01
A/turkey/Italy/21VIR11596-3/2021(H5N1)2021.973	domestic gal	South Europe	F-group6 (RU-LP 2019~2020)	B-Group2 (NEA-LP 2015~2020)	A-Group 1 (EU-H5N1 2021)	A-2.3.4.4b	A-Group 1 (EU-H5N1 2021)	A-Group 1 (EU-H5N1 2021)	A-Group 1 (EU-H5N1 2021)	A-Group 1 (EU-H5N1 2021)	EPI2141426	G12
A/turkey/Italy/21VIR11661-7/2021(H5N1)2021.984	domestic gal	South Europe	A-Group 1 (EU-H5N1 2021)	A-Group 1 (EU-H5N1 2021)	A-Group 1 (EU-H5N1 2021)	A-2.3.4.4b	A-Group 1 (EU-H5N1 2021)	A-Group 1 (EU-H5N1 2021)	A-Group 1 (EU-H5N1 2021)	A-Group 1 (EU-H5N1 2021)	EPI2141523	G01
A/turkey/Italy/21VIR11690/2021(H5N1)2021.978	domestic gal	South Europe	A-Group 1 (EU-H5N1 2021)	A-Group 1 (EU-H5N1 2021)	A-Group 1 (EU-H5N1 2021)	A-2.3.4.4b	A-Group 1 (EU-H5N1 2021)	A-Group 1 (EU-H5N1 2021)	A-Group 1 (EU-H5N1 2021)	A-Group 1 (EU-H5N1 2021)	EPI2141514	G01
A/turkey/Italy/21VIR11691/2021(H5N1)2021.975	domestic gal	South Europe	A-Group 1 (EU-H5N1 2021)	A-Group 1 (EU-H5N1 2021)	A-Group 1 (EU-H5N1 2021)	A-2.3.4.4b	A-Group 1 (EU-H5N1 2021)	A-Group 1 (EU-H5N1 2021)	A-Group 1 (EU-H5N1 2021)	A-Group 1 (EU-H5N1 2021)	EPI2141496	G01
A/turkey/Italy/21VIR11692/2021(H5N1)2021.975	domestic gal	South Europe	A-Group 1 (EU-H5N1 2021)	A-Group 1 (EU-H5N1 2021)	A-Group 1 (EU-H5N1 2021)	A-2.3.4.4b	A-Group 1 (EU-H5N1 2021)	A-Group 1 (EU-H5N1 2021)	A-Group 1 (EU-H5N1 2021)	A-Group 1 (EU-H5N1 2021)	EPI2141505	G01
A/turkey/Italy/21VIR11772-7/2021(H5N1)2021.989	domestic gal	South Europe	F-group6 (RU-LP 2019~2020)	B-Group2 (NEA-LP 2015~2020)	A-Group 1 (EU-H5N1 2021)	A-2.3.4.4b	A-Group 1 (EU-H5N1 2021)	A-Group 1 (EU-H5N1 2021)	A-Group 1 (EU-H5N1 2021)	A-Group 1 (EU-H5N1 2021)	EPI2141558	G12
A/turkey/Italy/21VIR11803-1/2021(H5N1)2021.986	domestic gal	South Europe	F-group6 (RU-LP 2019~2020)	B-Group2 (NEA-LP 2015~2020)	A-Group 1 (EU-H5N1 2021)	A-2.3.4.4b	A-Group 1 (EU-H5N1 2021)	A-Group 1 (EU-H5N1 2021)	A-Group 1 (EU-H5N1 2021)	A-Group 1 (EU-H5N1 2021)	EPI1962057	G12
A/turkey/Italy/21VIR11804-1/2021(H5N1)2021.986	domestic gal	South Europe	A-Group 1 (EU-H5N1 2021)	A-Group 1 (EU-H5N1 2021)	A-Group 1 (EU-H5N1 2021)	A-2.3.4.4b	A-Group 1 (EU-H5N1 2021)	A-Group 1 (EU-H5N1 2021)	A-Group 1 (EU-H5N1 2021)	A-Group 1 (EU-H5N1 2021)	EPI1961993	G01
A/turkey/Italy/21VIR11887-3/2021(H5N1)2021.992	domestic gal	South Europe	A-Group 1 (EU-H5N1 2021)	A-Group 1 (EU-H5N1 2021)	A-Group 1 (EU-H5N1 2021)	A-2.3.4.4b	A-Group 1 (EU-H5N1 2021)	A-Group 1 (EU-H5N1 2021)	A-Group 1 (EU-H5N1 2021)	A-Group 1 (EU-H5N1 2021)	EPI1962017	G01
A/turkey/Italy/21VIR11935/2021(H5N1)2021.992	domestic gal	South Europe	F-group6 (RU-LP 2019~2020)	B-Group2 (NEA-LP 2015~2020)	A-Group 1 (EU-H5N1 2021)	A-2.3.4.4b	A-Group 1 (EU-H5N1 2021)	A-Group 1 (EU-H5N1 2021)	A-Group 1 (EU-H5N1 2021)	A-Group 1 (EU-H5N1 2021)	EPI2141585	G12
A/turkey/Italy/21VIR8585-1/2021(H5N1)2021.795	domestic gal	South Europe	A-Group 1 (EU-H5N1 2021)	A-Group 1 (EU-H5N1 2021)	A-Group 1 (EU-H5N1 2021)	A-2.3.4.4b	A-Group 1 (EU-H5N1 2021)	A-Group 1 (EU-H5N1 2021)	A-Group 1 (EU-H5N1 2021)	A-Group 1 (EU-H5N1 2021)	EPI1923192	G01
A/turkey/Italy/21VIR8728-1/2021(H5N1)2021.805	domestic gal	South Europe	A-Group 1 (EU-H5N1 2021)	A-Group 1 (EU-H5N1 2021)	A-Group 1 (EU-H5N1 2021)	A-2.3.4.4b	A-Group 1 (EU-H5N1 2021)	A-Group 1 (EU-H5N1 2021)	A-Group 1 (EU-H5N1 2021)	A-Group 1 (EU-H5N1 2021)	EPI2139384	G01
A/turkey/Italy/21VIR8816-1/2021(H5N1)2021.814	domestic gal	South Europe	A-Group 1 (EU-H5N1 2021)	A-Group 1 (EU-H5N1 2021)	A-Group 1 (EU-H5N1 2021)	A-2.3.4.4b	A-Group 1 (EU-H5N1 2021)	A-Group 1 (EU-H5N1 2021)	A-Group 1 (EU-H5N1 2021)	A-Group 1 (EU-H5N1 2021)	EPI2139392	G01
A/turkey/Italy/21VIR8817-1/2021(H5N1)2021.814	domestic gal	South Europe	A-Group 1 (EU-H5N1 2021)	A-Group 1 (EU-H5N1 2021)	A-Group 1 (EU-H5N1 2021)	A-2.3.4.4b	A-Group 1 (EU-H5N1 2021)	A-Group 1 (EU-H5N1 2021)	A-Group 1 (EU-H5N1 2021)	A-Group 1 (EU-H5N1 2021)	EPI1944501	G01
A/turkey/Italy/21VIR8925-6/2021(H5N1)2021.825	domestic gal	South Europe	A-Group 1 (EU-H5N1 2021)	A-Group 1 (EU-H5N1 2021)	A-Group 1 (EU-H5N1 2021)	A-2.3.4.4b	A-Group 1 (EU-H5N1 2021)	A-Group 1 (EU-H5N1 2021)	A-Group 1 (EU-H5N1 2021)	A-Group 1 (EU-H5N1 2021)	EPI2139400	G01
A/turkey/Italy/21VIR8926-1/2021(H5N1)2021.827	domestic gal	South Europe	A-Group 1 (EU-H5N1 2021)	A-Group 1 (EU-H5N1 2021)	A-Group 1 (EU-H5N1 2021)	A-2.3.4.4b	A-Group 1 (EU-H5N1 2021)	A-Group 1 (EU-H5N1 2021)	A-Group 1 (EU-H5N1 2021)	A-Group 1 (EU-H5N1 2021)	EPI2139408	G01
A/turkey/Italy/21VIR8926-2/2021(H5N1)2021.827	domestic gal	South Europe	A-Group 1 (EU-H5N1 2021)	A-Group 1 (EU-H5N1 2021)	A-Group 1 (EU-H5N1 2021)	A-2.3.4.4b	A-Group 1 (EU-H5N1 2021)	A-Group 1 (EU-H5N1 2021)	A-Group 1 (EU-H5N1 2021)	A-Group 1 (EU-H5N1 2021)	EPI2139416	G01
A/turkey/Italy/21VIR9073-3/2021(H5N1)2021.836	domestic gal	South Europe	A-Group 1 (EU-H5N1 2021)	A-Group 1 (EU-H5N1 2021)	A-Group 1 (EU-H5N1 2021)	A-2.3.4.4b	A-Group 1 (EU-H5N1 2021)	A-Group 1 (EU-H5N1 2021)	A-Group 1 (EU-H5N1 2021)	A-Group 1 (EU-H5N1 2021)	EPI2139424	G01
A/turkey/Italy/21VIR9143-2/2021(H5N1)2021.838	domestic gal	South Europe	A-Group 1 (EU-H5N1 2021)	A-Group 1 (EU-H5N1 2021)	A-Group 1 (EU-H5N1 2021)	A-2.3.4.4b	A-Group 1 (EU-H5N1 2021)	A-Group 1 (EU-H5N1 2021)	A-Group 1 (EU-H5N1 2021)	A-Group 1 (EU-H5N1 2021)	EPI1944421	G01
A/turkey/Italy/21VIR9144-2/2021(H5N1)2021.838	domestic gal	South Europe	A-Group 1 (EU-H5N1 2021)	A-Group 1 (EU-H5N1 2021)	A-Group 1 (EU-H5N1 2021)	A-2.3.4.4b	A-Group 1 (EU-H5N1 2021)	A-Group 1 (EU-H5N1 2021)	A-Group 1 (EU-H5N1 2021)	A-Group 1 (EU-H5N1 2021)	EPI2139440	G01
A/turkey/Italy/21VIR9209-1/2021(H5N1)2021.844	domestic gal	South Europe	A-Group 1 (EU-H5N1 2021)	A-Group 1 (EU-H5N1 2021)	A-Group 1 (EU-H5N1 2021)	A-2.3.4.4b	A-Group 1 (EU-H5N1 2021)	A-Group 1 (EU-H5N1 2021)	A-Group 1 (EU-H5N1 2021)	A-Group 1 (EU-H5N1 2021)	EPI2139456	G01
A/turkey/Italy/21VIR9210-1/2021(H5N1)2021.844	domestic gal	South Europe	A-Group 1 (EU-H5N1 2021)	A-Group 1 (EU-H5N1 2021)	A-Group 1 (EU-H5N1 2021)	A-2.3.4.4b	A-Group 1 (EU-H5N1 2021)	A-Group 1 (EU-H5N1 2021)	A-Group 1 (EU-H5N1 2021)	A-Group 1 (EU-H5N1 2021)	EPI1944493	G01
A/turkey/Italy/21VIR9211-1/2021(H5N1)2021.844	domestic gal	South Europe	A-Group 1 (EU-H5N1 2021)	A-Group 1 (EU-H5N1 2021)	A-Group 1 (EU-H5N1 2021)	A-2.3.4.4b	A-Group 1 (EU-H5N1 2021)	A-Group 1 (EU-H5N1 2021)	A-Group 1 (EU-H5N1 2021)	A-Group 1 (EU-H5N1 2021)	EPI2139472	G01
A/turkey/Italy/21VIR9213-1/2021(H5N1)2021.847	domestic gal	South Europe	A-Group 1 (EU-H5N1 2021)	A-Group 1 (EU-H5N1 2021)	A-Group 1 (EU-H5N1 2021)	A-2.3.4.4b	A-Group 1 (EU-H5N1 2021)	A-Group 1 (EU-H5N1 2021)	A-Group 1 (EU-H5N1 2021)	A-Group 1 (EU-H5N1 2021)	EPI2139488	G01
A/turkey/Italy/21VIR9215-1/2021(H5N1)2021.847	domestic gal	South Europe	A-Group 1 (EU-H5N1 2021)	A-Group 1 (EU-H5N1 2021)	A-Group 1 (EU-H5N1 2021)	A-2.3.4.4b	A-Group 1 (EU-H5N1 2021)	A-Group 1 (EU-H5N1 2021)	A-Group 1 (EU-H5N1 2021)	A-Group 1 (EU-H5N1 2021)	EPI2139496	G01
A/turkey/Italy/21VIR9217-1/2021(H5N1)2021.847	domestic gal	South Europe	A-Group 1 (EU-H5N1 2021)	A-Group 1 (EU-H5N1 2021)	A-Group 1 (EU-H5N1 2021)	A-2.3.4.4b	A-Group 1 (EU-H5N1 2021)	A-Group 1 (EU-H5N1 2021)	A-Group 1 (EU-H5N1 2021)	A-Group 1 (EU-H5N1 2021)	EPI2139480	G01
A/turkey/Italy/21VIR9372-1/2021(H5N1)2021.852	domestic gal	South Europe	A-Group 1 (EU-H5N1 2021)	A-Group 1 (EU-H5N1 2021)	A-Group 1 (EU-H5N1 2021)	A-2.3.4.4b	A-Group 1 (EU-H5N1 2021)	A-Group 1 (EU-H5N1 2021)	A-Group 1 (EU-H5N1 2021)	A-Group 1 (EU-H5N1 2021)	EPI2139528	G01
A/turkey/Italy/21VIR9426-3/2021(H5N1)2021.855	domestic gal	South Europe	A-Group 1 (EU-H5N1 2021)	A-Group 1 (EU-H5N1 2021)	A-Group 1 (EU-H5N1 2021)	A-2.3.4.4b	A-Group 1 (EU-H5N1 2021)	A-Group 1 (EU-H5N1 2021)	A-Group 1 (EU-H5N1 2021)	A-Group 1 (EU-H5N1 2021)	EPI2139552	G01
A/turkey/Italy/21VIR9475-1/2021(H5N1)2021.858	domestic gal	South Europe	A-Group 1 (EU-H5N1 2021)	A-Group 1 (EU-H5N1 2021)	A-Group 1 (EU-H5N1 2021)	A-2.3.4.4b	A-Group 1 (EU-H5N1 2021)	A-Group 1 (EU-H5N1 2021)	A-Group 1 (EU-H5N1 2021)	A-Group 1 (EU-H5N1 2021)	EPI2139568	G01
A/turkey/Italy/21VIR9476-1/2021(H5N1)2021.858	domestic gal	South Europe	A-Group 1 (EU-H5N1 2021)	A-Group 1 (EU-H5N1 2021)	A-Group 1 (EU-H5N1 2021)	A-2.3.4.4b	A-Group 1 (EU-H5N1 2021)	A-Group 1 (EU-H5N1 2021)	A-Group 1 (EU-H5N1 2021)	A-Group 1 (EU-H5N1 2021)	EPI2139560	G01
A/turkey/Italy/21VIR9510-1/2021(H5N1)2021.860	domestic gal	South Europe	A-Group 1 (EU-H5N1 2021)	A-Group 1 (EU-H5N1 2021)	A-Group 1 (EU-H5N1 2021)	A-2.3.4.4b	A-Group 1 (EU-H5N1 2021)	A-Group 1 (EU-H5N1 2021)	A-Group 1 (EU-H5N1 2021)	A-Group 1 (EU-H5N1 2021)	EPI1944437	G01
A/turkey/Italy/21VIR9512-1/2021(H5N1)2021.860	domestic gal	South Europe	A-Group 1 (EU-H5N1 2021)	A-Group 1 (EU-H5N1 2021)	A-Group 1 (EU-H5N1 2021)	A-2.3.4.4b	A-Group 1 (EU-H5N1 2021)	A-Group 1 (EU-H5N1 2021)	A-Group 1 (EU-H5N1 2021)	A-Group 1 (EU-H5N1 2021)	EPI1944413	G01
A/turkey/Italy/21VIR9518-1/2021(H5N1)2021.868	domestic gal	South Europe	A-Group 1 (EU-H5N1 2021)	A-Group 1 (EU-H5N1 2021)	A-Group 1 (EU-H5N1 2021)	A-2.3.4.4b	A-Group 1 (EU-H5N1 2021)	A-Group 1 (EU-H5N1 2021)	A-Group 1 (EU-H5N1 2021)	A-Group 1 (EU-H5N1 2021)	EPI2139656	G01
A/turkey/Italy/21VIR9519-1/2021(H5N1)2021.868	domestic gal	South Europe	A-Group 1 (EU-H5N1 2021)	A-Group 1 (EU-H5N1 2021)	A-Group 1 (EU-H5N1 2021)	A-2.3.4.4b	A-Group 1 (EU-H5N1 2021)	A-Group 1 (EU-H5N1 2021)	A-Group 1 (EU-H5N1 2021)	A-Group 1 (EU-H5N1 2021)	EPI2139664	G01
A/turkey/Italy/21VIR9520/2021(H5N1)2021.868	domestic gal	South Europe	A-Group 1 (EU-H5N1 2021)	A-Group 1 (EU-H5N1 2021)	A-Group 1 (EU-H5N1 2021)	A-2.3.4.4b	A-Group 1 (EU-H5N1 2021)	A-Group 1 (EU-H5N1 2021)	A-Group 1 (EU-H5N1 2021)	A-Group 1 (EU-H5N1 2021)	EPI1995228	G01
A/turkey/Italy/21VIR9520-1/2021(H5N1)2021.868	domestic gal	South Europe	A-Group 1 (EU-H5N1 2021)	A-Group 1 (EU-H5N1 2021)	A-Group 1 (EU-H5N1 2021)	A-2.3.4.4b	A-Group 1 (EU-H5N1 2021)	A-Group 1 (EU-H5N1 2021)	A-Group 1 (EU-H5N1 2021)	A-Group 1 (EU-H5N1 2021)	EPI2139672	G01
A/turkey/Italy/21VIR9579-10/2021(H5N1)2021.871	domestic gal	South Europe	A-Group 1 (EU-H5N1 2021)	A-Group 1 (EU-H5N1 2021)	A-Group 1 (EU-H5N1 2021)	A-2.3.4.4b	A-Group 1 (EU-H5N1 2021)	A-Group 1 (EU-H5N1 2021)	A-Group 1 (EU-H5N1 2021)	A-Group 1 (EU-H5N1 2021)	EPI2139712	G01
A/turkey/Italy/21VIR9604-3/2021(H5N1)2021.863	domestic gal	South Europe	A-Group 1 (EU-H5N1 2021)	A-Group 1 (EU-H5N1 2021)	A-Group 1 (EU-H5N1 2021)	A-2.3.4.4b	A-Group 1 (EU-H5N1 2021)	A-Group 1 (EU-H5N1 2021)	A-Group 1 (EU-H5N1 2021)	A-Group 1 (EU-H5N1 2021)	EPI2139616	G01
A/turkey/Italy/21VIR9605-4/2021(H5N1)2021.863	domestic gal	South Europe	A-Group 1 (EU-H5N1 2021)	A-Group 1 (EU-H5N1 2021)	A-Group 1 (EU-H5N1 2021)	A-2.3.4.4b	A-Group 1 (EU-H5N1 2021)	A-Group 1 (EU-H5N1 2021)	A-Group 1 (EU-H5N1 2021)	A-Group 1 (EU-H5N1 2021)	EPI2139632	G01
A/turkey/Italy/21VIR9606-2/2021(H5N1)2021.863	domestic gal	South Europe	A-Group 1 (EU-H5N1 2021)	A-Group 1 (EU-H5N1 2021)	A-Group 1 (EU-H5N1 2021)	A-2.3.4.4b	A-Group 1 (EU-H5N1 2021)	A-Group 1 (EU-H5N1 2021)	A-Group 1 (EU-H5N1 2021)	A-Group 1 (EU-H5N1 2021)	EPI2139608	G01
A/turkey/Italy/21VIR9607-2/2021(H5N1)2021.863	domestic gal	South Europe	A-Group 1 (EU-H5N1 2021)	A-Group 1 (EU-H5N1 2021)	A-Group 1 (EU-H5N1 2021)	A-2.3.4.4b	A-Group 1 (EU-H5N1 2021)	A-Group 1 (EU-H5N1 2021)	A-Group 1 (EU-H5N1 2021)	A-Group 1 (EU-H5N1 2021)	EPI2139600	G01
A/turkey/Italy/21VIR9608-2/2021(H5N1)2021.863	domestic gal	South Europe	A-Group 1 (EU-H5N1 2021)	A-Group 1 (EU-H5N1 2021)	A-Group 1 (EU-H5N1 2021)	A-2.3.4.4b	A-Group 1 (EU-H5N1 2021)	A-Group 1 (EU-H5N1 2021)	A-Group 1 (EU-H5N1 2021)	A-Group 1 (EU-H5N1 2021)	EPI2139640	G01
A/turkey/Italy/21VIR9609-2/2021(H5N1)2021.863	domestic gal	South Europe	A-Group 1 (EU-H5N1 2021)	A-Group 1 (EU-H5N1 2021)	A-Group 1 (EU-H5N1 2021)	A-2.3.4.4b	A-Group 1 (EU-H5N1 2021)	A-Group 1 (EU-H5N1 2021)	A-Group 1 (EU-H5N1 2021)	A-Group 1 (EU-H5N1 2021)	EPI2139624	G01
A/turkey/Italy/21VIR9618-7/2021(H5N1)2021.879	domestic gal	South Europe	A-Group 1 (EU-H5N1 2021)	A-Group 1 (EU-H5N1 2021)	A-Group 1 (EU-H5N1 2021)	A-2.3.4.4b	A-Group 1 (EU-H5N1 2021)	A-Group 1 (EU-H5N1 2021)	A-Group 1 (EU-H5N1 2021)	A-Group 1 (EU-H5N1 2021)	EPI1944264	G01
A/turkey/Italy/21VIR9643-2/2021(H5N1)2021.871	domestic gal	South Europe	A-Group 1 (EU-H5N1 2021)	A-Group 1 (EU-H5N1 2021)	A-Group 1 (EU-H5N1 2021)	A-2.3.4.4b	A-Group 1 (EU-H5N1 2021)	A-Group 1 (EU-H5N1 2021)	A-Group 1 (EU-H5N1 2021)	A-Group 1 (EU-H5N1 2021)	EPI2139680	G01
A/turkey/Italy/21VIR9644-2/2021(H5N1)2021.871	domestic gal	South Europe	A-Group 1 (EU-H5N1 2021)	A-Group 1 (EU-H5N1 2021)	A-Group 1 (EU-H5N1 2021)	A-2.3.4.4b	A-Group 1 (EU-H5N1 2021)	A-Group 1 (EU-H5N1 2021)	A-Group 1 (EU-H5N1 2021)	A-Group 1 (EU-H5N1 2021)	EPI2139688	G01
A/turkey/Italy/21VIR9645-2/2021(H5N1)2021.871	domestic gal	South Europe	A-Group 1 (EU-H5N1 2021)	A-Group 1 (EU-H5N1 2021)	A-Group 1 (EU-H5N1 2021)	A-2.3.4.4b	A-Group 1 (EU-H5N1 2021)	A-Group 1 (EU-H5N1 2021)	A-Group 1 (EU-H5N1 2021)	A-Group 1 (EU-H5N1 2021)	EPI2139696	G01
A/turkey/Italy/21VIR9646-2/2021(H5N1)2021.871	domestic gal	South Europe	A-Group 1 (EU-H5N1 2021)	A-Group 1 (EU-H5N1 2021)	A-Group 1 (EU-H5N1 2021)	A-2.3.4.4b	A-Group 1 (EU-H5N1 2021)	A-Group 1 (EU-H5N1 2021)	A-Group 1 (EU-H5N1 2021)	A-Group 1 (EU-H5N1 2021)	EPI2139744	G01
A/turkey/Italy/21VIR9647-2/2021(H5N1)2021.871	domestic gal	South Europe	A-Group 1 (EU-H5N1 2021)	A-Group 1 (EU-H5N1 2021)	A-Group 1 (EU-H5N1 2021)	A-2.3.4.4b	A-Group 1 (EU-H5N1 2021)	A-Group 1 (EU-H5N1 2021)	A-Group 1 (EU-H5N1 2021)	A-Group 1 (EU-H5N1 2021)	EPI2139752	G01
A/turkey/Italy/21VIR9648-2/2021(H5N1)2021.871	domestic gal	South Europe	A-Group 1 (EU-H5N1 2021)	A-Group 1 (EU-H5N1 2021)	A-Group 1 (EU-H5N1 2021)	A-2.3.4.4b	A-Group 1 (EU-H5N1 2021)	A-Group 1 (EU-H5N1 2021)	A-Group 1 (EU-H5N1 2021)	A-Group 1 (EU-H5N1 2021)	EPI2139720	G01
A/turkey/Italy/21VIR9649-2/2021(H5N1)2021.871	domestic gal	South Europe	A-Group 1 (EU-H5N1 2021)	A-Group 1 (EU-H5N1 2021)	A-Group 1 (EU-H5N1 2021)	A-2.3.4.4b	A-Group 1 (EU-H5N1 2021)	A-Group 1 (EU-H5N1 2021)	A-Group 1 (EU-H5N1 2021)	A-Group 1 (EU-H5N1 2021)	EPI1944469	G01
A/turkey/Italy/21VIR9650-2/2021(H5N1)2021.871	domestic gal	South Europe	A-Group 1 (EU-H5N1 2021)	A-Group 1 (EU-H5N1 2021)	A-Group 1 (EU-H5N1 2021)	A-2.3.4.4b	A-Group 1 (EU-H5N1 2021)	A-Group 1 (EU-H5N1 2021)	A-Group 1 (EU-H5N1 2021)	A-Group 1 (EU-H5N1 2021)	EPI2139736	G01
A/turkey/Italy/21VIR9651-2/2021(H5N1)2021.871	domestic gal	South Europe	A-Group 1 (EU-H5N1 2021)	A-Group 1 (EU-H5N1 2021)	A-Group 1 (EU-H5N1 2021)	A-2.3.4.4b	A-Group 1 (EU-H5N1 2021)	A-Group 1 (EU-H5N1 2021)	A-Group 1 (EU-H5N1 2021)	A-Group 1 (EU-H5N1 2021)	EPI2139728	G01
A/turkey/Italy/21VIR9652-2/2021(H5N1)2021.871	domestic gal	South Europe	A-Group 1 (EU-H5N1 2021)	A-Group 1 (EU-H5N1 2021)	A-Group 1 (EU-H5N1 2021)	A-2.3.4.4b	A-Group 1 (EU-H5N1 2021)	A-Group 1 (EU-H5N1 2021)	A-Group 1 (EU-H5N1 2021)	A-Group 1 (EU-H5N1 2021)	EPI1944397	G01
A/turkey/Italy/21VIR9692-16/2021(H5N1)2021.874	domestic gal	South Europe	A-Group 1 (EU-H5N1 2021)	A-Group 1 (EU-H5N1 2021)	A-Group 1 (EU-H5N1 2021)	A-2.3.4.4b	A-Group 1 (EU-H5N1 2021)	A-Group 1 (EU-H5N1 2021)	A-Group 1 (EU-H5N1 2021)	A-Group 1 (EU-H5N1 2021)	EPI2139768	G01
A/turkey/Italy/21VIR9693-3/2021(H5N1)2021.874	domestic gal	South Europe	A-Group 1 (EU-H5N1 2021)	A-Group 1 (EU-H5N1 2021)	A-Group 1 (EU-H5N1 2021)	A-2.3.4.4b	A-Group 1 (EU-H5N1 2021)	A-Group 1 (EU-H5N1 2021)	A-Group 1 (EU-H5N1 2021)	A-Group 1 (EU-H5N1 2021)	EPI2139784	G01
A/turkey/Italy/21VIR9694-2/2021(H5N1)2021.874	domestic gal	South Europe	A-Group 1 (EU-H5N1 2021)	A-Group 1 (EU-H5N1 2021)	A-Group 1 (EU-H5N1 2021)	A-2.3.4.4b	A-Group 1 (EU-H5N1 2021)	A-Group 1 (EU-H5N1 2021)	A-Group 1 (EU-H5N1 2021)	A-Group 1 (EU-H5N1 2021)	EPI2139760	G01
A/turkey/Italy/21VIR9695-4/2021(H5N1)2021.874	domestic gal	South Europe	A-Group 1 (EU-H5N1 2021)	A-Group 1 (EU-H5N1 2021)	A-Group 1 (EU-H5N1 2021)	A-2.3.4.4b	A-Group 1 (EU-H5N1 2021)	A-Group 1 (EU-H5N1 2021)	A-Group 1 (EU-H5N1 2021)	A-Group 1 (EU-H5N1 2021)	EPI2139776	G01
A/turkey/Italy/21VIR9696-2/2021(H5N1)2021.874	domestic gal	South Europe	A-Group 1 (EU-H5N1 2021)	A-Group 1 (EU-H5N1 2021)	A-Group 1 (EU-H5N1 2021)	A-2.3.4.4b	A-Group 1 (EU-H5N1 2021)	A-Group 1 (EU-H5N1 2021)	A-Group 1 (EU-H5N1 2021)	A-Group 1 (EU-H5N1 2021)	EPI2139792	G01
A/turkey/Italy/21VIR9697-3_/2022(H5N1)2021.874	domestic gal	South Europe	A-Group 1 (EU-H5N1 2021)	A-Group 1 (EU-H5N1 2021)	A-Group 1 (EU-H5N1 2021)	A-2.3.4.4b	A-Group 1 (EU-H5N1 2021)	A-Group 1 (EU-H5N1 2021)	A-Group 1 (EU-H5N1 2021)	A-Group 1 (EU-H5N1 2021)	EPI2139800	G01
A/turkey/Italy/21VIR9766-3/2021(H5N1)2021.877	domestic gal	South Europe	A-Group 1 (EU-H5N1 2021)	A-Group 1 (EU-H5N1 2021)	A-Group 1 (EU-H5N1 2021)	A-2.3.4.4b	A-Group 1 (EU-H5N1 2021)	A-Group 1 (EU-H5N1 2021)	A-Group 1 (EU-H5N1 2021)	A-Group 1 (EU-H5N1 2021)	EPI2139816	G01
A/turkey/Italy/21VIR9767-3/2021(H5N1)2021.877	domestic gal	South Europe	A-Group 1 (EU-H5N1 2021)	A-Group 1 (EU-H5N1 2021)	A-Group 1 (EU-H5N1 2021)	A-2.3.4.4b	A-Group 1 (EU-H5N1 2021)	A-Group 1 (EU-H5N1 2021)	A-Group 1 (EU-H5N1 2021)	A-Group 1 (EU-H5N1 2021)	EPI1944381	G01
A/turkey/Italy/21VIR9768-8/2021(H5N1)2021.877	domestic gal	South Europe	A-Group 1 (EU-H5N1 2021)	A-Group 1 (EU-H5N1 2021)	A-Group 1 (EU-H5N1 2021)	A-2.3.4.4b	A-Group 1 (EU-H5N1 2021)	A-Group 1 (EU-H5N1 2021)	A-Group 1 (EU-H5N1 2021)	A-Group 1 (EU-H5N1 2021)	EPI1944445	G01
A/turkey/Italy/21VIR9769-4/2021(H5N1)2021.877	domestic gal	South Europe	A-Group 1 (EU-H5N1 2021)	A-Group 1 (EU-H5N1 2021)	A-Group 1 (EU-H5N1 2021)	A-2.3.4.4b	A-Group 1 (EU-H5N1 2021)	A-Group 1 (EU-H5N1 2021)	A-Group 1 (EU-H5N1 2021)	A-Group 1 (EU-H5N1 2021)	EPI2139808	G01
A/turkey/Italy/21VIR9816-1/2021(H5N1)2021.882	domestic gal	South Europe	A-Group 1 (EU-H5N1 2021)	A-Group 1 (EU-H5N1 2021)	A-Group 1 (EU-H5N1 2021)	A-2.3.4.4b	A-Group 1 (EU-H5N1 2021)	A-Group 1 (EU-H5N1 2021)	A-Group 1 (EU-H5N1 2021)	A-Group 1 (EU-H5N1 2021)	EPI1944296	G01
A/turkey/Italy/21VIR9839-1/2021(H5N1)2021.888	domestic gal	South Europe	A-Group 1 (EU-H5N1 2021)	A-Group 1 (EU-H5N1 2021)	A-Group 1 (EU-H5N1 2021)	A-2.3.4.4b	A-Group 1 (EU-H5N1 2021)	A-Group 1 (EU-H5N1 2021)	A-Group 1 (EU-H5N1 2021)	A-Group 1 (EU-H5N1 2021)	EPI2139920	G01
A/turkey/Italy/21VIR9869-4/2021(H5N1)2021.879	domestic gal	South Europe	A-Group 1 (EU-H5N1 2021)	A-Group 1 (EU-H5N1 2021)	A-Group 1 (EU-H5N1 2021)	A-2.3.4.4b	A-Group 1 (EU-H5N1 2021)	A-Group 1 (EU-H5N1 2021)	A-Group 1 (EU-H5N1 2021)	A-Group 1 (EU-H5N1 2021)	EPI2139848	G01
A/turkey/Italy/21VIR9870-3/2021(H5N1)2021.879	domestic gal	South Europe	A-Group 1 (EU-H5N1 2021)	A-Group 1 (EU-H5N1 2021)	A-Group 1 (EU-H5N1 2021)	A-2.3.4.4b	A-Group 1 (EU-H5N1 2021)	A-Group 1 (EU-H5N1 2021)	A-Group 1 (EU-H5N1 2021)	A-Group 1 (EU-H5N1 2021)	EPI2139840	G01
A/turkey/Italy/21VIR9889-1/2021(H5N1)2021.890	domestic gal	South Europe	A-Group 1 (EU-H5N1 2021)	A-Group 1 (EU-H5N1 2021)	A-Group 1 (EU-H5N1 2021)	A-2.3.4.4b	A-Group 1 (EU-H5N1 2021)	A-Group 1 (EU-H5N1 2021)	A-Group 1 (EU-H5N1 2021)	A-Group 1 (EU-H5N1 2021)	EPI2139951	G01
A/turkey/Italy/21VIR9891-21/2021(H5N1)2021.890	domestic gal	South Europe	A-Group 1 (EU-H5N1 2021)	A-Group 1 (EU-H5N1 2021)	A-Group 1 (EU-H5N1 2021)	A-2.3.4.4b	A-Group 1 (EU-H5N1 2021)	A-Group 1 (EU-H5N1 2021)	A-Group 1 (EU-H5N1 2021)	A-Group 1 (EU-H5N1 2021)	EPI2139959	G01
A/turkey/Italy/21VIR9894-3/2021(H5N1)2021.893	domestic gal	South Europe	A-Group 1 (EU-H5N1 2021)	A-Group 1 (EU-H5N1 2021)	A-Group 1 (EU-H5N1 2021)	A-2.3.4.4b	A-Group 1 (EU-H5N1 2021)	A-Group 1 (EU-H5N1 2021)	A-Group 1 (EU-H5N1 2021)	A-Group 1 (EU-H5N1 2021)	EPI2140015	G01
A/turkey/Italy/21VIR9901-3/2021(H5N1)2021.893	domestic gal	South Europe	A-Group 1 (EU-H5N1 2021)	A-Group 1 (EU-H5N1 2021)	A-Group 1 (EU-H5N1 2021)	A-2.3.4.4b	A-Group 1 (EU-H5N1 2021)	A-Group 1 (EU-H5N1 2021)	A-Group 1 (EU-H5N1 2021)	A-Group 1 (EU-H5N1 2021)	EPI2140099	G01
A/turkey/Italy/21VIR9903-2/2021(H5N1)2021.879	domestic gal	South Europe	A-Group 1 (EU-H5N1 2021)	A-Group 1 (EU-H5N1 2021)	A-Group 1 (EU-H5N1 2021)	A-2.3.4.4b	A-Group 1 (EU-H5N1 2021)	A-Group 1 (EU-H5N1 2021)	A-Group 1 (EU-H5N1 2021)	A-Group 1 (EU-H5N1 2021)	EPI2139856	G01
A/turkey/Italy/21VIR9905-2/2021(H5N1)2021.882	domestic gal	South Europe	A-Group 1 (EU-H5N1 2021)	A-Group 1 (EU-H5N1 2021)	A-Group 1 (EU-H5N1 2021)	A-2.3.4.4b	A-Group 1 (EU-H5N1 2021)	A-Group 1 (EU-H5N1 2021)	A-Group 1 (EU-H5N1 2021)	A-Group 1 (EU-H5N1 2021)	EPI2139904	G01
A/turkey/Italy/21VIR9906-2/2021(H5N1)2021.882	domestic gal	South Europe	A-Group 1 (EU-H5N1 2021)	A-Group 1 (EU-H5N1 2021)	A-Group 1 (EU-H5N1 2021)	A-2.3.4.4b	A-Group 1 (EU-H5N1 2021)	A-Group 1 (EU-H5N1 2021)	A-Group 1 (EU-H5N1 2021)	A-Group 1 (EU-H5N1 2021)	EPI2139896	G01
A/turkey/Italy/21VIR9949-9/2021(H5N1)2021.893	domestic gal	South Europe	A-Group 1 (EU-H5N1 2021)	A-Group 1 (EU-H5N1 2021)	A-Group 1 (EU-H5N1 2021)	A-2.3.4.4b	A-Group 1 (EU-H5N1 2021)	A-Group 1 (EU-H5N1 2021)	A-Group 1 (EU-H5N1 2021)	A-Group 1 (EU-H5N1 2021)	EPI2140031	G01
A/turkey/Italy/21VIR9996/2021(H5N1)2021.890	domestic gal	South Europe	A-Group 1 (EU-H5N1 2021)	A-Group 1 (EU-H5N1 2021)	A-Group 1 (EU-H5N1 2021)	A-2.3.4.4b	A-Group 1 (EU-H5N1 2021)	A-Group 1 (EU-H5N1 2021)	A-Group 1 (EU-H5N1 2021)	A-Group 1 (EU-H5N1 2021)	EPI2139967	G01
A/turkey/Italy/21VIR9997/2021(H5N1)2021.890	domestic gal	South Europe	A-Group 1 (EU-H5N1 2021)	A-Group 1 (EU-H5N1 2021)	A-Group 1 (EU-H5N1 2021)	A-2.3.4.4b	A-Group 1 (EU-H5N1 2021)	A-Group 1 (EU-H5N1 2021)	A-Group 1 (EU-H5N1 2021)	A-Group 1 (EU-H5N1 2021)	EPI2139991	G01
A/turkey/Italy/21VIR9999/2021(H5N1)2021.890	domestic gal	South Europe	A-Group 1 (EU-H5N1 2021)	A-Group 1 (EU-H5N1 2021)	A-Group 1 (EU-H5N1 2021)	A-2.3.4.4b	A-Group 1 (EU-H5N1 2021)	A-Group 1 (EU-H5N1 2021)	A-Group 1 (EU-H5N1 2021)	A-Group 1 (EU-H5N1 2021)	EPI2139983	G01
A/turkey/Italy/22VIR171-2/2022(H5N1)2022.011	domestic gal	South Europe	F-group6 (RU-LP 2019~2020)	B-Group2 (NEA-LP 2015~2020)	A-Group 1 (EU-H5N1 2021)	A-2.3.4.4b	A-Group 1 (EU-H5N1 2021)	A-Group 1 (EU-H5N1 2021)	A-Group 1 (EU-H5N1 2021)	A-Group 1 (EU-H5N1 2021)	EPI2141646	G12
A/turkey/Italy/IZSLT_22VIR366-3/2022(H5N1)2022.008	domestic gal	South Europe	F-group6 (RU-LP 2019~2020)	A-Group 1 (EU-H5N1 2021)	A-Group 1 (EU-H5N1 2021)	A-2.3.4.4b	A-Group 1 (EU-H5N1 2021)	A-Group 1 (EU-H5N1 2021)	A-Group 1 (EU-H5N1 2021)	A-Group 1 (EU-H5N1 2021)	EPI2141638	G05
A/turkey/Kansas/22-011119-004-original/2022(H5N1)2022.268	domestic gal	North America	A-Group 1 (EU-H5N1 2021)	A-Group 1 (EU-H5N1 2021)	A-Group 1 (EU-H5N1 2021)	A-2.3.4.4b	E-Group5 (NA-LP 2015~2021)	A-Group 1 (EU-H5N1 2021)	A-Group 1 (EU-H5N1 2021)	A-Group 1 (EU-H5N1 2021)	EPI2179748	G29
A/turkey/Kentucky/22-004546-001/2022(H5N1)2022.115	domestic gal	North America	A-Group 1 (EU-H5N1 2021)	A-Group 1 (EU-H5N1 2021)	A-Group 1 (EU-H5N1 2021)	A-2.3.4.4b	A-Group 1 (EU-H5N1 2021)	A-Group 1 (EU-H5N1 2021)	A-Group 1 (EU-H5N1 2021)	A-Group 1 (EU-H5N1 2021)	EPI2008565	G01
A/turkey/Kentucky/22-004546-002/2022(H5N1)2022.115	domestic gal	North America	A-Group 1 (EU-H5N1 2021)	A-Group 1 (EU-H5N1 2021)	A-Group 1 (EU-H5N1 2021)	A-2.3.4.4b	A-Group 1 (EU-H5N1 2021)	A-Group 1 (EU-H5N1 2021)	A-Group 1 (EU-H5N1 2021)	A-Group 1 (EU-H5N1 2021)	EPI2008573	G01
A/turkey/Lisbon/1/2021(H5N1)2021.926	domestic gal	South Europe	C-Group3 (RU-LP 2018~2019)	A-Group 1 (EU-H5N1 2021)	A-Group 1 (EU-H5N1 2021)	A-2.3.4.4b	A-Group 1 (EU-H5N1 2021)	A-Group 1 (EU-H5N1 2021)	A-Group 1 (EU-H5N1 2021)	A-Group 1 (EU-H5N1 2021)	EPI1950487	G04
A/turkey/Maine/22-007410-001-original/2022(H5N1)2022.186	domestic gal	North America	A-Group 1 (EU-H5N1 2021)	A-Group 1 (EU-H5N1 2021)	A-Group 1 (EU-H5N1 2021)	A-2.3.4.4b	A-Group 1 (EU-H5N1 2021)	A-Group 1 (EU-H5N1 2021)	A-Group 1 (EU-H5N1 2021)	A-Group 1 (EU-H5N1 2021)	EPI2014053	G01
A/turkey/Maine/22-008367-002-original/2022(H5N1)2022.208	domestic gal	North America	A-Group 1 (EU-H5N1 2021)	A-Group 1 (EU-H5N1 2021)	A-Group 1 (EU-H5N1 2021)	A-2.3.4.4b	A-Group 1 (EU-H5N1 2021)	A-Group 1 (EU-H5N1 2021)	A-Group 1 (EU-H5N1 2021)	A-Group 1 (EU-H5N1 2021)	EPI2016983	G01
A/turkey/Maine/22-009605-001-original/2022(H5N1)2022.236	domestic gal	North America	A-Group 1 (EU-H5N1 2021)	A-Group 1 (EU-H5N1 2021)	A-Group 1 (EU-H5N1 2021)	A-2.3.4.4b	A-Group 1 (EU-H5N1 2021)	A-Group 1 (EU-H5N1 2021)	A-Group 1 (EU-H5N1 2021)	A-Group 1 (EU-H5N1 2021)	EPI2053672	G01
A/turkey/Michigan/22-005440-001/2022(H5N1)2022.142	domestic gal	North America	A-Group 1 (EU-H5N1 2021)	A-Group 1 (EU-H5N1 2021)	A-Group 1 (EU-H5N1 2021)	A-2.3.4.4b	A-Group 1 (EU-H5N1 2021)	A-Group 1 (EU-H5N1 2021)	A-Group 1 (EU-H5N1 2021)	A-Group 1 (EU-H5N1 2021)	EPI2008669	G01
A/turkey/Michigan/22-008890-007-original/2022(H5N1)2022.219	domestic gal	North America	H-Group8 (NA-LP-15~20 Group A)	E-Group5 (NA-LP-17~20)	H-Group8 (NA-LP-18~21)	A-2.3.4.4b	E-Group5 (NA-LP 2015~2021)	A-Group 1 (EU-H5N1 2021)	A-Group 1 (EU-H5N1 2021)	A-Group 1 (EU-H5N1 2021)	EPI2017191	G22
A/turkey/Minnesota/22-009182-001-original/2022(H5N1)2022.227	domestic gal	North America	H-Group8 (NA-LP-15~20 Group A)	A-Group 1 (EU-H5N1 2021)	A-Group 1 (EU-H5N1 2021)	A-2.3.4.4b	E-Group5 (NA-LP 2015~2021)	A-Group 1 (EU-H5N1 2021)	A-Group 1 (EU-H5N1 2021)	A-Group 1 (EU-H5N1 2021)	EPI2029342	G26
A/turkey/Minnesota/22-009182-003-original/2022(H5N1)2022.227	domestic gal	North America	H-Group8 (NA-LP-15~20 Group A)	A-Group 1 (EU-H5N1 2021)	A-Group 1 (EU-H5N1 2021)	A-2.3.4.4b	E-Group5 (NA-LP 2015~2021)	A-Group 1 (EU-H5N1 2021)	A-Group 1 (EU-H5N1 2021)	A-Group 1 (EU-H5N1 2021)	EPI2029350	G26
A/turkey/Minnesota/22-009195-002-original/2022(H5N1)2022.230	domestic gal	North America	H-Group8 (NA-LP-15~20 Group A)	A-Group 1 (EU-H5N1 2021)	A-Group 1 (EU-H5N1 2021)	A-2.3.4.4b	E-Group5 (NA-LP 2015~2021)	A-Group 1 (EU-H5N1 2021)	A-Group 1 (EU-H5N1 2021)	A-Group 1 (EU-H5N1 2021)	EPI2035017	G26
A/turkey/Minnesota/22-009195-003-original/2022(H5N1)2022.230	domestic gal	North America	H-Group8 (NA-LP-15~20 Group A)	A-Group 1 (EU-H5N1 2021)	A-Group 1 (EU-H5N1 2021)	A-2.3.4.4b	E-Group5 (NA-LP 2015~2021)	A-Group 1 (EU-H5N1 2021)	A-Group 1 (EU-H5N1 2021)	A-Group 1 (EU-H5N1 2021)	EPI2035025	G26
A/turkey/Minnesota/22-009313-001-original/2022(H5N1)2022.236	domestic gal	North America	H-Group8 (NA-LP-15~20 Group A)	A-Group 1 (EU-H5N1 2021)	A-Group 1 (EU-H5N1 2021)	A-2.3.4.4b	E-Group5 (NA-LP 2015~2021)	A-Group 1 (EU-H5N1 2021)	A-Group 1 (EU-H5N1 2021)	A-Group 1 (EU-H5N1 2021)	EPI2035097	G26
A/turkey/Minnesota/22-009313-002-original/2022(H5N1)2022.236	domestic gal	North America	H-Group8 (NA-LP-15~20 Group A)	A-Group 1 (EU-H5N1 2021)	A-Group 1 (EU-H5N1 2021)	A-2.3.4.4b	E-Group5 (NA-LP 2015~2021)	A-Group 1 (EU-H5N1 2021)	A-Group 1 (EU-H5N1 2021)	A-Group 1 (EU-H5N1 2021)	EPI2035177	G26
A/turkey/Minnesota/22-009314-001-original/2022(H5N1)2022.236	domestic gal	North America	H-Group8 (NA-LP-15~20 Group A)	A-Group 1 (EU-H5N1 2021)	A-Group 1 (EU-H5N1 2021)	A-2.3.4.4b	E-Group5 (NA-LP 2015~2021)	A-Group 1 (EU-H5N1 2021)	A-Group 1 (EU-H5N1 2021)	A-Group 1 (EU-H5N1 2021)	EPI2035105	G26
A/turkey/Minnesota/22-009314-002-original/2022(H5N1)2022.236	domestic gal	North America	H-Group8 (NA-LP-15~20 Group A)	A-Group 1 (EU-H5N1 2021)	A-Group 1 (EU-H5N1 2021)	A-2.3.4.4b	E-Group5 (NA-LP 2015~2021)	A-Group 1 (EU-H5N1 2021)	A-Group 1 (EU-H5N1 2021)	A-Group 1 (EU-H5N1 2021)	EPI2035113	G26
A/turkey/Minnesota/22-009820-001-original/2022(H5N1)2022.241	domestic gal	North America	H-Group8 (NA-LP-15~20 Group A)	A-Group 1 (EU-H5N1 2021)	A-Group 1 (EU-H5N1 2021)	A-2.3.4.4b	E-Group5 (NA-LP 2015~2021)	A-Group 1 (EU-H5N1 2021)	A-Group 1 (EU-H5N1 2021)	A-Group 1 (EU-H5N1 2021)	EPI2053728	G26
A/turkey/Minnesota/22-009976-003-original/2022(H5N1)2022.244	domestic gal	North America	H-Group8 (NA-LP-15~20 Group A)	A-Group 1 (EU-H5N1 2021)	A-Group 1 (EU-H5N1 2021)	A-2.3.4.4b	E-Group5 (NA-LP 2015~2021)	A-Group 1 (EU-H5N1 2021)	A-Group 1 (EU-H5N1 2021)	A-Group 1 (EU-H5N1 2021)	EPI2053800	G26
A/turkey/Minnesota/22-009996-001-original/2022(H5N1)2022.247	domestic gal	North America	H-Group8 (NA-LP-15~20 Group A)	A-Group 1 (EU-H5N1 2021)	A-Group 1 (EU-H5N1 2021)	A-2.3.4.4b	E-Group5 (NA-LP 2015~2021)	A-Group 1 (EU-H5N1 2021)	A-Group 1 (EU-H5N1 2021)	A-Group 1 (EU-H5N1 2021)	EPI2067307	G26
A/turkey/Minnesota/22-009996-002-original/2022(H5N1)2022.247	domestic gal	North America	H-Group8 (NA-LP-15~20 Group A)	A-Group 1 (EU-H5N1 2021)	A-Group 1 (EU-H5N1 2021)	A-2.3.4.4b	E-Group5 (NA-LP 2015~2021)	A-Group 1 (EU-H5N1 2021)	A-Group 1 (EU-H5N1 2021)	A-Group 1 (EU-H5N1 2021)	EPI2067466	G26
A/turkey/Minnesota/22-009997-001-original/2022(H5N1)2022.249	domestic gal	North America	A-Group 1 (EU-H5N1 2021)	A-Group 1 (EU-H5N1 2021)	A-Group 1 (EU-H5N1 2021)	A-2.3.4.4b	A-Group 1 (EU-H5N1 2021)	A-Group 1 (EU-H5N1 2021)	A-Group 1 (EU-H5N1 2021)	A-Group 1 (EU-H5N1 2021)	EPI2067315	G01
A/turkey/Minnesota/22-009997-002-original/2022(H5N1)2022.249	domestic gal	North America	A-Group 1 (EU-H5N1 2021)	A-Group 1 (EU-H5N1 2021)	A-Group 1 (EU-H5N1 2021)	A-2.3.4.4b	A-Group 1 (EU-H5N1 2021)	A-Group 1 (EU-H5N1 2021)	A-Group 1 (EU-H5N1 2021)	A-Group 1 (EU-H5N1 2021)	EPI2067323	G01
A/turkey/Minnesota/22-009998-001-original/2022(H5N1)2022.249	domestic gal	North America	H-Group8 (NA-LP-15~20 Group A)	A-Group 1 (EU-H5N1 2021)	A-Group 1 (EU-H5N1 2021)	A-2.3.4.4b	E-Group5 (NA-LP 2015~2021)	A-Group 1 (EU-H5N1 2021)	A-Group 1 (EU-H5N1 2021)	A-Group 1 (EU-H5N1 2021)	EPI2067331	G26
A/turkey/Minnesota/22-009999-001-original/2022(H5N1)2022.249	domestic gal	North America	H-Group8 (NA-LP-15~20 Group A)	A-Group 1 (EU-H5N1 2021)	A-Group 1 (EU-H5N1 2021)	A-2.3.4.4b	E-Group5 (NA-LP 2015~2021)	A-Group 1 (EU-H5N1 2021)	A-Group 1 (EU-H5N1 2021)	A-Group 1 (EU-H5N1 2021)	EPI2067339	G26
A/turkey/Minnesota/22-009999-002-original/2022(H5N1)2022.249	domestic gal	North America	H-Group8 (NA-LP-15~20 Group A)	A-Group 1 (EU-H5N1 2021)	A-Group 1 (EU-H5N1 2021)	A-2.3.4.4b	E-Group5 (NA-LP 2015~2021)	A-Group 1 (EU-H5N1 2021)	A-Group 1 (EU-H5N1 2021)	A-Group 1 (EU-H5N1 2021)	EPI2067362	G26
A/turkey/Minnesota/22-010000-001-original/2022(H5N1)2022.252	domestic gal	North America	H-Group8 (NA-LP-15~20 Group A)	A-Group 1 (EU-H5N1 2021)	A-Group 1 (EU-H5N1 2021)	A-2.3.4.4b	E-Group5 (NA-LP 2015~2021)	A-Group 1 (EU-H5N1 2021)	A-Group 1 (EU-H5N1 2021)	A-Group 1 (EU-H5N1 2021)	EPI2067347	G26
A/turkey/Minnesota/22-010085-001-original/2022(H5N1)2022.252	domestic gal	North America	I-Group9 (NA-LP 15~20 GroupB)	F-Group6 (NA-LP 15~16)	A-Group 1 (EU-H5N1 2021)	A-2.3.4.4b	E-Group5 (NA-LP 2015~2021)	A-Group 1 (EU-H5N1 2021)	A-Group 1 (EU-H5N1 2021)	F-Group6 (EU H13)	EPI2067418	G30
A/turkey/Minnesota/22-010085-002-original/2022(H5N1)2022.252	domestic gal	North America	I-Group9 (NA-LP 15~20 GroupB)	F-Group6 (NA-LP 15~16)	A-Group 1 (EU-H5N1 2021)	A-2.3.4.4b	E-Group5 (NA-LP 2015~2021)	A-Group 1 (EU-H5N1 2021)	A-Group 1 (EU-H5N1 2021)	F-Group6 (EU H13)	EPI2067426	G30
A/turkey/Minnesota/22-010092-002-original/2022(H5N1)2022.252	domestic gal	North America	H-Group8 (NA-LP-15~20 Group A)	A-Group 1 (EU-H5N1 2021)	A-Group 1 (EU-H5N1 2021)	A-2.3.4.4b	E-Group5 (NA-LP 2015~2021)	A-Group 1 (EU-H5N1 2021)	A-Group 1 (EU-H5N1 2021)	A-Group 1 (EU-H5N1 2021)	EPI2067434	G26
A/turkey/Minnesota/22-010092-003-original/2022(H5N1)2022.252	domestic gal	North America	H-Group8 (NA-LP-15~20 Group A)	A-Group 1 (EU-H5N1 2021)	A-Group 1 (EU-H5N1 2021)	A-2.3.4.4b	E-Group5 (NA-LP 2015~2021)	A-Group 1 (EU-H5N1 2021)	A-Group 1 (EU-H5N1 2021)	A-Group 1 (EU-H5N1 2021)	EPI2067442	G26
A/turkey/Minnesota/22-010122-001-original/2022(H5N1)2022.255	domestic gal	North America	H-Group8 (NA-LP-15~20 Group A)	A-Group 1 (EU-H5N1 2021)	A-Group 1 (EU-H5N1 2021)	A-2.3.4.4b	E-Group5 (NA-LP 2015~2021)	A-Group 1 (EU-H5N1 2021)	A-Group 1 (EU-H5N1 2021)	A-Group 1 (EU-H5N1 2021)	EPI2074508	G26
A/turkey/Minnesota/22-010122-002-original/2022(H5N1)2022.255	domestic gal	North America	H-Group8 (NA-LP-15~20 Group A)	A-Group 1 (EU-H5N1 2021)	A-Group 1 (EU-H5N1 2021)	A-2.3.4.4b	E-Group5 (NA-LP 2015~2021)	A-Group 1 (EU-H5N1 2021)	A-Group 1 (EU-H5N1 2021)	A-Group 1 (EU-H5N1 2021)	EPI2074516	G26
A/turkey/Minnesota/22-010123-001-original/2022(H5N1)2022.255	domestic gal	North America	H-Group8 (NA-LP-15~20 Group A)	A-Group 1 (EU-H5N1 2021)	A-Group 1 (EU-H5N1 2021)	A-2.3.4.4b	E-Group5 (NA-LP 2015~2021)	A-Group 1 (EU-H5N1 2021)	A-Group 1 (EU-H5N1 2021)	A-Group 1 (EU-H5N1 2021)	EPI2074524	G26
A/turkey/Minnesota/22-010123-004-original/2022(H5N1)2022.255	domestic gal	North America	A-Group 1 (EU-H5N1 2021)	A-Group 1 (EU-H5N1 2021)	A-Group 1 (EU-H5N1 2021)	A-2.3.4.4b	A-Group 1 (EU-H5N1 2021)	A-Group 1 (EU-H5N1 2021)	A-Group 1 (EU-H5N1 2021)	A-Group 1 (EU-H5N1 2021)	EPI2074532	G01
A/turkey/Minnesota/22-010124-001-original/2022(H5N1)2022.255	domestic gal	North America	H-Group8 (NA-LP-15~20 Group A)	A-Group 1 (EU-H5N1 2021)	A-Group 1 (EU-H5N1 2021)	A-2.3.4.4b	E-Group5 (NA-LP 2015~2021)	A-Group 1 (EU-H5N1 2021)	A-Group 1 (EU-H5N1 2021)	A-Group 1 (EU-H5N1 2021)	EPI2074540	G26
A/turkey/Minnesota/22-010124-002-original/2022(H5N1)2022.255	domestic gal	North America	H-Group8 (NA-LP-15~20 Group A)	A-Group 1 (EU-H5N1 2021)	A-Group 1 (EU-H5N1 2021)	A-2.3.4.4b	E-Group5 (NA-LP 2015~2021)	A-Group 1 (EU-H5N1 2021)	A-Group 1 (EU-H5N1 2021)	A-Group 1 (EU-H5N1 2021)	EPI2074548	G26
A/turkey/Minnesota/22-010125-001-original/2022(H5N1)2022.255	domestic gal	North America	H-Group8 (NA-LP-15~20 Group A)	A-Group 1 (EU-H5N1 2021)	A-Group 1 (EU-H5N1 2021)	A-2.3.4.4b	E-Group5 (NA-LP 2015~2021)	A-Group 1 (EU-H5N1 2021)	A-Group 1 (EU-H5N1 2021)	A-Group 1 (EU-H5N1 2021)	EPI2074556	G26
A/turkey/Minnesota/22-010125-002-original/2022(H5N1)2022.255	domestic gal	North America	H-Group8 (NA-LP-15~20 Group A)	A-Group 1 (EU-H5N1 2021)	A-Group 1 (EU-H5N1 2021)	A-2.3.4.4b	E-Group5 (NA-LP 2015~2021)	A-Group 1 (EU-H5N1 2021)	A-Group 1 (EU-H5N1 2021)	A-Group 1 (EU-H5N1 2021)	EPI2074564	G26
A/turkey/Minnesota/22-010126-001-original/2022(H5N1)2022.255	domestic gal	North America	I-Group9 (NA-LP 15~20 GroupB)	A-Group 1 (EU-H5N1 2021)	A-Group 1 (EU-H5N1 2021)	A-2.3.4.4b	E-Group5 (NA-LP 2015~2021)	A-Group 1 (EU-H5N1 2021)	A-Group 1 (EU-H5N1 2021)	A-Group 1 (EU-H5N1 2021)	EPI2074572	G27
A/turkey/Minnesota/22-010126-002-original/2022(H5N1)2022.255	domestic gal	North America	I-Group9 (NA-LP 15~20 GroupB)	A-Group 1 (EU-H5N1 2021)	A-Group 1 (EU-H5N1 2021)	A-2.3.4.4b	E-Group5 (NA-LP 2015~2021)	A-Group 1 (EU-H5N1 2021)	A-Group 1 (EU-H5N1 2021)	A-Group 1 (EU-H5N1 2021)	EPI2074580	G27
A/turkey/Minnesota/22-010127-001-original/2022(H5N1)2022.255	domestic gal	North America	H-Group8 (NA-LP-15~20 Group A)	A-Group 1 (EU-H5N1 2021)	A-Group 1 (EU-H5N1 2021)	A-2.3.4.4b	E-Group5 (NA-LP 2015~2021)	A-Group 1 (EU-H5N1 2021)	A-Group 1 (EU-H5N1 2021)	A-Group 1 (EU-H5N1 2021)	EPI2074588	G26
A/turkey/Minnesota/22-010127-002-original/2022(H5N1)2022.255	domestic gal	North America	H-Group8 (NA-LP-15~20 Group A)	A-Group 1 (EU-H5N1 2021)	A-Group 1 (EU-H5N1 2021)	A-2.3.4.4b	E-Group5 (NA-LP 2015~2021)	A-Group 1 (EU-H5N1 2021)	A-Group 1 (EU-H5N1 2021)	A-Group 1 (EU-H5N1 2021)	EPI2074596	G26
A/turkey/Minnesota/22-010312-001-original/2022(H5N1)2022.255	domestic gal	North America	I-Group9 (NA-LP 15~20 GroupB)	F-Group6 (NA-LP 15~16)	A-Group 1 (EU-H5N1 2021)	A-2.3.4.4b	E-Group5 (NA-LP 2015~2021)	A-Group 1 (EU-H5N1 2021)	A-Group 1 (EU-H5N1 2021)	F-Group6 (EU H13)	EPI2074836	G30
A/turkey/Minnesota/22-010312-004-original/2022(H5N1)2022.255	domestic gal	North America	I-Group9 (NA-LP 15~20 GroupB)	F-Group6 (NA-LP 15~16)	A-Group 1 (EU-H5N1 2021)	A-2.3.4.4b	E-Group5 (NA-LP 2015~2021)	A-Group 1 (EU-H5N1 2021)	A-Group 1 (EU-H5N1 2021)	F-Group6 (EU H13)	EPI2074844	G30
A/turkey/Minnesota/22-010463-002-original/2022(H5N1)2022.258	domestic gal	North America	H-Group8 (NA-LP-15~20 Group A)	A-Group 1 (EU-H5N1 2021)	A-Group 1 (EU-H5N1 2021)	A-2.3.4.4b	E-Group5 (NA-LP 2015~2021)	A-Group 1 (EU-H5N1 2021)	A-Group 1 (EU-H5N1 2021)	A-Group 1 (EU-H5N1 2021)	EPI2074964	G26
A/turkey/Minnesota/22-010464-001-original/2022(H5N1)2022.258	domestic gal	North America	H-Group8 (NA-LP-15~20 Group A)	A-Group 1 (EU-H5N1 2021)	A-Group 1 (EU-H5N1 2021)	A-2.3.4.4b	E-Group5 (NA-LP 2015~2021)	A-Group 1 (EU-H5N1 2021)	A-Group 1 (EU-H5N1 2021)	A-Group 1 (EU-H5N1 2021)	EPI2074972	G26
A/turkey/Minnesota/22-010464-002-original/2022(H5N1)2022.258	domestic gal	North America	H-Group8 (NA-LP-15~20 Group A)	A-Group 1 (EU-H5N1 2021)	A-Group 1 (EU-H5N1 2021)	A-2.3.4.4b	E-Group5 (NA-LP 2015~2021)	A-Group 1 (EU-H5N1 2021)	A-Group 1 (EU-H5N1 2021)	A-Group 1 (EU-H5N1 2021)	EPI2074980	G26
A/turkey/Minnesota/22-010652-001-original/2022(H5N1)2022.260	domestic gal	North America	H-Group8 (NA-LP-15~20 Group A)	A-Group 1 (EU-H5N1 2021)	A-Group 1 (EU-H5N1 2021)	A-2.3.4.4b	E-Group5 (NA-LP 2015~2021)	A-Group 1 (EU-H5N1 2021)	A-Group 1 (EU-H5N1 2021)	A-Group 1 (EU-H5N1 2021)	EPI2179260	G26
A/turkey/Minnesota/22-010652-002-original/2022(H5N1)2022.260	domestic gal	North America	H-Group8 (NA-LP-15~20 Group A)	A-Group 1 (EU-H5N1 2021)	A-Group 1 (EU-H5N1 2021)	A-2.3.4.4b	E-Group5 (NA-LP 2015~2021)	A-Group 1 (EU-H5N1 2021)	A-Group 1 (EU-H5N1 2021)	A-Group 1 (EU-H5N1 2021)	EPI2179268	G26
A/turkey/Minnesota/22-010654-001-original/2022(H5N1)2022.255	domestic gal	North America	H-Group8 (NA-LP-15~20 Group A)	A-Group 1 (EU-H5N1 2021)	A-Group 1 (EU-H5N1 2021)	A-2.3.4.4b	E-Group5 (NA-LP 2015~2021)	A-Group 1 (EU-H5N1 2021)	A-Group 1 (EU-H5N1 2021)	A-Group 1 (EU-H5N1 2021)	EPI2179276	G26
A/turkey/Minnesota/22-010770-002-original/2022(H5N1)2022.263	domestic gal	North America	H-Group8 (NA-LP-15~20 Group A)	A-Group 1 (EU-H5N1 2021)	A-Group 1 (EU-H5N1 2021)	A-2.3.4.4b	E-Group5 (NA-LP 2015~2021)	A-Group 1 (EU-H5N1 2021)	A-Group 1 (EU-H5N1 2021)	A-Group 1 (EU-H5N1 2021)	EPI2179316	G26
A/turkey/Minnesota/22-010770-003-original/2022(H5N1)2022.263	domestic gal	North America	H-Group8 (NA-LP-15~20 Group A)	A-Group 1 (EU-H5N1 2021)	A-Group 1 (EU-H5N1 2021)	A-2.3.4.4b	E-Group5 (NA-LP 2015~2021)	A-Group 1 (EU-H5N1 2021)	A-Group 1 (EU-H5N1 2021)	A-Group 1 (EU-H5N1 2021)	EPI2179324	G26
A/turkey/Minnesota/22-010771-001-original/2022(H5N1)2022.260	domestic gal	North America	H-Group8 (NA-LP-15~20 Group A)	A-Group 1 (EU-H5N1 2021)	A-Group 1 (EU-H5N1 2021)	A-2.3.4.4b	E-Group5 (NA-LP 2015~2021)	A-Group 1 (EU-H5N1 2021)	A-Group 1 (EU-H5N1 2021)	A-Group 1 (EU-H5N1 2021)	EPI2179332	G26
A/turkey/Minnesota/22-010771-003-original/2022(H5N1)2022.260	domestic gal	North America	H-Group8 (NA-LP-15~20 Group A)	A-Group 1 (EU-H5N1 2021)	A-Group 1 (EU-H5N1 2021)	A-2.3.4.4b	E-Group5 (NA-LP 2015~2021)	A-Group 1 (EU-H5N1 2021)	A-Group 1 (EU-H5N1 2021)	A-Group 1 (EU-H5N1 2021)	EPI2179340	G26
A/turkey/Minnesota/22-010772-004-original/2022(H5N1)2022.263	domestic gal	North America	I-Group9 (NA-LP 15~20 GroupB)	A-Group 1 (EU-H5N1 2021)	A-Group 1 (EU-H5N1 2021)	A-2.3.4.4b	E-Group5 (NA-LP 2015~2021)	A-Group 1 (EU-H5N1 2021)	A-Group 1 (EU-H5N1 2021)	A-Group 1 (EU-H5N1 2021)	EPI2179348	G27
A/turkey/Minnesota/22-010773-001-original/2022(H5N1)2022.263	domestic gal	North America	H-Group8 (NA-LP-15~20 Group A)	A-Group 1 (EU-H5N1 2021)	A-Group 1 (EU-H5N1 2021)	A-2.3.4.4b	E-Group5 (NA-LP 2015~2021)	A-Group 1 (EU-H5N1 2021)	A-Group 1 (EU-H5N1 2021)	A-Group 1 (EU-H5N1 2021)	EPI2179356	G26
A/turkey/Minnesota/22-010928-002-original/2022(H5N1)2022.274	domestic gal	North America	I-Group9 (NA-LP 15~20 GroupB)	F-Group6 (NA-LP 15~16)	A-Group 1 (EU-H5N1 2021)	A-2.3.4.4b	E-Group5 (NA-LP 2015~2021)	A-Group 1 (EU-H5N1 2021)	A-Group 1 (EU-H5N1 2021)	F-Group6 (EU H13)	EPI2179588	G30
A/turkey/Minnesota/22-010991-001-original/2022(H5N1)2022.268	domestic gal	North America	H-Group8 (NA-LP-15~20 Group A)	A-Group 1 (EU-H5N1 2021)	A-Group 1 (EU-H5N1 2021)	A-2.3.4.4b	E-Group5 (NA-LP 2015~2021)	A-Group 1 (EU-H5N1 2021)	A-Group 1 (EU-H5N1 2021)	A-Group 1 (EU-H5N1 2021)	EPI2179660	G26
A/turkey/Minnesota/22-010991-002-original/2022(H5N1)2022.268	domestic gal	North America	H-Group8 (NA-LP-15~20 Group A)	A-Group 1 (EU-H5N1 2021)	A-Group 1 (EU-H5N1 2021)	A-2.3.4.4b	E-Group5 (NA-LP 2015~2021)	A-Group 1 (EU-H5N1 2021)	A-Group 1 (EU-H5N1 2021)	A-Group 1 (EU-H5N1 2021)	EPI2179668	G26
A/turkey/Minnesota/22-010992-001-original/2022(H5N1)2022.268	domestic gal	North America	H-Group8 (NA-LP-15~20 Group A)	A-Group 1 (EU-H5N1 2021)	A-Group 1 (EU-H5N1 2021)	A-2.3.4.4b	E-Group5 (NA-LP 2015~2021)	A-Group 1 (EU-H5N1 2021)	A-Group 1 (EU-H5N1 2021)	A-Group 1 (EU-H5N1 2021)	EPI2179676	G26
A/turkey/Minnesota/22-010992-002-original/2022(H5N1)2022.268	domestic gal	North America	H-Group8 (NA-LP-15~20 Group A)	A-Group 1 (EU-H5N1 2021)	A-Group 1 (EU-H5N1 2021)	A-2.3.4.4b	E-Group5 (NA-LP 2015~2021)	A-Group 1 (EU-H5N1 2021)	A-Group 1 (EU-H5N1 2021)	A-Group 1 (EU-H5N1 2021)	EPI2179684	G26
A/turkey/Minnesota/22-010995-001-original/2022(H5N1)2022.268	domestic gal	North America	H-Group8 (NA-LP-15~20 Group A)	A-Group 1 (EU-H5N1 2021)	A-Group 1 (EU-H5N1 2021)	A-2.3.4.4b	E-Group5 (NA-LP 2015~2021)	A-Group 1 (EU-H5N1 2021)	A-Group 1 (EU-H5N1 2021)	A-Group 1 (EU-H5N1 2021)	EPI2179716	G26
A/turkey/Minnesota/22-010995-002-original/2022(H5N1)2022.268	domestic gal	North America	H-Group8 (NA-LP-15~20 Group A)	A-Group 1 (EU-H5N1 2021)	A-Group 1 (EU-H5N1 2021)	A-2.3.4.4b	E-Group5 (NA-LP 2015~2021)	A-Group 1 (EU-H5N1 2021)	A-Group 1 (EU-H5N1 2021)	A-Group 1 (EU-H5N1 2021)	EPI2179724	G26
A/turkey/Minnesota/22-011140-001-original/2022(H5N1)2022.274	domestic gal	North America	I-Group9 (NA-LP 15~20 GroupB)	A-Group 1 (EU-H5N1 2021)	A-Group 1 (EU-H5N1 2021)	A-2.3.4.4b	E-Group5 (NA-LP 2015~2021)	A-Group 1 (EU-H5N1 2021)	A-Group 1 (EU-H5N1 2021)	A-Group 1 (EU-H5N1 2021)	EPI2179796	G27
A/turkey/Minnesota/22-011141-001-original/2022(H5N1)2022.274	domestic gal	North America	I-Group9 (NA-LP 15~20 GroupB)	F-Group6 (NA-LP 15~16)	A-Group 1 (EU-H5N1 2021)	A-2.3.4.4b	E-Group5 (NA-LP 2015~2021)	A-Group 1 (EU-H5N1 2021)	A-Group 1 (EU-H5N1 2021)	F-Group6 (EU H13)	EPI2179804	G30
A/turkey/Minnesota/22-011141-002-original/2022(H5N1)2022.274	domestic gal	North America	I-Group9 (NA-LP 15~20 GroupB)	F-Group6 (NA-LP 15~16)	A-Group 1 (EU-H5N1 2021)	A-2.3.4.4b	E-Group5 (NA-LP 2015~2021)	A-Group 1 (EU-H5N1 2021)	A-Group 1 (EU-H5N1 2021)	F-Group6 (EU H13)	EPI2179812	G30
A/turkey/Minnesota/22-011142-001-original/2022(H5N1)2022.274	domestic gal	North America	I-Group9 (NA-LP 15~20 GroupB)	F-Group6 (NA-LP 15~16)	A-Group 1 (EU-H5N1 2021)	A-2.3.4.4b	E-Group5 (NA-LP 2015~2021)	A-Group 1 (EU-H5N1 2021)	A-Group 1 (EU-H5N1 2021)	F-Group6 (EU H13)	EPI2179820	G30
A/turkey/Minnesota/22-011142-002-original/2022(H5N1)2022.274	domestic gal	North America	I-Group9 (NA-LP 15~20 GroupB)	F-Group6 (NA-LP 15~16)	A-Group 1 (EU-H5N1 2021)	A-2.3.4.4b	E-Group5 (NA-LP 2015~2021)	A-Group 1 (EU-H5N1 2021)	A-Group 1 (EU-H5N1 2021)	F-Group6 (EU H13)	EPI2179828	G30
A/turkey/Missouri/22-006944-002-original/2022(H5N1)2022.178	domestic gal	North America	A-Group 1 (EU-H5N1 2021)	A-Group 1 (EU-H5N1 2021)	A-Group 1 (EU-H5N1 2021)	A-2.3.4.4b	A-Group 1 (EU-H5N1 2021)	A-Group 1 (EU-H5N1 2021)	A-Group 1 (EU-H5N1 2021)	A-Group 1 (EU-H5N1 2021)	EPI2013941	G01
A/turkey/Missouri/22-007087-001-original/2022(H5N1)2022.181	domestic gal	North America	A-Group 1 (EU-H5N1 2021)	A-Group 1 (EU-H5N1 2021)	A-Group 1 (EU-H5N1 2021)	A-2.3.4.4b	A-Group 1 (EU-H5N1 2021)	A-Group 1 (EU-H5N1 2021)	A-Group 1 (EU-H5N1 2021)	A-Group 1 (EU-H5N1 2021)	EPI2013981	G01
A/turkey/Missouri/22-007087-002-original/2022(H5N1)2022.181	domestic gal	North America	A-Group 1 (EU-H5N1 2021)	A-Group 1 (EU-H5N1 2021)	A-Group 1 (EU-H5N1 2021)	A-2.3.4.4b	A-Group 1 (EU-H5N1 2021)	A-Group 1 (EU-H5N1 2021)	A-Group 1 (EU-H5N1 2021)	A-Group 1 (EU-H5N1 2021)	EPI2013989	G01
A/turkey/Missouri/22-009845-004-original/2022(H5N1)2022.244	domestic gal	North America	H-Group8 (NA-LP-15~20 Group A)	A-Group 1 (EU-H5N1 2021)	A-Group 1 (EU-H5N1 2021)	A-2.3.4.4b	E-Group5 (NA-LP 2015~2021)	A-Group 1 (EU-H5N1 2021)	A-Group 1 (EU-H5N1 2021)	A-Group 1 (EU-H5N1 2021)	EPI2053776	G26
A/turkey/Missouri/22-010142-001-original/2022(H5N1)2022.255	domestic gal	North America	H-Group8 (NA-LP-15~20 Group A)	A-Group 1 (EU-H5N1 2021)	A-Group 1 (EU-H5N1 2021)	A-2.3.4.4b	E-Group5 (NA-LP 2015~2021)	A-Group 1 (EU-H5N1 2021)	A-Group 1 (EU-H5N1 2021)	A-Group 1 (EU-H5N1 2021)	EPI2074692	G26
A/turkey/Missouri/22-010296-001-original/2022(H5N1)2022.255	domestic gal	North America	A-Group 1 (EU-H5N1 2021)	A-Group 1 (EU-H5N1 2021)	A-Group 1 (EU-H5N1 2021)	A-2.3.4.4b	A-Group 1 (EU-H5N1 2021)	A-Group 1 (EU-H5N1 2021)	A-Group 1 (EU-H5N1 2021)	A-Group 1 (EU-H5N1 2021)	EPI2074804	G01
A/turkey/New_Hampshire/22-007886-001-original/2022(H5N1)2022.200	domestic gal	North America	A-Group 1 (EU-H5N1 2021)	A-Group 1 (EU-H5N1 2021)	A-Group 1 (EU-H5N1 2021)	A-2.3.4.4b	A-Group 1 (EU-H5N1 2021)	A-Group 1 (EU-H5N1 2021)	A-Group 1 (EU-H5N1 2021)	A-Group 1 (EU-H5N1 2021)	EPI2014141	G01
A/turkey/North_Carolina/22-009332-001-original/2022(H5N1)2022.233	domestic gal	North America	A-Group 1 (EU-H5N1 2021)	A-Group 1 (EU-H5N1 2021)	A-Group 1 (EU-H5N1 2021)	A-2.3.4.4b	A-Group 1 (EU-H5N1 2021)	A-Group 1 (EU-H5N1 2021)	A-Group 1 (EU-H5N1 2021)	A-Group 1 (EU-H5N1 2021)	EPI2035217	G01
A/turkey/North_Carolina/22-009332-002-original/2022(H5N1)2022.233	domestic gal	North America	A-Group 1 (EU-H5N1 2021)	A-Group 1 (EU-H5N1 2021)	A-Group 1 (EU-H5N1 2021)	A-2.3.4.4b	A-Group 1 (EU-H5N1 2021)	A-Group 1 (EU-H5N1 2021)	A-Group 1 (EU-H5N1 2021)	A-Group 1 (EU-H5N1 2021)	EPI2035225	G01
A/turkey/North_Carolina/22-009583-001-original/2022(H5N1)2022.233	domestic gal	North America	A-Group 1 (EU-H5N1 2021)	A-Group 1 (EU-H5N1 2021)	A-Group 1 (EU-H5N1 2021)	A-2.3.4.4b	A-Group 1 (EU-H5N1 2021)	A-Group 1 (EU-H5N1 2021)	A-Group 1 (EU-H5N1 2021)	A-Group 1 (EU-H5N1 2021)	EPI2050389	G01
A/turkey/North_Carolina/22-009583-002-original/2022(H5N1)2022.233	domestic gal	North America	A-Group 1 (EU-H5N1 2021)	A-Group 1 (EU-H5N1 2021)	A-Group 1 (EU-H5N1 2021)	A-2.3.4.4b	A-Group 1 (EU-H5N1 2021)	A-Group 1 (EU-H5N1 2021)	A-Group 1 (EU-H5N1 2021)	A-Group 1 (EU-H5N1 2021)	EPI2050397	G01
A/turkey/North_Carolina/22-009981-001-original/2022(H5N1)2022.244	domestic gal	North America	A-Group 1 (EU-H5N1 2021)	A-Group 1 (EU-H5N1 2021)	A-Group 1 (EU-H5N1 2021)	A-2.3.4.4b	A-Group 1 (EU-H5N1 2021)	A-Group 1 (EU-H5N1 2021)	A-Group 1 (EU-H5N1 2021)	A-Group 1 (EU-H5N1 2021)	EPI2067067	G01
A/turkey/North_Carolina/22-009981-004-original/2022(H5N1)2022.244	domestic gal	North America	A-Group 1 (EU-H5N1 2021)	A-Group 1 (EU-H5N1 2021)	A-Group 1 (EU-H5N1 2021)	A-2.3.4.4b	A-Group 1 (EU-H5N1 2021)	A-Group 1 (EU-H5N1 2021)	A-Group 1 (EU-H5N1 2021)	A-Group 1 (EU-H5N1 2021)	EPI2067075	G01
A/turkey/North_Carolina/22-009982-001-original/2022(H5N1)2022.244	domestic gal	North America	A-Group 1 (EU-H5N1 2021)	A-Group 1 (EU-H5N1 2021)	A-Group 1 (EU-H5N1 2021)	A-2.3.4.4b	A-Group 1 (EU-H5N1 2021)	A-Group 1 (EU-H5N1 2021)	A-Group 1 (EU-H5N1 2021)	A-Group 1 (EU-H5N1 2021)	EPI2067083	G01
A/turkey/North_Carolina/22-009982-002-original/2022(H5N1)2022.244	domestic gal	North America	A-Group 1 (EU-H5N1 2021)	A-Group 1 (EU-H5N1 2021)	A-Group 1 (EU-H5N1 2021)	A-2.3.4.4b	A-Group 1 (EU-H5N1 2021)	A-Group 1 (EU-H5N1 2021)	A-Group 1 (EU-H5N1 2021)	A-Group 1 (EU-H5N1 2021)	EPI2067091	G01
A/turkey/North_Carolina/22-009983-007-original/2022(H5N1)2022.244	domestic gal	North America	A-Group 1 (EU-H5N1 2021)	A-Group 1 (EU-H5N1 2021)	A-Group 1 (EU-H5N1 2021)	A-2.3.4.4b	A-Group 1 (EU-H5N1 2021)	A-Group 1 (EU-H5N1 2021)	A-Group 1 (EU-H5N1 2021)	A-Group 1 (EU-H5N1 2021)	EPI2067099	G01
A/turkey/North_Carolina/22-009983-008-original/2022(H5N1)2022.244	domestic gal	North America	A-Group 1 (EU-H5N1 2021)	A-Group 1 (EU-H5N1 2021)	A-Group 1 (EU-H5N1 2021)	A-2.3.4.4b	A-Group 1 (EU-H5N1 2021)	A-Group 1 (EU-H5N1 2021)	A-Group 1 (EU-H5N1 2021)	A-Group 1 (EU-H5N1 2021)	EPI2067107	G01
A/turkey/North_Carolina/22-010144-001-original/2022(H5N1)2022.244	domestic gal	North America	A-Group 1 (EU-H5N1 2021)	A-Group 1 (EU-H5N1 2021)	A-Group 1 (EU-H5N1 2021)	A-2.3.4.4b	A-Group 1 (EU-H5N1 2021)	A-Group 1 (EU-H5N1 2021)	A-Group 1 (EU-H5N1 2021)	A-Group 1 (EU-H5N1 2021)	EPI2074700	G01
A/turkey/North_Carolina/22-010144-002-original/2022(H5N1)2022.244	domestic gal	North America	A-Group 1 (EU-H5N1 2021)	A-Group 1 (EU-H5N1 2021)	A-Group 1 (EU-H5N1 2021)	A-2.3.4.4b	A-Group 1 (EU-H5N1 2021)	A-Group 1 (EU-H5N1 2021)	A-Group 1 (EU-H5N1 2021)	A-Group 1 (EU-H5N1 2021)	EPI2074708	G01
A/turkey/North_Carolina/22-010145-001-original/2022(H5N1)2022.244	domestic gal	North America	A-Group 1 (EU-H5N1 2021)	A-Group 1 (EU-H5N1 2021)	A-Group 1 (EU-H5N1 2021)	A-2.3.4.4b	A-Group 1 (EU-H5N1 2021)	A-Group 1 (EU-H5N1 2021)	A-Group 1 (EU-H5N1 2021)	A-Group 1 (EU-H5N1 2021)	EPI2074716	G01
A/turkey/North_Carolina/22-010145-002-original/2022(H5N1)2022.244	domestic gal	North America	A-Group 1 (EU-H5N1 2021)	A-Group 1 (EU-H5N1 2021)	A-Group 1 (EU-H5N1 2021)	A-2.3.4.4b	A-Group 1 (EU-H5N1 2021)	A-Group 1 (EU-H5N1 2021)	A-Group 1 (EU-H5N1 2021)	A-Group 1 (EU-H5N1 2021)	EPI2074724	G01
A/turkey/North_Carolina/22-010146-001-original/2022(H5N1)2022.255	domestic gal	North America	A-Group 1 (EU-H5N1 2021)	A-Group 1 (EU-H5N1 2021)	A-Group 1 (EU-H5N1 2021)	A-2.3.4.4b	A-Group 1 (EU-H5N1 2021)	A-Group 1 (EU-H5N1 2021)	A-Group 1 (EU-H5N1 2021)	A-Group 1 (EU-H5N1 2021)	EPI2074732	G01
A/turkey/North_Carolina/22-010146-002-original/2022(H5N1)2022.255	domestic gal	North America	A-Group 1 (EU-H5N1 2021)	A-Group 1 (EU-H5N1 2021)	A-Group 1 (EU-H5N1 2021)	A-2.3.4.4b	A-Group 1 (EU-H5N1 2021)	A-Group 1 (EU-H5N1 2021)	A-Group 1 (EU-H5N1 2021)	A-Group 1 (EU-H5N1 2021)	EPI2074740	G01
A/turkey/North_Carolina/22-010448-001-original/2022(H5N1)2022.260	domestic gal	North America	A-Group 1 (EU-H5N1 2021)	A-Group 1 (EU-H5N1 2021)	A-Group 1 (EU-H5N1 2021)	A-2.3.4.4b	A-Group 1 (EU-H5N1 2021)	A-Group 1 (EU-H5N1 2021)	A-Group 1 (EU-H5N1 2021)	A-Group 1 (EU-H5N1 2021)	EPI2074932	G01
A/turkey/North_Carolina/22-010448-003-original/2022(H5N1)2022.260	domestic gal	North America	A-Group 1 (EU-H5N1 2021)	A-Group 1 (EU-H5N1 2021)	A-Group 1 (EU-H5N1 2021)	A-2.3.4.4b	A-Group 1 (EU-H5N1 2021)	A-Group 1 (EU-H5N1 2021)	A-Group 1 (EU-H5N1 2021)	A-Group 1 (EU-H5N1 2021)	EPI2074940	G01
A/turkey/North_Dakota/22-009840-001-original/2022(H5N1)2022.244	domestic gal	North America	I-Group9 (NA-LP 15~20 GroupB)	A-Group 1 (EU-H5N1 2021)	A-Group 1 (EU-H5N1 2021)	A-2.3.4.4b	E-Group5 (NA-LP 2015~2021)	A-Group 1 (EU-H5N1 2021)	A-Group 1 (EU-H5N1 2021)	A-Group 1 (EU-H5N1 2021)	EPI2053760	G27
A/turkey/North_Dakota/22-009978-001-original/2022(H5N1)2022.247	domestic gal	North America	I-Group9 (NA-LP 15~20 GroupB)	A-Group 1 (EU-H5N1 2021)	A-Group 1 (EU-H5N1 2021)	A-2.3.4.4b	E-Group5 (NA-LP 2015~2021)	A-Group 1 (EU-H5N1 2021)	A-Group 1 (EU-H5N1 2021)	A-Group 1 (EU-H5N1 2021)	EPI2053809	G27
A/turkey/North_Dakota/22-009978-002-original/2022(H5N1)2022.247	domestic gal	North America	I-Group9 (NA-LP 15~20 GroupB)	A-Group 1 (EU-H5N1 2021)	A-Group 1 (EU-H5N1 2021)	A-2.3.4.4b	E-Group5 (NA-LP 2015~2021)	A-Group 1 (EU-H5N1 2021)	A-Group 1 (EU-H5N1 2021)	A-Group 1 (EU-H5N1 2021)	EPI2053817	G27
A/turkey/North_Dakota/22-010015-001-original/2022(H5N1)2022.249	domestic gal	North America	H-Group8 (NA-LP-15~20 Group A)	A-Group 1 (EU-H5N1 2021)	A-Group 1 (EU-H5N1 2021)	A-2.3.4.4b	E-Group5 (NA-LP 2015~2021)	A-Group 1 (EU-H5N1 2021)	A-Group 1 (EU-H5N1 2021)	A-Group 1 (EU-H5N1 2021)	EPI2067402	G26
A/turkey/North_Dakota/22-010015-002-original/2022(H5N1)2022.249	domestic gal	North America	H-Group8 (NA-LP-15~20 Group A)	A-Group 1 (EU-H5N1 2021)	A-Group 1 (EU-H5N1 2021)	A-2.3.4.4b	E-Group5 (NA-LP 2015~2021)	A-Group 1 (EU-H5N1 2021)	A-Group 1 (EU-H5N1 2021)	A-Group 1 (EU-H5N1 2021)	EPI2067410	G26
A/turkey/Poland/H1910-T3/2021(H5N1)2021.833	domestic gal	East and Central Europe	A-Group 1 (EU-H5N1 2021)	A-Group 1 (EU-H5N1 2021)	A-Group 1 (EU-H5N1 2021)	A-2.3.4.4b	A-Group 1 (EU-H5N1 2021)	A-Group 1 (EU-H5N1 2021)	A-Group 1 (EU-H5N1 2021)	A-Group 1 (EU-H5N1 2021)	EPI1937607	G01
A/turkey/Poland/H1911-N/2021(H5N1)2021.833	domestic gal	East and Central Europe	A-Group 1 (EU-H5N1 2021)	A-Group 1 (EU-H5N1 2021)	A-Group 1 (EU-H5N1 2021)	A-2.3.4.4b	A-Group 1 (EU-H5N1 2021)	A-Group 1 (EU-H5N1 2021)	A-Group 1 (EU-H5N1 2021)	A-Group 1 (EU-H5N1 2021)	EPI1937615	G01
A/turkey/Poland/H1913-T1/2021(H5N1)2021.836	domestic gal	East and Central Europe	A-Group 1 (EU-H5N1 2021)	A-Group 1 (EU-H5N1 2021)	A-Group 1 (EU-H5N1 2021)	A-2.3.4.4b	A-Group 1 (EU-H5N1 2021)	A-Group 1 (EU-H5N1 2021)	A-Group 1 (EU-H5N1 2021)	A-Group 1 (EU-H5N1 2021)	EPI1937623	G01
A/turkey/Poland/H1924-T1/2021(H5N1)2021.838	domestic gal	East and Central Europe	A-Group 1 (EU-H5N1 2021)	A-Group 1 (EU-H5N1 2021)	A-Group 1 (EU-H5N1 2021)	A-2.3.4.4b	A-Group 1 (EU-H5N1 2021)	A-Group 1 (EU-H5N1 2021)	A-Group 1 (EU-H5N1 2021)	A-Group 1 (EU-H5N1 2021)	EPI1937631	G01
A/turkey/Poland/H1944-N/2021(H5N1)2021.852	domestic gal	East and Central Europe	A-Group 1 (EU-H5N1 2021)	A-Group 1 (EU-H5N1 2021)	A-Group 1 (EU-H5N1 2021)	A-2.3.4.4b	A-Group 1 (EU-H5N1 2021)	A-Group 1 (EU-H5N1 2021)	A-Group 1 (EU-H5N1 2021)	A-Group 1 (EU-H5N1 2021)	EPI1937663	G01
A/turkey/South_Dakota/22-006792-001/2022(H5N1)2022.170	domestic gal	North America	A-Group 1 (EU-H5N1 2021)	A-Group 1 (EU-H5N1 2021)	A-Group 1 (EU-H5N1 2021)	A-2.3.4.4b	A-Group 1 (EU-H5N1 2021)	A-Group 1 (EU-H5N1 2021)	A-Group 1 (EU-H5N1 2021)	A-Group 1 (EU-H5N1 2021)	EPI2008829	G01
A/turkey/South_Dakota/22-006792-001-original/2022(H5N1)2022.170	domestic gal	North America	A-Group 1 (EU-H5N1 2021)	A-Group 1 (EU-H5N1 2021)	A-Group 1 (EU-H5N1 2021)	A-2.3.4.4b	A-Group 1 (EU-H5N1 2021)	A-Group 1 (EU-H5N1 2021)	A-Group 1 (EU-H5N1 2021)	A-Group 1 (EU-H5N1 2021)	EPI2013909	G01
A/turkey/South_Dakota/22-006792-002/2022(H5N1)2022.170	domestic gal	North America	A-Group 1 (EU-H5N1 2021)	A-Group 1 (EU-H5N1 2021)	A-Group 1 (EU-H5N1 2021)	A-2.3.4.4b	A-Group 1 (EU-H5N1 2021)	A-Group 1 (EU-H5N1 2021)	A-Group 1 (EU-H5N1 2021)	A-Group 1 (EU-H5N1 2021)	EPI2008837	G01
A/turkey/South_Dakota/22-006792-002-original/2022(H5N1)2022.170	domestic gal	North America	A-Group 1 (EU-H5N1 2021)	A-Group 1 (EU-H5N1 2021)	A-Group 1 (EU-H5N1 2021)	A-2.3.4.4b	A-Group 1 (EU-H5N1 2021)	A-Group 1 (EU-H5N1 2021)	A-Group 1 (EU-H5N1 2021)	A-Group 1 (EU-H5N1 2021)	EPI2013917	G01
A/turkey/South_Dakota/22-007534-001-original/2022(H5N1)2022.189	domestic gal	North America	A-Group 1 (EU-H5N1 2021)	A-Group 1 (EU-H5N1 2021)	A-Group 1 (EU-H5N1 2021)	A-2.3.4.4b	A-Group 1 (EU-H5N1 2021)	A-Group 1 (EU-H5N1 2021)	A-Group 1 (EU-H5N1 2021)	A-Group 1 (EU-H5N1 2021)	EPI2014069	G01
A/turkey/South_Dakota/22-007534-002-original/2022(H5N1)2022.189	domestic gal	North America	A-Group 1 (EU-H5N1 2021)	A-Group 1 (EU-H5N1 2021)	A-Group 1 (EU-H5N1 2021)	A-2.3.4.4b	A-Group 1 (EU-H5N1 2021)	A-Group 1 (EU-H5N1 2021)	A-Group 1 (EU-H5N1 2021)	A-Group 1 (EU-H5N1 2021)	EPI2014077	G01
A/turkey/South_Dakota/22-008239-001-original/2022(H5N1)2022.205	domestic gal	North America	A-Group 1 (EU-H5N1 2021)	A-Group 1 (EU-H5N1 2021)	A-Group 1 (EU-H5N1 2021)	A-2.3.4.4b	E-Group5 (NA-LP 2015~2021)	A-Group 1 (EU-H5N1 2021)	A-Group 1 (EU-H5N1 2021)	A-Group 1 (EU-H5N1 2021)	EPI2016919	G29
A/turkey/South_Dakota/22-008239-002-original/2022(H5N1)2022.205	domestic gal	North America	A-Group 1 (EU-H5N1 2021)	A-Group 1 (EU-H5N1 2021)	A-Group 1 (EU-H5N1 2021)	A-2.3.4.4b	E-Group5 (NA-LP 2015~2021)	A-Group 1 (EU-H5N1 2021)	A-Group 1 (EU-H5N1 2021)	A-Group 1 (EU-H5N1 2021)	EPI2016927	G29
A/turkey/South_Dakota/22-008242-001-original/2022(H5N1)2022.205	domestic gal	North America	I-Group9 (NA-LP 15~20 GroupB)	A-Group 1 (EU-H5N1 2021)	A-Group 1 (EU-H5N1 2021)	A-2.3.4.4b	E-Group5 (NA-LP 2015~2021)	A-Group 1 (EU-H5N1 2021)	A-Group 1 (EU-H5N1 2021)	A-Group 1 (EU-H5N1 2021)	EPI2016935	G27
A/turkey/South_Dakota/22-008242-002-original/2022(H5N1)2022.205	domestic gal	North America	I-Group9 (NA-LP 15~20 GroupB)	A-Group 1 (EU-H5N1 2021)	A-Group 1 (EU-H5N1 2021)	A-2.3.4.4b	E-Group5 (NA-LP 2015~2021)	A-Group 1 (EU-H5N1 2021)	A-Group 1 (EU-H5N1 2021)	A-Group 1 (EU-H5N1 2021)	EPI2016943	G27
A/turkey/South_Dakota/22-008479-001-original/2022(H5N1)2022.216	domestic gal	North America	H-Group8 (NA-LP-15~20 Group A)	A-Group 1 (EU-H5N1 2021)	A-Group 1 (EU-H5N1 2021)	A-2.3.4.4b	E-Group5 (NA-LP 2015~2021)	A-Group 1 (EU-H5N1 2021)	A-Group 1 (EU-H5N1 2021)	A-Group 1 (EU-H5N1 2021)	EPI2017031	G26
A/turkey/South_Dakota/22-008479-002-original/2022(H5N1)2022.216	domestic gal	North America	H-Group8 (NA-LP-15~20 Group A)	A-Group 1 (EU-H5N1 2021)	A-Group 1 (EU-H5N1 2021)	A-2.3.4.4b	E-Group5 (NA-LP 2015~2021)	A-Group 1 (EU-H5N1 2021)	A-Group 1 (EU-H5N1 2021)	A-Group 1 (EU-H5N1 2021)	EPI2017039	G26
A/turkey/South_Dakota/22-008483-001-original/2022(H5N1)2022.216	domestic gal	North America	H-Group8 (NA-LP-15~20 Group A)	A-Group 1 (EU-H5N1 2021)	A-Group 1 (EU-H5N1 2021)	A-2.3.4.4b	E-Group5 (NA-LP 2015~2021)	A-Group 1 (EU-H5N1 2021)	A-Group 1 (EU-H5N1 2021)	A-Group 1 (EU-H5N1 2021)	EPI2017047	G26
A/turkey/South_Dakota/22-008485-001-original/2022(H5N1)2022.216	domestic gal	North America	I-Group9 (NA-LP 15~20 GroupB)	F-Group6 (NA-LP 15~16)	A-Group 1 (EU-H5N1 2021)	A-2.3.4.4b	E-Group5 (NA-LP 2015~2021)	A-Group 1 (EU-H5N1 2021)	A-Group 1 (EU-H5N1 2021)	E-Group5 (NA-LP 2015~2021)	EPI2017055	G30
A/turkey/South_Dakota/22-008485-002-original/2022(H5N1)2022.216	domestic gal	North America	I-Group9 (NA-LP 15~20 GroupB)	F-Group6 (NA-LP 15~16)	A-Group 1 (EU-H5N1 2021)	A-2.3.4.4b	E-Group5 (NA-LP 2015~2021)	A-Group 1 (EU-H5N1 2021)	A-Group 1 (EU-H5N1 2021)	F-Group6 (EU H13)	EPI2017063	G30
[truncated: 104 more rows]
